# Supplementary material for: HES6 drives a critical AR transcriptional programme to induce castration-resistant prostate cancer through activation of an E2F1-mediated cell cycle network
Source: EMBO Mol Med. 2014 Apr 14;6(5):651–61. doi: 10.1002/emmm.201303581 (PMC4023887; doi:10.1002/emmm.201303581)
Supplement: Supplementary file 13 [file emmm0006-0651-sd13.xlsx]

## Sheet: Enhanced
seqnames	start	end	width	strand	EnsemblGenes	SymbolGenes	Feature	PeakID	PeakIDWithGene	Peak_seqnames	Peak_start	Peak_end	Peak_strand	Peak_S09.AR.CHIP.LNCAP.LM.HES6.VEHICLE	Peak_S10.AR.CHIP.LNCAP.LM.HES6.VEHICLE	Peak_S13.AR.CHIP.LNCAP.LM.HES6.BICALUTAMIDE	Peak_S14.AR.CHIP.LNCAP.LM.HES6.BICALUTAMIDE	Peak_S17.AR.CHIP.LNCAP.LM.EV.VEHICLE	Peak_S18.AR.CHIP.LNCAP.LM.EV.VEHICLE	Peak_S21.AR.CHIP.LNCAP.LM.EV.BICALUTAMIDE	Peak_S22.AR.CHIP.LNCAP.LM.EV.BICALUTAMIDE	Peak_S25.AR.CHIP.LNCAP.LM.HES6.VEHICLE	Peak_S26.AR.CHIP.LNCAP.LM.HES6.VEHICLE	Peak_S29.AR.CHIP.LNCAP.LM.HES6.BICALUTAMIDE	Peak_S30.AR.CHIP.LNCAP.LM.HES6.BICALUTAMIDE	Peak_S33.AR.CHIP.LNCAP.LM.EV.VEHICLE	Peak_S34.AR.CHIP.LNCAP.LM.EV.VEHICLE	Peak_S37.AR.CHIP.LNCAP.LM.EV.BICALUTAMIDE	Peak_S38.AR.CHIP.LNCAP.LM.EV.BICALUTAMIDE	Peak_PeakInRep_Num	Peak_Hes6_OE_Vehicle	Peak_Hes6_OE_BICALUTAMIDE	Peak_Empty_Vector_Vehicle	Peak_Empty_Vector_BICALUTAMIDE	OverLap_Start	OverLap_End	BasePairOverLap	Distance.to.3..end.of.Feature	Distance.to.5..end.of.Feature	Distance.to.Centre.of.Feature	Counts__S09-AR-CHIP-LNCAP-LM-HES6-VEHICLE.bwa_Processed.bam	Counts__S10-AR-CHIP-LNCAP-LM-HES6-VEHICLE.bwa_Processed.bam	Counts__S13-AR-CHIP-LNCAP-LM-HES6-BICALUTAMIDE.bwa_Processed.bam	Counts__S14-AR-CHIP-LNCAP-LM-HES6-BICALUTAMIDE.bwa_Processed.bam	Counts__S17-AR-CHIP-LNCAP-LM-EV-VEHICLE.bwa_Processed.bam	Counts__S18-AR-CHIP-LNCAP-LM-EV-VEHICLE.bwa_Processed.bam	Counts__S21-AR-CHIP-LNCAP-LM-EV-BICALUTAMIDE.bwa_Processed.bam	Counts__S22-AR-CHIP-LNCAP-LM-EV-BICALUTAMIDE.bwa_Processed.bam	Counts__S25-AR-CHIP-LNCAP-LM-HES6-VEHICLE.bwa_Processed.bam
chr10	123745689	124014060	268372	+	ENSG00000138162	TACC2	3000Extended	chr10.123880381.123881200	chr10.123880381.TACC2	chr10	123880381	123881200	*	1	1	1	1	1	1	1	1	1	1	1	1	1	1	1	1	16	4	4	4	4	123880381	123881200	820	133269	-135102	-916	287	226	25	31	369	204	15	16	279
chr10	124765495	124817827	52333	+	ENSG00000196177	ACADSB	3000Extended	chr10.124779142.124780348	chr10.124779142.ACADSB	chr10	124779142	124780348	*	1	1	1	1	1	1	1	1	1	1	1	1	1	1	1	1	16	4	4	4	4	124779142	124780348	1207	38081	-14251	11915	151	89	49	38	217	62	27	28	165
chr11	47999110	48192393	193284	+	ENSG00000149177	PTPRJ	3000Extended	chr11.48063187.48064500	chr11.48063187.PTPRJ	chr11	48063187	48064500	*	1	1	1	1	1	1	1	1	1	1	1	1	1	1	1	1	16	4	4	4	4	48063187	48064500	1314	128549	-64734	31908	211	163	99	67	339	112	56	69	182
chr11	26207829	26684835	477007	+	ENSG00000134343	ANO3	3000Extended	chr11.26240698.26241898	chr11.26240698.ANO3	chr11	26240698	26241898	*	1	1	1	1	1	1	1	1	1	1	1	1	1	1	1	1	16	4	4	4	4	26240698	26241898	1201	443537	-33469	205035	110	51	26	34	173	52	27	24	103
chr11	7531529	7678358	146830	+	ENSG00000166387	PPFIBP2	3000Extended	chr11.7559135.7560900	chr11.7559135.PPFIBP2	chr11	7559135	7560900	*	1	1	1	1	1	1	1	1	1	1	1	1	1	1	1	1	16	4	4	4	4	7559135	7560900	1766	118340	-28489	44926	197	123	72	86	274	89	40	51	207
chr11	7531529	7678358	146830	+	ENSG00000166387	PPFIBP2	3000Extended	chr11.7643651.7644582	chr11.7643651.PPFIBP2	chr11	7643651	7644582	*	1	1	1	1	1	1	1	1	1	1	1	1	1	1	1	1	16	4	4	4	4	7643651	7644582	932	34241	-112588	-39173	125	69	32	32	168	24	21	18	116
chr11	4723157	5013659	290503	+	ENSG00000167346	MMP26	3000Extended	chr11.4977352.4978188	chr11.4977352.MMP26	chr11	4977352	4978188	*	1	1	1	1	1	1	1	1	1	1	1	1	1	1	1	1	16	4	4	4	4	4977352	4978188	837	35889	-254613	-109361	0	0	0	0	0	0	0	0	0
chr11	120379468	120859101	479634	+	ENSG00000149403	GRIK4	3000Extended	chr11.120393563.120394396	chr11.120393563.GRIK4	chr11	120393563	120394396	*	1	1	1	1	1	1	1	1	1	1	1	1	1	1	1	1	16	4	4	4	4	120393563	120394396	834	465121	-14512	225305	68	43	32	36	131	32	22	13	84
chr11	121160162	121179403	19242	+	ENSG00000109929	SC5DL	3000Extended	chr11.121170675.121172394	chr11.121170675.SC5DL	chr11	121170675	121172394	*	1	1	1	1	1	1	1	1	1	1	1	1	1	1	1	1	16	4	4	4	4	121170675	121172394	1720	7868	-11373	-1752	195	127	51	38	306	84	26	24	195
chr11	131237373	132206716	969344	+	ENSG00000182667	NTM	3000Extended	chr11.131285197.131286452	chr11.131285197.NTM	chr11	131285197	131286452	*	1	1	1	1	1	1	1	1	1	1	1	1	1	1	1	1	16	4	4	4	4	131285197	131286452	1256	920891	-48452	436220	303	220	116	121	418	168	95	84	290
chr12	20845289	20906320	61032	+	ENSG00000139155	SLCO1C1	3000Extended	chr12.20853473.20854608	chr12.20853473.SLCO1C1	chr12	20853473	20854608	*	1	1	1	1	1	1	1	1	1	1	1	1	1	1	1	1	16	4	4	4	4	20853473	20854608	1136	52279	-8752	21764	201	119	65	40	318	90	44	41	137
chr12	50895768	51142450	246683	+	ENSG00000066084	DIP2B	3000Extended	chr12.51106903.51107706	chr12.51106903.DIP2B	chr12	51106903	51107706	*	1	1	1	1	1	1	1	1	1	1	1	1	1	1	1	1	16	4	4	4	4	51106903	51107706	804	35145	-211537	-88195	161	110	15	21	251	83	19	8	146
chr12	111468828	111788358	319531	+	ENSG00000111249	CUX2	3000Extended	chr12.111504942.111506015	chr12.111504942.CUX2	chr12	111504942	111506015	*	1	1	1	1	1	1	1	1	1	1	1	1	1	1	1	1	16	4	4	4	4	111504942	111506015	1074	282879	-36651	123115	269	199	74	77	350	168	32	40	298
chr12	858759	1020618	161860	+	ENSG00000060237	WNK1	3000Extended	chr12.937980.939279	chr12.937980.WNK1	chr12	937980	939279	*	1	1	1	1	1	1	1	1	1	1	1	1	1	1	1	1	16	4	4	4	4	937980	939279	1300	81988	-79871	1059	149	81	62	54	210	59	36	30	163
chr12	101108304	101522419	414116	+	ENSG00000151572	ANO4	3000Extended	chr12.101367994.101369114	chr12.101367994.ANO4	chr12	101367994	101369114	*	1	1	1	1	1	1	1	1	1	1	1	1	1	1	1	1	16	4	4	4	4	101367994	101369114	1121	153865	-260250	-53192	135	73	36	41	199	75	19	16	169
chr12	80600233	80772870	172638	+	ENSG00000165899	OTOGL	3000Extended	chr12.80713147.80714596	chr12.80713147.OTOGL	chr12	80713147	80714596	*	1	1	1	1	1	1	1	1	1	1	1	1	1	1	1	1	16	4	4	4	4	80713147	80714596	1450	58998	-113639	-27320	210	126	62	73	268	88	49	41	155
chr12	57142945	57181574	38630	+	ENSG00000025423	HSD17B6	3000Extended	chr12.57152694.57153926	chr12.57152694.HSD17B6	chr12	57152694	57153926	*	1	1	1	1	1	1	1	1	1	1	1	1	1	1	1	1	16	4	4	4	4	57152694	57153926	1233	28264	-10365	8950	151	99	51	59	282	64	23	26	194
chr13	111763906	111958084	194179	+	ENSG00000102606	ARHGEF7	3000Extended	chr13.111899732.111900532	chr13.111899732.ARHGEF7	chr13	111899732	111900532	*	1	1	1	1	1	1	1	1	1	1	1	1	1	1	1	1	16	4	4	4	4	111899732	111900532	801	57952	-136226	-39136	68	38	21	18	86	24	8	9	78
chr13	32602437	32870794	268358	+	ENSG00000073910	FRY	3000Extended	chr13.32718045.32718963	chr13.32718045.FRY	chr13	32718045	32718963	*	1	1	1	1	1	1	1	1	1	1	1	1	1	1	1	1	16	4	4	4	4	32718045	32718963	919	152289	-116068	18111	88	53	27	18	145	34	24	29	70
chr13	50653307	51298199	644893	+	ENSG00000176124	DLEU1	3000Extended	chr13.50939869.50941359	chr13.50939869.DLEU1	chr13	50939869	50941359	*	1	1	1	1	1	1	1	1	1	1	1	1	1	1	1	1	16	4	4	4	4	50939869	50941359	1491	357584	-287308	35138	114	68	22	14	183	60	14	14	129
chr13	25943209	26599989	656781	+	ENSG00000132932	ATP8A2	3000Extended	chr13.26070332.26071296	chr13.26070332.ATP8A2	chr13	26070332	26071296	*	1	1	1	1	1	1	1	1	1	1	1	1	1	1	1	1	16	4	4	4	4	26070332	26071296	965	529175	-127605	200785	204	110	46	45	274	73	26	25	183
chr13	25943209	26599989	656781	+	ENSG00000132932	ATP8A2	3000Extended	chr13.26552095.26552904	chr13.26552095.ATP8A2	chr13	26552095	26552904	*	1	1	1	1	1	1	1	1	1	1	1	1	1	1	1	1	16	4	4	4	4	26552095	26552904	810	47489	-609291	-280901	102	58	42	30	147	43	15	20	101
chr14	78705734	80330762	1625029	+	ENSG00000021645	NRXN3	3000Extended	chr14.79995827.79996770	chr14.79995827.NRXN3	chr14	79995827	79996770	*	1	1	1	1	1	1	1	1	1	1	1	1	1	1	1	1	16	4	4	4	4	79995827	79996770	944	334463	-1290565	-478051	143	101	27	24	258	89	23	22	182
chr14	75985768	76013358	27591	+	ENSG00000156127	BATF	3000Extended	chr14.76001897.76002822	chr14.76001897.BATF	chr14	76001897	76002822	*	1	1	1	1	1	1	1	1	1	1	1	1	1	1	1	1	16	4	4	4	4	76001897	76002822	926	10998	-16592	-2796	184	129	71	90	308	100	39	37	204
chr15	89628405	89745591	117187	+	ENSG00000140526	ABHD2	3000Extended	chr15.89672420.89673793	chr15.89672420.ABHD2	chr15	89672420	89673793	*	1	1	1	1	1	1	1	1	1	1	1	1	1	1	1	1	16	4	4	4	4	89672420	89673793	1374	72484	-44702	13892	335	215	109	119	431	162	115	124	230
chr16	78130551	79246031	1115481	+	ENSG00000186153	WWOX	3000Extended	chr16.78156639.78157526	chr16.78156639.WWOX	chr16	78156639	78157526	*	1	1	1	1	1	1	1	1	1	1	1	1	1	1	1	1	16	4	4	4	4	78156639	78157526	888	1088948	-26532	531208	245	179	67	85	315	123	50	50	248
chr16	14723672	14763093	39422	+	ENSG00000103429	BFAR	3000Extended	chr16.14750085.14750802	chr16.14750085.BFAR	chr16	14750085	14750802	*	1	1	1	1	1	1	1	1	1	1	1	1	1	1	1	1	16	4	4	4	4	14750085	14750802	718	12649	-26772	-7061	117	75	31	27	179	49	13	14	142
chr16	56761037	56878862	117826	+	ENSG00000102900	NUP93	3000Extended	chr16.56807343.56808442	chr16.56807343.NUP93	chr16	56807343	56808442	*	1	1	1	1	1	1	1	1	1	1	1	1	1	1	1	1	16	4	4	4	4	56807343	56808442	1100	70969	-46856	12057	58	28	34	33	96	15	13	13	75
chr17	7152372	7163250	10879	+	ENSG00000170291	C17orf81	3000Extended	chr17.7157915.7158888	chr17.7157915.C17orf81	chr17	7157915	7158888	*	1	1	1	1	1	1	1	1	1	1	1	1	1	1	1	1	16	4	4	4	4	7157915	7158888	974	4848	-6030	-590	0	0	0	0	0	0	0	0	0
chr17	19137690	19240028	102339	+	ENSG00000072134	EPN2	3000Extended	chr17.19151189.19152093	chr17.19151189.EPN2	chr17	19151189	19152093	*	1	1	1	1	1	1	1	1	1	1	1	1	1	1	1	1	16	4	4	4	4	19151189	19152093	905	88387	-13951	37219	101	58	38	47	151	35	19	15	91
chr17	72741763	72765498	23736	+	ENSG00000109062	SLC9A3R1	3000Extended	chr17.72753684.72755034	chr17.72753684.SLC9A3R1	chr17	72753684	72755034	*	1	1	1	1	1	1	1	1	1	1	1	1	1	1	1	1	16	4	4	4	4	72753684	72755034	1351	11138	-12597	-729	92	52	31	42	136	45	17	27	89
chr18	9705228	9862553	157326	+	ENSG00000168461	RAB31	3000Extended	chr18.9717316.9718095	chr18.9717316.RAB31	chr18	9717316	9718095	*	1	1	1	1	1	1	1	1	1	1	1	1	1	1	1	1	16	4	4	4	4	9717316	9718095	780	144847	-12478	66185	83	34	24	17	142	35	11	18	105
chr19	34742456	34846471	104016	+	ENSG00000166398	KIAA0355	3000Extended	chr19.34817856.34818674	chr19.34817856.KIAA0355	chr19	34817856	34818674	*	1	1	1	1	1	1	1	1	1	1	1	1	1	1	1	1	16	4	4	4	4	34817856	34818674	819	28205	-75810	-23802	108	64	47	33	169	41	27	21	109
chr19	4966124	5153606	187483	+	ENSG00000127663	KDM4B	3000Extended	chr19.4991275.4992676	chr19.4991275.KDM4B	chr19	4991275	4992676	*	1	1	1	1	1	1	1	1	1	1	1	1	1	1	1	1	16	4	4	4	4	4991275	4992676	1402	161630	-25852	67890	339	230	121	139	522	157	50	44	439
chr19	56183561	56207132	23572	+	ENSG00000063245	EPN1	3000Extended	chr19.56187365.56188435	chr19.56187365.EPN1	chr19	56187365	56188435	*	1	1	1	1	1	1	1	1	1	1	1	1	1	1	1	1	16	4	4	4	4	56187365	56188435	1071	19231	-4340	7446	137	93	53	46	232	77	19	15	163
chr1	20351672	20417683	66012	+	ENSG00000127472	PLA2G5	3000Extended	chr1.20358759.20359534	chr1.20358759.PLA2G5	chr1	20358759	20359534	*	1	1	1	1	1	1	1	1	1	1	1	1	1	1	1	1	16	4	4	4	4	20358759	20359534	776	58536	-7475	25531	108	71	33	38	178	53	22	23	105
chr1	100807584	100985833	178250	+	ENSG00000079335	CDC14A	3000Extended	chr1.100951066.100952142	chr1.100951066.CDC14A	chr1	100951066	100952142	*	1	1	1	1	1	1	1	1	1	1	1	1	1	1	1	1	16	4	4	4	4	100951066	100952142	1077	34229	-144020	-54895	167	91	57	42	271	55	33	23	261
chr1	14922200	15444539	522340	+	ENSG00000189337	KAZN	3000Extended	chr1.15064083.15065476	chr1.15064083.KAZN	chr1	15064083	15065476	*	1	1	1	1	1	1	1	1	1	1	1	1	1	1	1	1	16	4	4	4	4	15064083	15065476	1394	379759	-142580	118590	196	125	71	80	270	93	46	26	214
chr1	9596541	9642831	46291	+	ENSG00000171612	SLC25A33	3000Extended	chr1.9613478.9614513	chr1.9613478.SLC25A33	chr1	9613478	9614513	*	1	1	1	1	1	1	1	1	1	1	1	1	1	1	1	1	16	4	4	4	4	9613478	9614513	1036	28835	-17455	5691	200	132	49	28	299	121	21	22	236
chr1	162598163	162750237	152075	+	ENSG00000162733	DDR2	3000Extended	chr1.162702194.162703138	chr1.162702194.DDR2	chr1	162702194	162703138	*	1	1	1	1	1	1	1	1	1	1	1	1	1	1	1	1	16	4	4	4	4	162702194	162703138	945	47571	-104503	-28465	114	69	40	33	180	62	14	20	117
chr1	182989597	183114727	125131	+	ENSG00000135862	LAMC1	3000Extended	chr1.183057903.183058749	chr1.183057903.LAMC1	chr1	183057903	183058749	*	1	1	1	1	1	1	1	1	1	1	1	1	1	1	1	1	16	4	4	4	4	183057903	183058749	847	56400	-68730	-6164	101	64	27	24	164	52	10	11	139
chr1	184353192	184598154	244963	+	ENSG00000116667	C1orf21	3000Extended	chr1.184391762.184392638	chr1.184391762.C1orf21	chr1	184391762	184392638	*	1	1	1	1	1	1	1	1	1	1	1	1	1	1	1	1	16	4	4	4	4	184391762	184392638	877	205954	-39008	83474	129	80	50	36	219	59	26	30	158
chr1	10089890	10241297	151408	+	ENSG00000130939	UBE4B	3000Extended	chr1.10177027.10177795	chr1.10177027.UBE4B	chr1	10177027	10177795	*	1	1	1	1	1	1	1	1	1	1	1	1	1	1	1	1	16	4	4	4	4	10177027	10177795	769	63886	-87521	-11817	44	24	14	19	65	23	11	8	39
chr1	201589411	201796102	206692	+	ENSG00000134369	NAV1	3000Extended	chr1.201729722.201730575	chr1.201729722.NAV1	chr1	201729722	201730575	*	1	1	1	1	1	1	1	1	1	1	1	1	1	1	1	1	16	4	4	4	4	201729722	201730575	854	65953	-140738	-37392	81	33	39	27	128	30	18	22	63
chr1	36687017	36770958	83942	+	ENSG00000054118	THRAP3	3000Extended	chr1.36734517.36735544	chr1.36734517.THRAP3	chr1	36734517	36735544	*	1	1	1	1	1	1	1	1	1	1	1	1	1	1	1	1	16	4	4	4	4	36734517	36735544	1028	35927	-48014	-6043	92	69	50	40	173	46	27	24	95
chr1	204039243	204096863	57621	+	ENSG00000143842	SOX13	3000Extended	chr1.204057850.204058722	chr1.204057850.SOX13	chr1	204057850	204058722	*	1	1	1	1	1	1	1	1	1	1	1	1	1	1	1	1	16	4	4	4	4	204057850	204058722	873	38577	-19043	9767	125	83	34	22	210	54	18	17	149
chr1	64236693	64647181	410489	+	ENSG00000185483	ROR1	3000Extended	chr1.64393852.64395266	chr1.64393852.ROR1	chr1	64393852	64395266	*	1	1	1	1	1	1	1	1	1	1	1	1	1	1	1	1	16	4	4	4	4	64393852	64395266	1415	252621	-157867	47377	211	141	51	59	321	98	29	27	226
chr1	222985406	223179337	193932	+	ENSG00000154309	DISP1	3000Extended	chr1.223119490.223120447	chr1.223119490.DISP1	chr1	223119490	223120447	*	1	1	1	1	1	1	1	1	1	1	1	1	1	1	1	1	16	4	4	4	4	223119490	223120447	958	59368	-134563	-37597	87	40	18	26	125	21	12	10	104
chr20	25225705	25278650	52946	+	ENSG00000100994	PYGB	3000Extended	chr20.25260398.25261389	chr20.25260398.PYGB	chr20	25260398	25261389	*	1	1	1	1	1	1	1	1	1	1	1	1	1	1	1	1	16	4	4	4	4	25260398	25261389	992	17756	-35189	-8716	114	90	70	74	215	58	44	36	126
chr20	37227577	37279678	52102	+	ENSG00000124143	ARHGAP40	3000Extended	chr20.37233198.37234180	chr20.37233198.ARHGAP40	chr20	37233198	37234180	*	1	1	1	1	1	1	1	1	1	1	1	1	1	1	1	1	16	4	4	4	4	37233198	37234180	983	45988	-6113	19938	113	87	56	57	214	54	30	35	115
chr20	43592115	43708600	116486	+	ENSG00000101109	STK4	3000Extended	chr20.43673202.43674691	chr20.43673202.STK4	chr20	43673202	43674691	*	1	1	1	1	1	1	1	1	1	1	1	1	1	1	1	1	16	4	4	4	4	43673202	43674691	1490	34653	-81832	-23589	68	35	20	17	133	19	20	16	49
chr21	47060608	47362368	301761	+	ENSG00000183570	PCBP3	3000Extended	chr21.47305345.47306117	chr21.47305345.PCBP3	chr21	47305345	47306117	*	1	1	1	1	1	1	1	1	1	1	1	1	1	1	1	1	16	4	4	4	4	47305345	47306117	773	56637	-245123	-94243	83	52	30	28	104	23	26	12	95
chr2	159822146	160089170	267025	+	ENSG00000115183	TANC1	3000Extended	chr2.159949771.159950588	chr2.159949771.TANC1	chr2	159949771	159950588	*	1	1	1	1	1	1	1	1	1	1	1	1	1	1	1	1	16	4	4	4	4	159949771	159950588	818	138990	-128034	5478	136	77	55	64	200	68	20	26	134
chr2	114644537	114720173	75637	+	ENSG00000115091	ACTR3	3000Extended	chr2.114716454.114717461	chr2.114716454.ACTR3	chr2	114716454	114717461	*	1	1	1	1	1	1	1	1	1	1	1	1	1	1	1	1	16	4	4	4	4	114716454	114717461	1008	3215	-72421	-34603	66	42	17	28	111	17	15	19	74
chr2	23605088	23931481	326394	+	ENSG00000119771	KLHL29	3000Extended	chr2.23630965.23631870	chr2.23630965.KLHL29	chr2	23630965	23631870	*	1	1	1	1	1	1	1	1	1	1	1	1	1	1	1	1	16	4	4	4	4	23630965	23631870	906	300063	-26330	136867	190	93	47	34	299	73	29	26	205
chr2	177131123	177202753	71631	+	ENSG00000128654	MTX2	3000Extended	chr2.177168242.177169068	chr2.177168242.MTX2	chr2	177168242	177169068	*	1	1	1	1	1	1	1	1	1	1	1	1	1	1	1	1	16	4	4	4	4	177168242	177169068	827	34097	-37533	-1717	52	25	19	11	73	14	17	13	33
chr2	24711783	24993571	281789	+	ENSG00000084676	NCOA1	3000Extended	chr2.24762653.24763443	chr2.24762653.NCOA1	chr2	24762653	24763443	*	1	1	1	1	1	1	1	1	1	1	1	1	1	1	1	1	16	4	4	4	4	24762653	24763443	791	230522	-51266	89628	97	40	19	23	131	23	23	17	57
chr2	189153396	189460653	307258	+	ENSG00000144366	GULP1	3000Extended	chr2.189437842.189438801	chr2.189437842.GULP1	chr2	189437842	189438801	*	1	1	1	1	1	1	1	1	1	1	1	1	1	1	1	1	16	4	4	4	4	189437842	189438801	960	22331	-284926	-131297	239	174	79	64	361	107	32	46	263
chr2	234823043	234928166	105124	+	ENSG00000144481	TRPM8	3000Extended	chr2.234861726.234862598	chr2.234861726.TRPM8	chr2	234861726	234862598	*	1	1	1	1	1	1	1	1	1	1	1	1	1	1	1	1	16	4	4	4	4	234861726	234862598	873	66004	-39119	13443	137	58	31	35	201	38	31	17	112
chr3	151958617	152183569	224953	+	ENSG00000152601	MBNL1	3000Extended	chr3.152103320.152104540	chr3.152103320.MBNL1	chr3	152103320	152104540	*	1	1	1	1	1	1	1	1	1	1	1	1	1	1	1	1	16	4	4	4	4	152103320	152104540	1221	79639	-145313	-32837	170	84	67	50	251	59	34	24	159
chr3	153835792	153975616	139825	+	ENSG00000114790	ARHGEF26	3000Extended	chr3.153941993.153944191	chr3.153941993.ARHGEF26	chr3	153941993	153944191	*	1	1	1	1	1	1	1	1	1	1	1	1	1	1	1	1	16	4	4	4	4	153941993	153944191	2199	32523	-107301	-37389	234	155	74	49	368	88	55	52	167
chr3	155752490	156256545	504056	+	ENSG00000169282	KCNAB1	3000Extended	chr3.155852006.155852981	chr3.155852006.KCNAB1	chr3	155852006	155852981	*	1	1	1	1	1	1	1	1	1	1	1	1	1	1	1	1	16	4	4	4	4	155852006	155852981	976	404051	-100004	152024	129	82	24	17	215	53	22	19	110
chr3	133115839	133194066	78228	+	ENSG00000170819	BFSP2	3000Extended	chr3.133171454.133172373	chr3.133171454.BFSP2	chr3	133171454	133172373	*	1	1	1	1	1	1	1	1	1	1	1	1	1	1	1	1	16	4	4	4	4	133171454	133172373	920	22152	-56075	-16961	61	32	31	24	76	12	13	19	54
chr3	133289574	133309105	19532	+	ENSG00000091527	CDV3	3000Extended	chr3.133306521.133307736	chr3.133306521.CDV3	chr3	133306521	133307736	*	1	1	1	1	1	1	1	1	1	1	1	1	1	1	1	1	16	4	4	4	4	133306521	133307736	1216	1976	-17555	-7789	88	66	38	49	182	51	34	33	94
chr3	2137497	3099645	962149	+	ENSG00000144619	CNTN4	3000Extended	chr3.2911373.2912353	chr3.2911373.CNTN4	chr3	2911373	2912353	*	1	1	1	1	1	1	1	1	1	1	1	1	1	1	1	1	16	4	4	4	4	2911373	2912353	981	187782	-774366	-293292	131	71	20	18	204	47	17	10	143
chr3	183412606	183530413	117808	+	ENSG00000163872	YEATS2	3000Extended	chr3.183482956.183483814	chr3.183482956.YEATS2	chr3	183482956	183483814	*	1	1	1	1	1	1	1	1	1	1	1	1	1	1	1	1	16	4	4	4	4	183482956	183483814	859	47027	-70780	-11876	195	121	69	67	250	105	45	27	198
chr3	122100023	122131181	31159	+	ENSG00000114023	FAM162A	3000Extended	chr3.122117530.122118379	chr3.122117530.FAM162A	chr3	122117530	122118379	*	1	1	1	1	1	1	1	1	1	1	1	1	1	1	1	1	16	4	4	4	4	122117530	122118379	850	13226	-17932	-2352	97	57	33	40	137	48	20	28	121
chr3	6808688	7783215	974528	+	ENSG00000196277	GRM7	3000Extended	chr3.7202176.7203061	chr3.7202176.GRM7	chr3	7202176	7203061	*	1	1	1	1	1	1	1	1	1	1	1	1	1	1	1	1	16	4	4	4	4	7202176	7203061	886	580596	-393931	93333	121	82	36	43	155	50	25	22	148
chr3	101815088	102198685	383598	+	ENSG00000170044	ZPLD1	3000Extended	chr3.101956685.101957859	chr3.101956685.ZPLD1	chr3	101956685	101957859	*	1	1	1	1	1	1	1	1	1	1	1	1	1	1	1	1	16	4	4	4	4	101956685	101957859	1175	241412	-142185	49614	200	138	68	68	293	86	47	50	162
chr3	174153363	175523428	1370066	+	ENSG00000177694	NAALADL2	3000Extended	chr3.175201830.175204009	chr3.175201830.NAALADL2	chr3	175201830	175204009	*	1	1	1	1	1	1	1	1	1	1	1	1	1	1	1	1	16	4	4	4	4	175201830	175204009	2180	320508	-1049557	-364524	255	182	83	72	375	130	48	43	265
chr3	174153363	175523428	1370066	+	ENSG00000177694	NAALADL2	3000Extended	chr3.175495080.175496594	chr3.175495080.NAALADL2	chr3	175495080	175496594	*	1	1	1	1	1	1	1	1	1	1	1	1	1	1	1	1	16	4	4	4	4	175495080	175496594	1515	27590	-1342475	-657442	157	97	37	27	238	71	28	25	192
chr4	154070494	154260472	189979	+	ENSG00000109654	TRIM2	3000Extended	chr4.154190383.154191249	chr4.154190383.TRIM2	chr4	154190383	154191249	*	1	1	1	1	1	1	1	1	1	1	1	1	1	1	1	1	16	4	4	4	4	154190383	154191249	867	69655	-120323	-25333	175	117	58	51	244	88	39	30	160
chr4	1870151	1983934	113784	+	ENSG00000109685	WHSC1	3000Extended	chr4.1901011.1902143	chr4.1901011.WHSC1	chr4	1901011	1902143	*	1	1	1	1	1	1	1	1	1	1	1	1	1	1	1	1	16	4	4	4	4	1901011	1902143	1133	82357	-31426	25466	98	60	52	44	161	47	22	26	108
chr4	40748914	40812002	63089	+	ENSG00000179299	NSUN7	3000Extended	chr4.40808864.40809625	chr4.40808864.NSUN7	chr4	40808864	40809625	*	1	1	1	1	1	1	1	1	1	1	1	1	1	1	1	1	16	4	4	4	4	40808864	40809625	762	2757	-60331	-28787	127	79	26	35	189	47	17	16	132
chr4	6907969	7034845	126877	+	ENSG00000132405	TBC1D14	3000Extended	chr4.6958634.6959551	chr4.6958634.TBC1D14	chr4	6958634	6959551	*	1	1	1	1	1	1	1	1	1	1	1	1	1	1	1	1	16	4	4	4	4	6958634	6959551	918	75752	-51124	12314	160	86	32	25	206	70	24	33	133
chr4	89441961	89629693	187733	+	ENSG00000138641	HERC3	3000Extended	chr4.89520386.89522326	chr4.89520386.HERC3	chr4	89520386	89522326	*	1	1	1	1	1	1	1	1	1	1	1	1	1	1	1	1	16	4	4	4	4	89520386	89522326	1941	108337	-79395	14471	134	91	36	32	233	43	26	29	156
chr5	155294354	156194499	900146	+	ENSG00000170624	SGCD	3000Extended	chr5.156097432.156098253	chr5.156097432.SGCD	chr5	156097432	156098253	*	1	1	1	1	1	1	1	1	1	1	1	1	1	1	1	1	16	4	4	4	4	156097432	156098253	822	96656	-803489	-353416	47	35	12	12	76	26	11	11	60
chr5	172407760	172462448	54689	+	ENSG00000113732	ATP6V0E1	3000Extended	chr5.172438336.172439199	chr5.172438336.ATP6V0E1	chr5	172438336	172439199	*	1	1	1	1	1	1	1	1	1	1	1	1	1	1	1	1	16	4	4	4	4	172438336	172439199	864	23680	-31008	-3664	268	184	100	94	361	158	56	40	290
chr5	42420879	42721979	301101	+	ENSG00000112964	GHR	3000Extended	chr5.42425934.42427401	chr5.42425934.GHR	chr5	42425934	42427401	*	1	1	1	1	1	1	1	1	1	1	1	1	1	1	1	1	16	4	4	4	4	42425934	42427401	1468	295311	-5789	144761	202	109	78	67	301	96	62	62	147
chr5	140707252	140892546	185295	+	ENSG00000204956	PCDHGA1	3000Extended	chr5.140745876.140746704	chr5.140745876.PCDHGA1	chr5	140745876	140746704	*	1	1	1	1	1	1	1	1	1	1	1	1	1	1	1	1	16	4	4	4	4	140745876	140746704	829	146256	-39038	53610	0	0	0	0	0	0	0	0	0
chr5	140715539	140892546	177008	+	ENSG00000081853	PCDHGA2	3000Extended	chr5.140745876.140746704	chr5.140745876.PCDHGA2	chr5	140745876	140746704	*	1	1	1	1	1	1	1	1	1	1	1	1	1	1	1	1	16	4	4	4	4	140745876	140746704	829	146256	-30751	57753	0	0	0	0	0	0	0	0	0
chr5	140720601	140892546	171946	+	ENSG00000254245	PCDHGA3	3000Extended	chr5.140745876.140746704	chr5.140745876.PCDHGA3	chr5	140745876	140746704	*	1	1	1	1	1	1	1	1	1	1	1	1	1	1	1	1	16	4	4	4	4	140745876	140746704	829	146256	-25689	60284	0	0	0	0	0	0	0	0	0
chr5	140726828	140892546	165719	+	ENSG00000254221	PCDHGB1	3000Extended	chr5.140745876.140746704	chr5.140745876.PCDHGB1	chr5	140745876	140746704	*	1	1	1	1	1	1	1	1	1	1	1	1	1	1	1	1	16	4	4	4	4	140745876	140746704	829	146256	-19462	63398	0	0	0	0	0	0	0	0	0
chr5	140736703	140892546	155844	+	ENSG00000253910	PCDHGB2	3000Extended	chr5.140745876.140746704	chr5.140745876.PCDHGB2	chr5	140745876	140746704	*	1	1	1	1	1	1	1	1	1	1	1	1	1	1	1	1	16	4	4	4	4	140745876	140746704	829	146256	-9587	68335	0	0	0	0	0	0	0	0	0
chr5	140740898	140892546	151649	+	ENSG00000253485	PCDHGA5	3000Extended	chr5.140745876.140746704	chr5.140745876.PCDHGA5	chr5	140745876	140746704	*	1	1	1	1	1	1	1	1	1	1	1	1	1	1	1	1	16	4	4	4	4	140745876	140746704	829	146256	-5392	70432	0	0	0	0	0	0	0	0	0
chr5	49958733	50142356	183624	+	ENSG00000151883	PARP8	3000Extended	chr5.50006394.50007216	chr5.50006394.PARP8	chr5	50006394	50007216	*	1	1	1	1	1	1	1	1	1	1	1	1	1	1	1	1	16	4	4	4	4	50006394	50007216	823	135550	-48073	43739	58	36	28	10	95	19	13	16	81
chr5	60625100	60841997	216898	+	ENSG00000130449	ZSWIM6	3000Extended	chr5.60735078.60735958	chr5.60735078.ZSWIM6	chr5	60735078	60735958	*	1	1	1	1	1	1	1	1	1	1	1	1	1	1	1	1	16	4	4	4	4	60735078	60735958	881	106479	-110418	-1969	65	34	27	17	108	16	13	19	67
chr5	23948457	24178372	229916	+	ENSG00000248874	C5orf17	3000Extended	chr5.23990748.23991735	chr5.23990748.C5orf17	chr5	23990748	23991735	*	1	1	1	1	1	1	1	1	1	1	1	1	1	1	1	1	16	4	4	4	4	23990748	23991735	988	187130	-42785	72173	100	65	36	31	166	34	18	20	89
chr6	101843664	102517958	674295	+	ENSG00000164418	GRIK2	3000Extended	chr6.102189418.102190220	chr6.102189418.GRIK2	chr6	102189418	102190220	*	1	1	1	1	1	1	1	1	1	1	1	1	1	1	1	1	16	4	4	4	4	102189418	102190220	803	328138	-346156	-9008	51	34	28	20	111	18	8	9	94
chr6	106531195	106557814	26620	+	ENSG00000057657	PRDM1	3000Extended	chr6.106545275.106546109	chr6.106545275.PRDM1	chr6	106545275	106546109	*	1	1	1	1	1	1	1	1	1	1	1	1	1	1	1	1	16	4	4	4	4	106545275	106546109	835	12121	-14498	-1188	135	81	34	43	228	73	27	30	133
chr6	25276306	25620758	344453	+	ENSG00000079691	LRRC16A	3000Extended	chr6.25447146.25448713	chr6.25447146.LRRC16A	chr6	25447146	25448713	*	1	1	1	1	1	1	1	1	1	1	1	1	1	1	1	1	16	4	4	4	4	25447146	25448713	1568	172828	-171624	602	147	92	57	35	257	59	36	25	117
chr6	10745027	10979553	234527	+	ENSG00000153157	SYCP2L	3000Extended	chr6.10949529.10951023	chr6.10949529.SYCP2L	chr6	10949529	10951023	*	1	1	1	1	1	1	1	1	1	1	1	1	1	1	1	1	16	4	4	4	4	10949529	10951023	1495	29276	-205250	-87986	147	105	54	26	235	63	37	29	154
chr6	76455909	76629254	173346	+	ENSG00000196586	MYO6	3000Extended	chr6.76579860.76580768	chr6.76579860.MYO6	chr6	76579860	76580768	*	1	1	1	1	1	1	1	1	1	1	1	1	1	1	1	1	16	4	4	4	4	76579860	76580768	909	48940	-124405	-37732	71	41	10	14	121	24	14	13	69
chr6	4703345	4955785	252441	+	ENSG00000153046	CDYL	3000Extended	chr6.4738572.4739235	chr6.4738572.CDYL	chr6	4738572	4739235	*	1	1	1	1	1	1	1	1	1	1	1	1	1	1	1	1	16	4	4	4	4	4738572	4739235	664	216881	-35559	90661	113	70	28	27	155	47	15	19	122
chr6	116418999	116566855	147857	+	ENSG00000178425	NT5DC1	3000Extended	chr6.116431968.116434469	chr6.116431968.NT5DC1	chr6	116431968	116434469	*	1	1	1	1	1	1	1	1	1	1	1	1	1	1	1	1	16	4	4	4	4	116431968	116434469	2502	133636	-14220	59708	259	144	102	105	355	103	50	58	245
chr7	103966104	104549001	582898	+	ENSG00000187416	LHFPL3	3000Extended	chr7.104431246.104432255	chr7.104431246.LHFPL3	chr7	104431246	104432255	*	1	1	1	1	1	1	1	1	1	1	1	1	1	1	1	1	16	4	4	4	4	104431246	104432255	1010	117250	-465647	-174198	133	80	50	43	204	48	24	37	129
chr7	29183185	29553944	370760	+	ENSG00000106069	CHN2	3000Extended	chr7.29269366.29271188	chr7.29269366.CHN2	chr7	29269366	29271188	*	1	1	1	1	1	1	1	1	1	1	1	1	1	1	1	1	16	4	4	4	4	29269366	29271188	1823	283666	-87093	98287	181	96	55	41	295	74	39	41	135
chr7	156928607	157062066	133460	+	ENSG00000009335	UBE3C	3000Extended	chr7.157052507.157053319	chr7.157052507.UBE3C	chr7	157052507	157053319	*	1	1	1	1	1	1	1	1	1	1	1	1	1	1	1	1	16	4	4	4	4	157052507	157053319	813	9153	-124306	-57576	131	106	47	32	214	63	38	28	156
chr7	7677342	8043689	366348	+	ENSG00000219545	AC006465.3	3000Extended	chr7.7726174.7727191	chr7.7726174.AC006465.3	chr7	7726174	7727191	*	1	1	1	1	1	1	1	1	1	1	1	1	1	1	1	1	16	4	4	4	4	7726174	7727191	1018	317006	-49341	133833	0	0	0	0	0	0	0	0	0
chr7	113723382	114333827	610446	+	ENSG00000128573	FOXP2	3000Extended	chr7.114012398.114013258	chr7.114012398.FOXP2	chr7	114012398	114013258	*	1	1	1	1	1	1	1	1	1	1	1	1	1	1	1	1	16	4	4	4	4	114012398	114013258	861	320999	-289446	15777	81	60	22	15	161	39	12	10	112
chr7	145810453	148118090	2307638	+	ENSG00000174469	CNTNAP2	3000Extended	chr7.146350867.146351729	chr7.146350867.CNTNAP2	chr7	146350867	146351729	*	1	1	1	1	1	1	1	1	1	1	1	1	1	1	1	1	16	4	4	4	4	146350867	146351729	863	1766791	-540846	612973	64	38	27	17	99	28	14	16	82
chr7	130791855	131181395	389541	+	ENSG00000128585	MKLN1	3000Extended	chr7.131085418.131086571	chr7.131085418.MKLN1	chr7	131085418	131086571	*	1	1	1	1	1	1	1	1	1	1	1	1	1	1	1	1	16	4	4	4	4	131085418	131086571	1154	95400	-294140	-99370	101	63	34	21	171	29	22	20	91
chr8	22841930	22877712	35783	+	ENSG00000008853	RHOBTB2	3000Extended	chr8.22877180.22878052	chr8.22877180.RHOBTB2	chr8	22877180	22878052	*	1	1	1	1	1	1	1	1	1	1	1	1	1	1	1	1	16	4	4	4	4	22877180	22877712	533	96	-35686	-17794	0	0	0	0	0	0	0	0	0
chr8	6261113	6501144	240032	+	ENSG00000147316	MCPH1	3000Extended	chr8.6456580.6457567	chr8.6456580.MCPH1	chr8	6456580	6457567	*	1	1	1	1	1	1	1	1	1	1	1	1	1	1	1	1	16	4	4	4	4	6456580	6457567	988	44070	-195961	-75945	172	84	49	33	261	63	26	26	175
chr8	85092022	85834079	742058	+	ENSG00000184672	RALYL	3000Extended	chr8.85404219.85405126	chr8.85404219.RALYL	chr8	85404219	85405126	*	1	1	1	1	1	1	1	1	1	1	1	1	1	1	1	1	16	4	4	4	4	85404219	85405126	908	429406	-312651	58378	107	63	27	23	180	45	11	18	132
chr8	107279473	107764922	485450	+	ENSG00000164830	OXR1	3000Extended	chr8.107642473.107643319	chr8.107642473.OXR1	chr8	107642473	107643319	*	1	1	1	1	1	1	1	1	1	1	1	1	1	1	1	1	16	4	4	4	4	107642473	107643319	847	122025	-363424	-120699	74	38	18	15	96	29	14	13	51
chr8	97654455	98161882	507428	+	ENSG00000104324	AC010859.1	3000Extended	chr8.97884520.97885475	chr8.97884520.AC010859.1	chr8	97884520	97885475	*	1	1	1	1	1	1	1	1	1	1	1	1	1	1	1	1	16	4	4	4	4	97884520	97885475	956	276884	-230543	23171	134	80	33	25	211	57	27	26	101
chr8	87351967	87490649	138683	+	ENSG00000123124	WWP1	3000Extended	chr8.87381919.87383077	chr8.87381919.WWP1	chr8	87381919	87383077	*	1	1	1	1	1	1	1	1	1	1	1	1	1	1	1	1	16	4	4	4	4	87381919	87383077	1159	108150	-30532	38810	167	79	68	51	238	68	33	34	157
chr8	91800778	91971636	170859	+	ENSG00000123119	NECAB1	3000Extended	chr8.91946676.91948367	chr8.91946676.NECAB1	chr8	91946676	91948367	*	1	1	1	1	1	1	1	1	1	1	1	1	1	1	1	1	16	4	4	4	4	91946676	91948367	1692	24114	-146744	-61314	242	123	58	35	305	95	49	38	180
chr8	35089975	35654068	564094	+	ENSG00000156687	UNC5D	3000Extended	chr8.35513161.35514140	chr8.35513161.UNC5D	chr8	35513161	35514140	*	1	1	1	1	1	1	1	1	1	1	1	1	1	1	1	1	16	4	4	4	4	35513161	35514140	980	140417	-423676	-141629	96	61	29	18	191	48	24	20	96
chr9	115980842	116029217	48376	+	ENSG00000136868	SLC31A1	3000Extended	chr9.116020238.116021175	chr9.116020238.SLC31A1	chr9	116020238	116021175	*	1	1	1	1	1	1	1	1	1	1	1	1	1	1	1	1	16	4	4	4	4	116020238	116021175	938	8510	-39865	-15677	0	0	0	0	0	0	0	0	0
chr9	116204011	116360018	156008	+	ENSG00000138835	RGS3	3000Extended	chr9.116242996.116244319	chr9.116242996.RGS3	chr9	116242996	116244319	*	1	1	1	1	1	1	1	1	1	1	1	1	1	1	1	1	16	4	4	4	4	116242996	116244319	1324	116360	-39647	38357	135	91	66	75	245	69	42	46	111
chrX	12882202	12908499	26298	+	ENSG00000196664	TLR7	3000Extended	chrX.12895239.12896224	chrX.12895239.TLR7	chrX	12895239	12896224	*	1	1	1	1	1	1	1	1	1	1	1	1	1	1	1	1	16	4	4	4	4	12895239	12896224	986	12767	-13530	-381	108	58	42	46	197	63	16	26	126
chrX	68832911	69259319	426409	+	ENSG00000158813	EDA	3000Extended	chrX.69168051.69168912	chrX.69168051.EDA	chrX	69168051	69168912	*	1	1	1	1	1	1	1	1	1	1	1	1	1	1	1	1	16	4	4	4	4	69168051	69168912	862	90837	-335571	-122367	141	90	31	29	261	81	15	14	163
chrX	43512467	43606068	93602	+	ENSG00000189221	MAOA	3000Extended	chrX.43566733.43567779	chrX.43566733.MAOA	chrX	43566733	43567779	*	1	1	1	1	1	1	1	1	1	1	1	1	1	1	1	1	16	4	4	4	4	43566733	43567779	1047	38811	-54790	-7989	204	128	66	55	336	78	27	22	193
chrX	109242859	109425962	183104	+	ENSG00000157600	TMEM164	3000Extended	chrX.109346837.109347906	chrX.109346837.TMEM164	chrX	109346837	109347906	*	1	1	1	1	1	1	1	1	1	1	1	1	1	1	1	1	16	4	4	4	4	109346837	109347906	1070	78590	-104513	-12961	106	53	15	10	167	36	18	16	110
chrX	122315006	122624766	309761	+	ENSG00000125675	GRIA3	3000Extended	chrX.122442991.122443763	chrX.122442991.GRIA3	chrX	122442991	122443763	*	1	1	1	1	1	1	1	1	1	1	1	1	1	1	1	1	16	4	4	4	4	122442991	122443763	773	181389	-128371	26509	99	64	22	19	163	45	16	18	112
chr1	8374886	8404227	29342	+	ENSG00000162426	SLC45A1	Intragenic	chr1.8318819.8320342	chr1.8318819.SLC45A1	chr1	8318819	8320342	*	1	1	1	1	1	1	1	1	1	1	1	1	1	1	1	1	16	4	4	4	4	NA	NA	0	84646	55305	69976	285	208	104	116	425	152	66	47	317
chr1	9349939	9429591	79653	+	ENSG00000171621	SPSB1	Intragenic	chr1.9495824.9496918	chr1.9495824.SPSB1	chr1	9495824	9496918	*	1	1	1	1	1	1	1	1	1	1	1	1	1	1	1	1	16	4	4	4	4	NA	NA	0	-66781	-146433	-106607	243	178	55	75	330	146	40	49	263
chr1	59759467	60233347	473881	+	ENSG00000172456	FGGY	Intragenic	chr1.59536106.59537581	chr1.59536106.FGGY	chr1	59536106	59537581	*	1	1	1	1	1	1	1	1	1	1	1	1	1	1	1	1	16	4	4	4	4	NA	NA	0	696503	222623	459563	223	154	68	87	320	112	52	36	251
chr1	70031081	70589164	558084	+	ENSG00000033122	LRRC7	Intragenic	chr1.69553957.69554829	chr1.69553957.LRRC7	chr1	69553957	69554829	*	1	1	1	1	1	1	1	1	1	1	1	1	1	1	1	1	16	4	4	4	4	NA	NA	0	1034771	476688	755730	132	93	22	31	243	55	28	14	167
chr1	78766568	79005434	238867	+	ENSG00000122420	PTGFR	Intragenic	chr1.79014817.79016210	chr1.79014817.PTGFR	chr1	79014817	79016210	*	1	1	1	1	1	1	1	1	1	1	1	1	1	1	1	1	16	4	4	4	4	NA	NA	0	-10080	-248946	-129512	108	69	29	29	156	54	24	16	136
chr1	95282898	95360802	77905	+	ENSG00000143036	SLC44A3	Intragenic	chr1.95209162.95210400	chr1.95209162.SLC44A3	chr1	95209162	95210400	*	1	1	1	1	1	1	1	1	1	1	1	1	1	1	1	1	16	4	4	4	4	NA	NA	0	151020	73116	112068	201	135	64	53	278	102	26	36	256
chr1	116651376	116677861	26486	+	ENSG00000173212	MAB21L3	Intragenic	chr1.116715044.116715841	chr1.116715044.MAB21L3	chr1	116715044	116715841	*	1	1	1	1	1	1	1	1	1	1	1	1	1	1	1	1	16	4	4	4	4	NA	NA	0	-37582	-64067	-50824	52	40	16	18	95	26	12	12	60
chr1	147010182	147098017	87836	+	ENSG00000116128	BCL9	Intragenic	chr1.147098356.147099428	chr1.147098356.BCL9	chr1	147098356	147099428	*	1	1	1	1	1	1	1	1	1	1	1	1	1	1	1	1	16	4	4	4	4	NA	NA	0	-875	-88710	-44792	109	59	41	49	188	41	31	21	103
chr1	185700683	186160085	459403	+	ENSG00000143341	HMCN1	Intragenic	chr1.185674743.185675512	chr1.185674743.HMCN1	chr1	185674743	185675512	*	1	1	1	1	1	1	1	1	1	1	1	1	1	1	1	1	16	4	4	4	4	NA	NA	0	484957	25555	255257	78	48	22	15	152	30	21	12	95
chr1	192124587	192154945	30359	+	ENSG00000150681	RGS18	Intragenic	chr1.191734161.191735016	chr1.191734161.RGS18	chr1	191734161	191735016	*	1	1	1	1	1	1	1	1	1	1	1	1	1	1	1	1	16	4	4	4	4	NA	NA	0	420356	389998	405178	84	54	26	38	137	29	33	24	101
chr1	192775169	192781403	6235	+	ENSG00000116741	RGS2	Intragenic	chr1.192813287.192814128	chr1.192813287.RGS2	chr1	192813287	192814128	*	1	1	1	1	1	1	1	1	1	1	1	1	1	1	1	1	16	4	4	4	4	NA	NA	0	-32305	-38539	-35421	113	76	31	34	169	54	27	41	98
chr1	198604801	198726545	121745	+	ENSG00000081237	PTPRC	Intragenic	chr1.198806420.198807390	chr1.198806420.PTPRC	chr1	198806420	198807390	*	1	1	1	1	1	1	1	1	1	1	1	1	1	1	1	1	16	4	4	4	4	NA	NA	0	-80361	-202105	-141233	121	79	38	28	236	64	37	20	123
chr10	6316650	6377938	61289	+	ENSG00000215244	AL137145.2	Intragenic	chr10.6297127.6298059	chr10.6297127.AL137145.2	chr10	6297127	6298059	*	1	1	1	1	1	1	1	1	1	1	1	1	1	1	1	1	16	4	4	4	4	NA	NA	0	80345	19057	49701	242	160	87	89	342	117	49	42	254
chr10	25460991	25891155	430165	+	ENSG00000151025	GPR158	Intragenic	chr10.25459086.25460117	chr10.25459086.GPR158	chr10	25459086	25460117	*	1	1	1	1	1	1	1	1	1	1	1	1	1	1	1	1	16	4	4	4	4	NA	NA	0	431553	1389	216471	188	91	31	48	315	73	40	36	143
chr10	65278123	65384883	106761	+	ENSG00000165476	REEP3	Intragenic	chr10.65868835.65869914	chr10.65868835.REEP3	chr10	65868835	65869914	*	1	1	1	1	1	1	1	1	1	1	1	1	1	1	1	1	16	4	4	4	4	NA	NA	0	-484492	-591252	-537872	160	98	36	40	260	80	28	24	159
chr10	83632070	84746723	1114654	+	ENSG00000185737	NRG3	Intragenic	chr10.83029617.83030490	chr10.83029617.NRG3	chr10	83029617	83030490	*	1	1	1	1	1	1	1	1	1	1	1	1	1	1	1	1	16	4	4	4	4	NA	NA	0	1716669	602016	1159343	47	22	20	22	78	25	31	28	34
chr10	89416370	89507462	91093	+	ENSG00000198682	PAPSS2	Intragenic	chr10.89407430.89408345	chr10.89407430.PAPSS2	chr10	89407430	89408345	*	1	1	1	1	1	1	1	1	1	1	1	1	1	1	1	1	16	4	4	4	4	NA	NA	0	99574	8482	54028	93	48	22	17	116	39	19	11	89
chr10	112833790	112840658	6869	+	ENSG00000150594	ADRA2A	Intragenic	chr10.113340947.113341799	chr10.113340947.ADRA2A	chr10	113340947	113341799	*	1	1	1	1	1	1	1	1	1	1	1	1	1	1	1	1	16	4	4	4	4	NA	NA	0	-500715	-507583	-504149	86	37	17	25	114	43	14	16	83
chr10	118346897	118368687	21791	+	ENSG00000187021	PNLIPRP1	Intragenic	chr10.117201462.117202345	chr10.117201462.PNLIPRP1	chr10	117201462	117202345	*	1	1	1	1	1	1	1	1	1	1	1	1	1	1	1	1	16	4	4	4	4	NA	NA	0	1166783	1144993	1155889	98	54	29	25	159	35	21	10	122
chr10	118346897	118368687	21791	+	ENSG00000187021	PNLIPRP1	Intragenic	chr10.118188539.118189362	chr10.118188539.PNLIPRP1	chr10	118188539	118189362	*	1	1	1	1	1	1	1	1	1	1	1	1	1	1	1	1	16	4	4	4	4	NA	NA	0	179736	157946	168842	80	49	21	21	139	33	12	14	90
chr11	74696179	74729938	33760	+	ENSG00000162139	NEU3	Intragenic	chr11.74694819.74695693	chr11.74694819.NEU3	chr11	74694819	74695693	*	1	1	1	1	1	1	1	1	1	1	1	1	1	1	1	1	16	4	4	4	4	NA	NA	0	34681	922	17802	99	61	43	46	187	38	21	26	117
chr11	92082262	92629618	547357	+	ENSG00000165323	FAT3	Intragenic	chr11.91341560.91342403	chr11.91341560.FAT3	chr11	91341560	91342403	*	1	1	1	1	1	1	1	1	1	1	1	1	1	1	1	1	16	4	4	4	4	NA	NA	0	1287636	740280	1013958	85	50	25	26	144	43	19	15	93
chr11	111123707	111157126	33420	+	ENSG00000150750	C11orf53	Intragenic	chr11.111008056.111009283	chr11.111008056.C11orf53	chr11	111008056	111009283	*	1	1	1	1	1	1	1	1	1	1	1	1	1	1	1	1	16	4	4	4	4	NA	NA	0	148456	115037	131747	244	150	78	85	350	111	71	56	181
chr11	113842603	113861035	18433	+	ENSG00000166736	HTR3A	Intragenic	chr11.114032731.114035366	chr11.114032731.HTR3A	chr11	114032731	114035366	*	1	1	1	1	1	1	1	1	1	1	1	1	1	1	1	1	16	4	4	4	4	NA	NA	0	-173014	-191446	-182230	310	236	106	128	498	142	60	50	353
chr11	113842603	113861035	18433	+	ENSG00000166736	HTR3A	Intragenic	chr11.114049432.114050857	chr11.114049432.HTR3A	chr11	114049432	114050857	*	1	1	1	1	1	1	1	1	1	1	1	1	1	1	1	1	16	4	4	4	4	NA	NA	0	-189110	-207542	-198326	593	454	314	322	731	383	203	213	567
chr11	118440105	118473730	33626	+	ENSG00000095139	ARCN1	Intragenic	chr11.116941801.116942947	chr11.116941801.ARCN1	chr11	116941801	116942947	*	1	1	1	1	1	1	1	1	1	1	1	1	1	1	1	1	16	4	4	4	4	NA	NA	0	1531355	1497730	1514543	218	119	86	105	282	104	43	59	223
chr11	128757140	128790930	33791	+	ENSG00000120457	KCNJ5	Intragenic	chr11.128750926.128751832	chr11.128750926.KCNJ5	chr11	128750926	128751832	*	1	1	1	1	1	1	1	1	1	1	1	1	1	1	1	1	16	4	4	4	4	NA	NA	0	39550	5760	22656	175	89	56	59	234	77	27	29	172
chr12	13040716	13070871	30156	+	ENSG00000013588	GPRC5A	Intragenic	chr12.13036124.13036918	chr12.13036124.GPRC5A	chr12	13036124	13036918	*	1	1	1	1	1	1	1	1	1	1	1	1	1	1	1	1	16	4	4	4	4	NA	NA	0	34349	4194	19272	45	32	19	20	82	14	9	11	62
chr12	22775009	22838646	63638	+	ENSG00000139163	ETNK1	Intragenic	chr12.23212691.23213748	chr12.23212691.ETNK1	chr12	23212691	23213748	*	1	1	1	1	1	1	1	1	1	1	1	1	1	1	1	1	16	4	4	4	4	NA	NA	0	-374574	-438211	-406392	129	85	72	53	175	51	33	33	103
chr12	59986848	60176395	189548	+	ENSG00000118596	SLC16A7	Intragenic	chr12.61107988.61108827	chr12.61107988.SLC16A7	chr12	61107988	61108827	*	1	1	1	1	1	1	1	1	1	1	1	1	1	1	1	1	16	4	4	4	4	NA	NA	0	-932013	-1121560	-1026786	106	40	29	21	132	30	21	17	81
chr12	65001293	65091347	90055	+	ENSG00000153179	RASSF3	Intragenic	chr12.64983682.64984704	chr12.64983682.RASSF3	chr12	64983682	64984704	*	1	1	1	1	1	1	1	1	1	1	1	1	1	1	1	1	16	4	4	4	4	NA	NA	0	107153	17099	62127	298	184	134	109	387	160	89	96	261
chr12	65001293	65091347	90055	+	ENSG00000153179	RASSF3	Intragenic	chr12.64986952.64987854	chr12.64986952.RASSF3	chr12	64986952	64987854	*	1	1	1	1	1	1	1	1	1	1	1	1	1	1	1	1	16	4	4	4	4	NA	NA	0	103943	13889	58917	126	67	30	16	196	52	14	18	149
chr12	72478046	73059422	581377	+	ENSG00000072657	TRHDE	Intragenic	chr12.73447399.73448369	chr12.73447399.TRHDE	chr12	73447399	73448369	*	1	1	1	1	1	1	1	1	1	1	1	1	1	1	1	1	16	4	4	4	4	NA	NA	0	-388463	-969839	-679151	334	244	106	91	421	234	89	84	328
chr12	74928551	74935223	6673	+	ENSG00000253719	ATXN7L3B	Intragenic	chr12.74358267.74359114	chr12.74358267.ATXN7L3B	chr12	74358267	74359114	*	1	1	1	1	1	1	1	1	1	1	1	1	1	1	1	1	16	4	4	4	4	NA	NA	0	576532	569860	573196	95	68	18	10	155	31	9	9	97
chr12	74928551	74935223	6673	+	ENSG00000253719	ATXN7L3B	Intragenic	chr12.75004243.75004999	chr12.75004243.ATXN7L3B	chr12	75004243	75004999	*	1	1	1	1	1	1	1	1	1	1	1	1	1	1	1	1	16	4	4	4	4	NA	NA	0	-69398	-76070	-72734	57	30	29	20	97	22	17	23	57
chr12	79254773	79845788	591016	+	ENSG00000067715	SYT1	Intragenic	chr12.79193192.79193989	chr12.79193192.SYT1	chr12	79193192	79193989	*	1	1	1	1	1	1	1	1	1	1	1	1	1	1	1	1	16	4	4	4	4	NA	NA	0	652197	61182	356690	108	66	35	25	178	55	15	16	111
chr12	85427092	85657002	229911	+	ENSG00000133640	LRRIQ1	Intragenic	chr12.88660245.88661941	chr12.88660245.LRRIQ1	chr12	88660245	88661941	*	1	1	1	1	1	1	1	1	1	1	1	1	1	1	1	1	16	4	4	4	4	NA	NA	0	-3004091	-3234001	-3119045	134	75	24	18	240	52	23	19	105
chr12	116994186	117014425	20240	+	ENSG00000171471	MAP1LC3B2	Intragenic	chr12.117074299.117075324	chr12.117074299.MAP1LC3B2	chr12	117074299	117075324	*	1	1	1	1	1	1	1	1	1	1	1	1	1	1	1	1	16	4	4	4	4	NA	NA	0	-60387	-80626	-70506	169	92	36	32	236	74	32	24	138
chr12	118811185	118855840	44656	+	ENSG00000111707	SUDS3	Intragenic	chr12.119005150.119006993	chr12.119005150.SUDS3	chr12	119005150	119006993	*	1	1	1	1	1	1	1	1	1	1	1	1	1	1	1	1	16	4	4	4	4	NA	NA	0	-150232	-194887	-172559	114	71	40	36	186	51	31	36	104
chr13	52155644	52334135	178492	+	ENSG00000139668	WDFY2	Intragenic	chr13.52093879.52094632	chr13.52093879.WDFY2	chr13	52093879	52094632	*	1	1	1	1	1	1	1	1	1	1	1	1	1	1	1	1	16	4	4	4	4	NA	NA	0	239879	61388	150634	92	62	37	38	141	40	10	13	96
chr13	64317934	64321323	3390	+	ENSG00000226974	AL445989.1	Intragenic	chr13.63295727.63296892	chr13.63295727.AL445989.1	chr13	63295727	63296892	*	1	1	1	1	1	1	1	1	1	1	1	1	1	1	1	1	16	4	4	4	4	NA	NA	0	1025013	1021624	1023319	134	81	36	23	207	50	22	15	122
chr13	88321870	88331868	9999	+	ENSG00000165300	SLITRK5	Intragenic	chr13.89600589.89601429	chr13.89600589.SLITRK5	chr13	89600589	89601429	*	1	1	1	1	1	1	1	1	1	1	1	1	1	1	1	1	16	4	4	4	4	NA	NA	0	-1269141	-1279139	-1274139	210	110	70	54	268	93	37	32	190
chr13	92047929	93519490	1471562	+	ENSG00000179399	GPC5	Intragenic	chr13.91893009.91894153	chr13.91893009.GPC5	chr13	91893009	91894153	*	1	1	1	1	1	1	1	1	1	1	1	1	1	1	1	1	16	4	4	4	4	NA	NA	0	1625909	154348	890129	112	53	34	33	163	33	9	18	104
chr13	106115216	106143383	28168	+	ENSG00000182346	DAOA	Intragenic	chr13.106448225.106449218	chr13.106448225.DAOA	chr13	106448225	106449218	*	1	1	1	1	1	1	1	1	1	1	1	1	1	1	1	1	16	4	4	4	4	NA	NA	0	-305339	-333506	-319422	187	105	82	42	264	86	34	39	231
chr14	29238910	29282493	43584	+	ENSG00000186960	C14orf23	Intragenic	chr14.29418598.29419371	chr14.29418598.C14orf23	chr14	29418598	29419371	*	1	1	1	1	1	1	1	1	1	1	1	1	1	1	1	1	16	4	4	4	4	NA	NA	0	-136492	-180075	-158283	112	73	55	47	145	40	29	28	128
chr14	56022790	56168244	145455	+	ENSG00000126777	KTN1	Intragenic	chr14.56355684.56356571	chr14.56355684.KTN1	chr14	56355684	56356571	*	1	1	1	1	1	1	1	1	1	1	1	1	1	1	1	1	16	4	4	4	4	NA	NA	0	-187884	-333338	-260610	99	52	20	18	140	32	18	15	74
chr14	85993488	86095034	101547	+	ENSG00000185070	FLRT2	Intragenic	chr14.85816717.85817610	chr14.85816717.FLRT2	chr14	85816717	85817610	*	1	1	1	1	1	1	1	1	1	1	1	1	1	1	1	1	16	4	4	4	4	NA	NA	0	277870	176324	227098	43	23	7	12	98	26	14	10	28
chr14	85993488	86095034	101547	+	ENSG00000185070	FLRT2	Intragenic	chr14.86278683.86279587	chr14.86278683.FLRT2	chr14	86278683	86279587	*	1	1	1	1	1	1	1	1	1	1	1	1	1	1	1	1	16	4	4	4	4	NA	NA	0	-184101	-285647	-234873	57	33	24	12	119	21	17	20	44
chr14	85993488	86095034	101547	+	ENSG00000185070	FLRT2	Intragenic	chr14.86337020.86337824	chr14.86337020.FLRT2	chr14	86337020	86337824	*	1	1	1	1	1	1	1	1	1	1	1	1	1	1	1	1	16	4	4	4	4	NA	NA	0	-242388	-343934	-293160	139	57	35	20	192	56	17	13	101
chr14	96502661	96560417	57757	+	ENSG00000227051	C14orf132	Intragenic	chr14.96353523.96354342	chr14.96353523.C14orf132	chr14	96353523	96354342	*	1	1	1	1	1	1	1	1	1	1	1	1	1	1	1	1	16	4	4	4	4	NA	NA	0	206484	148728	177606	64	45	26	20	98	33	20	9	95
chr15	23807454	23813164	5711	+	ENSG00000179455	MKRN3	Intragenic	chr15.23790876.23791978	chr15.23790876.MKRN3	chr15	23790876	23791978	*	1	1	1	1	1	1	1	1	1	1	1	1	1	1	1	1	16	4	4	4	4	NA	NA	0	21736	16026	18882	243	164	118	112	334	132	85	87	279
chr15	38542052	38649450	107399	+	ENSG00000166068	SPRED1	Intragenic	chr15.38660902.38662506	chr15.38660902.SPRED1	chr15	38660902	38662506	*	1	1	1	1	1	1	1	1	1	1	1	1	1	1	1	1	16	4	4	4	4	NA	NA	0	-12254	-119652	-65952	96	50	24	14	139	29	16	16	65
chr15	38985799	38992239	6441	+	ENSG00000175779	C15orf53	Intragenic	chr15.39187166.39188125	chr15.39187166.C15orf53	chr15	39187166	39188125	*	1	1	1	1	1	1	1	1	1	1	1	1	1	1	1	1	16	4	4	4	4	NA	NA	0	-195407	-201847	-198627	174	90	50	41	187	56	15	18	216
chr15	52118845	52204335	85491	+	ENSG00000138594	TMOD3	Intragenic	chr15.52216689.52217760	chr15.52216689.TMOD3	chr15	52216689	52217760	*	1	1	1	1	1	1	1	1	1	1	1	1	1	1	1	1	16	4	4	4	4	NA	NA	0	-12890	-98380	-55634	82	46	30	29	134	37	19	18	78
chr15	69742123	69748172	6050	+	ENSG00000137818	RPLP1	Intragenic	chr15.69896044.69896915	chr15.69896044.RPLP1	chr15	69896044	69896915	*	1	1	1	1	1	1	1	1	1	1	1	1	1	1	1	1	16	4	4	4	4	NA	NA	0	-148308	-154357	-151332	87	51	45	51	132	42	19	13	82
chr15	83130437	83145983	15547	+	ENSG00000205271	AC010724.2	Intragenic	chr15.81680203.81681297	chr15.81680203.AC010724.2	chr15	81680203	81681297	*	1	1	1	1	1	1	1	1	1	1	1	1	1	1	1	1	16	4	4	4	4	NA	NA	0	1465232	1449686	1457460	254	179	145	141	334	149	104	92	233
chr16	54961699	54968397	6699	+	ENSG00000176842	IRX5	Intragenic	chr16.54772723.54774380	chr16.54772723.IRX5	chr16	54772723	54774380	*	1	1	1	1	1	1	1	1	1	1	1	1	1	1	1	1	16	4	4	4	4	NA	NA	0	194845	188147	191497	120	67	31	25	191	44	25	26	91
chr16	69455428	69500169	44742	+	ENSG00000103018	CYB5B	Intragenic	chr16.69451270.69452568	chr16.69451270.CYB5B	chr16	69451270	69452568	*	1	1	1	1	1	1	1	1	1	1	1	1	1	1	1	1	16	4	4	4	4	NA	NA	0	48249	3508	25879	103	50	32	29	145	41	19	25	113
chr17	13969846	14111994	142149	+	ENSG00000006695	COX10	Intragenic	chr17.13955948.13957287	chr17.13955948.COX10	chr17	13955948	13957287	*	1	1	1	1	1	1	1	1	1	1	1	1	1	1	1	1	16	4	4	4	4	NA	NA	0	155376	13228	84302	94	58	25	24	161	41	13	21	115
chr17	35729985	35749660	19676	+	ENSG00000167230	C17orf78	Intragenic	chr17.35678889.35679679	chr17.35678889.C17orf78	chr17	35678889	35679679	*	1	1	1	1	1	1	1	1	1	1	1	1	1	1	1	1	16	4	4	4	4	NA	NA	0	70375	50700	60538	66	45	23	19	105	26	12	15	70
chr17	57967447	58027925	60479	+	ENSG00000108443	RPS6KB1	Intragenic	chr17.54885654.54886488	chr17.54885654.RPS6KB1	chr17	54885654	54886488	*	1	1	1	1	1	1	1	1	1	1	1	1	1	1	1	1	16	4	4	4	4	NA	NA	0	3141853	3081375	3111615	83	44	25	21	149	30	16	15	146
chr18	55016721	55036162	19442	+	ENSG00000177511	ST8SIA3	Intragenic	chr18.54940148.54940922	chr18.54940148.ST8SIA3	chr18	54940148	54940922	*	1	1	1	1	1	1	1	1	1	1	1	1	1	1	1	1	16	4	4	4	4	NA	NA	0	95626	76185	85906	50	32	20	17	90	26	13	10	54
chr18	60187658	60245793	58136	+	ENSG00000141664	ZCCHC2	Intragenic	chr18.60168064.60169288	chr18.60168064.ZCCHC2	chr18	60168064	60169288	*	1	1	1	1	1	1	1	1	1	1	1	1	1	1	1	1	16	4	4	4	4	NA	NA	0	77117	18982	48050	155	73	29	38	230	60	16	21	172
chr19	13103584	13209610	106027	+	ENSG00000008441	NFIX	Intragenic	chr19.13101855.13102746	chr19.13101855.NFIX	chr19	13101855	13102746	*	1	1	1	1	1	1	1	1	1	1	1	1	1	1	1	1	16	4	4	4	4	NA	NA	0	107309	1283	54297	186	124	32	36	290	110	22	29	194
chr2	3748453	3836122	87670	+	ENSG00000214866	DCDC2C	Intragenic	chr2.3871145.3871991	chr2.3871145.DCDC2C	chr2	3871145	3871991	*	1	1	1	1	1	1	1	1	1	1	1	1	1	1	1	1	16	4	4	4	4	NA	NA	0	-35447	-123116	-79281	125	96	38	35	224	77	12	18	131
chr2	23605088	23931481	326394	+	ENSG00000119771	KLHL29	Intragenic	chr2.23161994.23162911	chr2.23161994.KLHL29	chr2	23161994	23162911	*	1	1	1	1	1	1	1	1	1	1	1	1	1	1	1	1	16	4	4	4	4	NA	NA	0	769028	442635	605832	139	69	52	57	237	63	50	44	129
chr2	48538776	48606434	67659	+	ENSG00000170802	FOXN2	Intragenic	chr2.48522306.48523422	chr2.48522306.FOXN2	chr2	48522306	48523422	*	1	1	1	1	1	1	1	1	1	1	1	1	1	1	1	1	16	4	4	4	4	NA	NA	0	83570	15912	49742	54	45	36	29	116	28	18	23	72
chr2	102505955	102511150	5196	+	ENSG00000233404	AC005035.1	Intragenic	chr2.102511904.102512921	chr2.102511904.AC005035.1	chr2	102511904	102512921	*	1	1	1	1	1	1	1	1	1	1	1	1	1	1	1	1	16	4	4	4	4	NA	NA	0	-1263	-6458	-3860	241	170	85	87	348	128	63	57	231
chr2	108440388	108507297	66910	+	ENSG00000196862	RGPD4	Intragenic	chr2.108327461.108329149	chr2.108327461.RGPD4	chr2	108327461	108329149	*	1	1	1	1	1	1	1	1	1	1	1	1	1	1	1	1	16	4	4	4	4	NA	NA	0	178992	112083	145538	143	96	19	12	254	84	8	15	170
chr2	130734235	130740311	6077	+	ENSG00000222014	RAB6C	Intragenic	chr2.130092181.130092944	chr2.130092181.RAB6C	chr2	130092181	130092944	*	1	1	1	1	1	1	1	1	1	1	1	1	1	1	1	1	16	4	4	4	4	NA	NA	0	647748	641672	644710	72	29	20	15	132	26	29	17	60
chr2	181828975	181941312	112338	+	ENSG00000170035	UBE2E3	Intragenic	chr2.181663687.181664809	chr2.181663687.UBE2E3	chr2	181663687	181664809	*	1	1	1	1	1	1	1	1	1	1	1	1	1	1	1	1	16	4	4	4	4	NA	NA	0	277063	164726	220895	130	67	48	57	195	52	30	31	108
chr2	189153396	189460653	307258	+	ENSG00000144366	GULP1	Intragenic	chr2.188850873.188851743	chr2.188850873.GULP1	chr2	188850873	188851743	*	1	1	1	1	1	1	1	1	1	1	1	1	1	1	1	1	16	4	4	4	4	NA	NA	0	609344	302087	455716	140	92	56	67	207	72	28	26	145
chr2	207627081	207657233	30153	+	ENSG00000118246	FASTKD2	Intragenic	chr2.207687587.207688540	chr2.207687587.FASTKD2	chr2	207687587	207688540	*	1	1	1	1	1	1	1	1	1	1	1	1	1	1	1	1	16	4	4	4	4	NA	NA	0	-30831	-60983	-45907	184	118	32	32	263	87	15	16	203
chr2	216173540	216214487	40948	+	ENSG00000138363	ATIC	Intragenic	chr2.215259515.215260366	chr2.215259515.ATIC	chr2	215259515	215260366	*	1	1	1	1	1	1	1	1	1	1	1	1	1	1	1	1	16	4	4	4	4	NA	NA	0	954546	913599	934073	116	67	55	52	191	52	36	28	138
chr2	216173540	216214487	40948	+	ENSG00000138363	ATIC	Intragenic	chr2.216071409.216072556	chr2.216071409.ATIC	chr2	216071409	216072556	*	1	1	1	1	1	1	1	1	1	1	1	1	1	1	1	1	16	4	4	4	4	NA	NA	0	142504	101557	122031	147	76	32	33	214	45	24	15	140
chr20	1872154	1920543	48390	+	ENSG00000198053	SIRPA	Intragenic	chr20.1779189.1780257	chr20.1779189.SIRPA	chr20	1779189	1780257	*	1	1	1	1	1	1	1	1	1	1	1	1	1	1	1	1	16	4	4	4	4	NA	NA	0	140820	92431	116626	124	86	39	40	238	45	35	30	135
chr20	2273647	2321724	48078	+	ENSG00000125780	TGM3	Intragenic	chr20.2245312.2246183	chr20.2245312.TGM3	chr20	2245312	2246183	*	1	1	1	1	1	1	1	1	1	1	1	1	1	1	1	1	16	4	4	4	4	NA	NA	0	75976	27899	51938	51	39	29	34	77	35	12	15	64
chr20	8109824	8949003	839180	+	ENSG00000182621	PLCB1	Intragenic	chr20.8074848.8075886	chr20.8074848.PLCB1	chr20	8074848	8075886	*	1	1	1	1	1	1	1	1	1	1	1	1	1	1	1	1	16	4	4	4	4	NA	NA	0	873635	34456	454046	137	93	63	79	236	63	29	20	175
chr20	21683297	21696620	13324	+	ENSG00000125813	PAX1	Intragenic	chr20.21969578.21970783	chr20.21969578.PAX1	chr20	21969578	21970783	*	1	1	1	1	1	1	1	1	1	1	1	1	1	1	1	1	16	4	4	4	4	NA	NA	0	-273561	-286884	-280222	153	93	43	56	229	74	38	26	145
chr20	21683297	21696620	13324	+	ENSG00000125813	PAX1	Intragenic	chr20.21974562.21975621	chr20.21974562.PAX1	chr20	21974562	21975621	*	1	1	1	1	1	1	1	1	1	1	1	1	1	1	1	1	16	4	4	4	4	NA	NA	0	-278472	-291795	-285133	121	67	63	39	149	28	18	24	116
chr22	35650445	35691800	41356	+	ENSG00000100281	HMGXB4	Intragenic	chr22.35587159.35588047	chr22.35587159.HMGXB4	chr22	35587159	35588047	*	1	1	1	1	1	1	1	1	1	1	1	1	1	1	1	1	16	4	4	4	4	NA	NA	0	104197	62842	83520	131	88	59	64	209	73	23	24	143
chr3	37031823	37107380	75558	+	ENSG00000076242	MLH1	Intragenic	chr3.37185992.37186854	chr3.37185992.MLH1	chr3	37185992	37186854	*	1	1	1	1	1	1	1	1	1	1	1	1	1	1	1	1	16	4	4	4	4	NA	NA	0	-79044	-154601	-116822	127	65	34	15	198	49	18	18	96
chr3	37031823	37107380	75558	+	ENSG00000076242	MLH1	Intragenic	chr3.37558639.37559787	chr3.37558639.MLH1	chr3	37558639	37559787	*	1	1	1	1	1	1	1	1	1	1	1	1	1	1	1	1	16	4	4	4	4	NA	NA	0	-451833	-527390	-489611	70	38	29	32	111	35	17	15	87
chr3	97480365	97519953	39589	+	ENSG00000113966	ARL6	Intragenic	chr3.96496289.96497195	chr3.96496289.ARL6	chr3	96496289	96497195	*	1	1	1	1	1	1	1	1	1	1	1	1	1	1	1	1	16	4	4	4	4	NA	NA	0	1023210	983622	1003416	83	67	33	30	127	34	27	25	90
chr3	97480365	97519953	39589	+	ENSG00000113966	ARL6	Intragenic	chr3.96704900.96705918	chr3.96704900.ARL6	chr3	96704900	96705918	*	1	1	1	1	1	1	1	1	1	1	1	1	1	1	1	1	16	4	4	4	4	NA	NA	0	814543	774955	794749	83	53	20	20	142	51	14	10	110
chr3	101815088	102198685	383598	+	ENSG00000170044	ZPLD1	Intragenic	chr3.102294613.102296863	chr3.102294613.ZPLD1	chr3	102294613	102296863	*	1	1	1	1	1	1	1	1	1	1	1	1	1	1	1	1	16	4	4	4	4	NA	NA	0	-97054	-480651	-288852	207	116	65	46	333	75	41	39	173
chr3	105082753	105295744	212992	+	ENSG00000170017	ALCAM	Intragenic	chr3.104317651.104318646	chr3.104317651.ALCAM	chr3	104317651	104318646	*	1	1	1	1	1	1	1	1	1	1	1	1	1	1	1	1	16	4	4	4	4	NA	NA	0	977595	764604	871100	146	93	73	80	215	81	35	38	167
chr3	105082753	105295744	212992	+	ENSG00000170017	ALCAM	Intragenic	chr3.104607977.104608832	chr3.104607977.ALCAM	chr3	104607977	104608832	*	1	1	1	1	1	1	1	1	1	1	1	1	1	1	1	1	16	4	4	4	4	NA	NA	0	687339	474348	580844	56	36	11	17	111	25	12	14	46
chr3	105082753	105295744	212992	+	ENSG00000170017	ALCAM	Intragenic	chr3.104859100.104860697	chr3.104859100.ALCAM	chr3	104859100	104860697	*	1	1	1	1	1	1	1	1	1	1	1	1	1	1	1	1	16	4	4	4	4	NA	NA	0	435845	222854	329350	211	112	70	66	287	93	40	39	177
chr3	107093188	107097481	4294	+	ENSG00000138483	CCDC54	Intragenic	chr3.106922343.106923704	chr3.106922343.CCDC54	chr3	106922343	106923704	*	1	1	1	1	1	1	1	1	1	1	1	1	1	1	1	1	16	4	4	4	4	NA	NA	0	174457	170164	172311	151	87	57	45	239	56	33	28	178
chr3	122293449	122357894	64446	+	ENSG00000173200	PARP15	Intragenic	chr3.122370260.122371090	chr3.122370260.PARP15	chr3	122370260	122371090	*	1	1	1	1	1	1	1	1	1	1	1	1	1	1	1	1	16	4	4	4	4	NA	NA	0	-12782	-77227	-45004	66	55	48	45	80	44	24	26	70
chr3	130566439	130735556	169118	+	ENSG00000017260	ATP2C1	Intragenic	chr3.130519550.130520257	chr3.130519550.ATP2C1	chr3	130519550	130520257	*	1	1	1	1	1	1	1	1	1	1	1	1	1	1	1	1	16	4	4	4	4	NA	NA	0	215652	46535	131094	83	34	29	29	127	33	17	18	85
chr3	148412571	148460795	48225	+	ENSG00000144891	AGTR1	Intragenic	chr3.148342637.148343732	chr3.148342637.AGTR1	chr3	148342637	148343732	*	1	1	1	1	1	1	1	1	1	1	1	1	1	1	1	1	16	4	4	4	4	NA	NA	0	117610	69386	93498	215	120	69	57	314	94	43	37	163
chr3	173111074	174004434	893361	+	ENSG00000169760	NLGN1	Intragenic	chr3.174058384.174059393	chr3.174058384.NLGN1	chr3	174058384	174059393	*	1	1	1	1	1	1	1	1	1	1	1	1	1	1	1	1	16	4	4	4	4	NA	NA	0	-54455	-947815	-501135	200	122	103	63	296	85	44	52	199
chr3	177987720	178562217	574498	+	ENSG00000197584	KCNMB2	Intragenic	chr3.177802432.177804909	chr3.177802432.KCNMB2	chr3	177802432	177804909	*	1	1	1	1	1	1	1	1	1	1	1	1	1	1	1	1	16	4	4	4	4	NA	NA	0	758546	184049	471298	186	121	42	49	342	93	47	33	146
chr3	182508288	182639423	131136	+	ENSG00000058063	ATP11B	Intragenic	chr3.182002021.182003299	chr3.182002021.ATP11B	chr3	182002021	182003299	*	1	1	1	1	1	1	1	1	1	1	1	1	1	1	1	1	16	4	4	4	4	NA	NA	0	636762	505627	571195	120	86	37	53	203	61	26	27	150
chr4	20251883	20622184	370302	+	ENSG00000145147	SLIT2	Intragenic	chr4.20640680.20641576	chr4.20640680.SLIT2	chr4	20640680	20641576	*	1	1	1	1	1	1	1	1	1	1	1	1	1	1	1	1	16	4	4	4	4	NA	NA	0	-18944	-389245	-204094	247	156	123	118	314	120	67	93	227
chr4	41358624	41702061	343438	+	ENSG00000064042	LIMCH1	Intragenic	chr4.41320685.41322558	chr4.41320685.LIMCH1	chr4	41320685	41322558	*	1	1	1	1	1	1	1	1	1	1	1	1	1	1	1	1	16	4	4	4	4	NA	NA	0	380439	37002	208721	93	36	32	28	133	31	22	20	87
chr4	89441961	89629693	187733	+	ENSG00000138641	HERC3	Intragenic	chr4.89435560.89436739	chr4.89435560.HERC3	chr4	89435560	89436739	*	1	1	1	1	1	1	1	1	1	1	1	1	1	1	1	1	16	4	4	4	4	NA	NA	0	193543	5811	99677	170	81	45	43	245	79	35	25	156
chr4	115516611	115599380	82770	+	ENSG00000174607	UGT8	Intragenic	chr4.115483456.115484361	chr4.115483456.UGT8	chr4	115483456	115484361	*	1	1	1	1	1	1	1	1	1	1	1	1	1	1	1	1	16	4	4	4	4	NA	NA	0	115471	32702	74087	102	53	25	25	160	31	14	19	77
chr4	183062140	183724177	662038	+	ENSG00000218336	ODZ3	Intragenic	chr4.181509473.181510257	chr4.181509473.ODZ3	chr4	181509473	181510257	*	1	1	1	1	1	1	1	1	1	1	1	1	1	1	1	1	16	4	4	4	4	NA	NA	0	2214312	1552275	1883294	97	63	25	23	158	41	33	49	48
chr5	15497305	15939900	442596	+	ENSG00000183580	FBXL7	Intragenic	chr5.15356542.15357507	chr5.15356542.FBXL7	chr5	15356542	15357507	*	1	1	1	1	1	1	1	1	1	1	1	1	1	1	1	1	16	4	4	4	4	NA	NA	0	582875	140280	361578	71	71	51	47	114	46	29	29	95
chr5	49958733	50142356	183624	+	ENSG00000151883	PARP8	Intragenic	chr5.49857947.49859147	chr5.49857947.PARP8	chr5	49857947	49859147	*	1	1	1	1	1	1	1	1	1	1	1	1	1	1	1	1	16	4	4	4	4	NA	NA	0	283809	100186	191998	88	39	28	18	144	27	19	18	105
chr5	70880115	70954531	74417	+	ENSG00000131844	MCCC2	Intragenic	chr5.70878710.70879723	chr5.70878710.MCCC2	chr5	70878710	70879723	*	1	1	1	1	1	1	1	1	1	1	1	1	1	1	1	1	16	4	4	4	4	NA	NA	0	75314	898	38106	84	43	28	30	127	26	16	13	90
chr5	121184650	121188519	3870	+	ENSG00000181867	FTMT	Intragenic	chr5.121072404.121073295	chr5.121072404.FTMT	chr5	121072404	121073295	*	1	1	1	1	1	1	1	1	1	1	1	1	1	1	1	1	16	4	4	4	4	NA	NA	0	115669	111800	113735	142	71	26	29	207	49	15	15	141
chr5	126981736	126994322	12587	+	ENSG00000205279	CTXN3	Intragenic	chr5.127089729.127090826	chr5.127089729.CTXN3	chr5	127089729	127090826	*	1	1	1	1	1	1	1	1	1	1	1	1	1	1	1	1	16	4	4	4	4	NA	NA	0	-95956	-108542	-102248	107	62	14	27	195	43	20	30	84
chr5	147546296	147554961	8666	+	ENSG00000196800	SPINK14	Intragenic	chr5.147290717.147292189	chr5.147290717.SPINK14	chr5	147290717	147292189	*	1	1	1	1	1	1	1	1	1	1	1	1	1	1	1	1	16	4	4	4	4	NA	NA	0	263508	254843	259176	358	276	173	164	453	194	118	111	361
chr5	148203156	148208196	5041	+	ENSG00000169252	ADRB2	Intragenic	chr5.148220897.148222009	chr5.148220897.ADRB2	chr5	148220897	148222009	*	1	1	1	1	1	1	1	1	1	1	1	1	1	1	1	1	16	4	4	4	4	NA	NA	0	-13257	-18297	-15777	215	125	71	79	274	95	33	42	198
chr5	162927120	162946342	19223	+	ENSG00000038274	MAT2B	Intragenic	chr5.163218006.163218990	chr5.163218006.MAT2B	chr5	163218006	163218990	*	1	1	1	1	1	1	1	1	1	1	1	1	1	1	1	1	16	4	4	4	4	NA	NA	0	-272156	-291378	-281766	141	73	56	40	233	54	23	34	110
chr5	162927120	162946342	19223	+	ENSG00000038274	MAT2B	Intragenic	chr5.163944933.163945883	chr5.163944933.MAT2B	chr5	163944933	163945883	*	1	1	1	1	1	1	1	1	1	1	1	1	1	1	1	1	16	4	4	4	4	NA	NA	0	-999067	-1018289	-1008677	127	76	38	22	216	53	19	20	144
chr6	34201577	34214008	12432	+	ENSG00000137309	HMGA1	Intragenic	chr6.34192090.34192911	chr6.34192090.HMGA1	chr6	34192090	34192911	*	1	1	1	1	1	1	1	1	1	1	1	1	1	1	1	1	16	4	4	4	4	NA	NA	0	21507	9076	15292	76	44	35	35	142	30	21	24	61
chr6	96022419	96057333	34915	+	ENSG00000172469	MANEA	Intragenic	chr6.95251235.95252012	chr6.95251235.MANEA	chr6	95251235	95252012	*	1	1	1	1	1	1	1	1	1	1	1	1	1	1	1	1	16	4	4	4	4	NA	NA	0	805709	770795	788253	51	17	22	15	66	13	15	9	34
chr6	96022419	96057333	34915	+	ENSG00000172469	MANEA	Intragenic	chr6.95992729.95993882	chr6.95992729.MANEA	chr6	95992729	95993882	*	1	1	1	1	1	1	1	1	1	1	1	1	1	1	1	1	16	4	4	4	4	NA	NA	0	64027	29113	46571	156	80	68	73	237	57	36	33	157
chr6	123097620	123105219	7600	+	ENSG00000164434	FABP7	Intragenic	chr6.123091929.123093029	chr6.123091929.FABP7	chr6	123091929	123093029	*	1	1	1	1	1	1	1	1	1	1	1	1	1	1	1	1	16	4	4	4	4	NA	NA	0	12740	5141	8941	166	104	35	40	264	66	27	21	190
chr6	126065810	126082415	16606	+	ENSG00000135547	HEY2	Intragenic	chr6.126038968.126039792	chr6.126038968.HEY2	chr6	126038968	126039792	*	1	1	1	1	1	1	1	1	1	1	1	1	1	1	1	1	16	4	4	4	4	NA	NA	0	43035	26430	34733	90	61	21	22	161	37	20	28	81
chr6	130331844	130462594	130751	+	ENSG00000198945	L3MBTL3	Intragenic	chr6.130328989.130329930	chr6.130328989.L3MBTL3	chr6	130328989	130329930	*	1	1	1	1	1	1	1	1	1	1	1	1	1	1	1	1	16	4	4	4	4	NA	NA	0	133134	2384	67760	116	72	37	27	202	62	25	27	137
chr6	135499453	135540311	40859	+	ENSG00000118513	MYB	Intragenic	chr6.137494823.137495652	chr6.137494823.MYB	chr6	137494823	137495652	*	1	1	1	1	1	1	1	1	1	1	1	1	1	1	1	1	16	4	4	4	4	NA	NA	0	-1954927	-1995785	-1975355	201	131	79	67	286	105	44	48	199
chr6	142619991	142767403	147413	+	ENSG00000112414	GPR126	Intragenic	chr6.142606314.142607619	chr6.142606314.GPR126	chr6	142606314	142607619	*	1	1	1	1	1	1	1	1	1	1	1	1	1	1	1	1	16	4	4	4	4	NA	NA	0	160436	13024	86730	114	77	23	27	193	46	22	19	77
chr7	7193565	7288251	94687	+	ENSG00000106392	C1GALT1	Intragenic	chr7.7154192.7155083	chr7.7154192.C1GALT1	chr7	7154192	7155083	*	1	1	1	1	1	1	1	1	1	1	1	1	1	1	1	1	16	4	4	4	4	NA	NA	0	133613	38927	86271	16	20	12	16	44	17	8	12	34
chr7	12723481	12730559	7079	+	ENSG00000122644	ARL4A	Intragenic	chr7.12755114.12755996	chr7.12755114.ARL4A	chr7	12755114	12755996	*	1	1	1	1	1	1	1	1	1	1	1	1	1	1	1	1	16	4	4	4	4	NA	NA	0	-24997	-32075	-28535	93	50	18	19	156	32	8	9	116
chr7	18123572	19036993	913422	+	ENSG00000048052	HDAC9	Intragenic	chr7.20026367.20027184	chr7.20026367.HDAC9	chr7	20026367	20027184	*	1	1	1	1	1	1	1	1	1	1	1	1	1	1	1	1	16	4	4	4	4	NA	NA	0	-989783	-1903204	-1446493	93	61	32	23	174	51	16	20	123
chr7	56016512	56024192	7681	+	ENSG00000239789	MRPS17	Intragenic	chr7.55245101.55245963	chr7.55245101.MRPS17	chr7	55245101	55245963	*	1	1	1	1	1	1	1	1	1	1	1	1	1	1	1	1	16	4	4	4	4	NA	NA	0	778659	770979	774819	98	72	32	38	203	64	17	16	140
chr7	66764608	66786513	21906	+	ENSG00000106610	STAG3L4	Intragenic	chr7.66935081.66936009	chr7.66935081.STAG3L4	chr7	66935081	66936009	*	1	1	1	1	1	1	1	1	1	1	1	1	1	1	1	1	16	4	4	4	4	NA	NA	0	-149032	-170937	-159984	169	119	36	48	239	95	19	22	179
chr7	89780689	89794143	13455	+	ENSG00000164647	STEAP1	Intragenic	chr7.89695829.89697126	chr7.89695829.STEAP1	chr7	89695829	89697126	*	1	1	1	1	1	1	1	1	1	1	1	1	1	1	1	1	16	4	4	4	4	NA	NA	0	97665	84211	90939	202	122	71	65	294	109	51	43	198
chr7	135239667	135333505	93839	+	ENSG00000155561	NUP205	Intragenic	chr7.136856500.136857631	chr7.136856500.NUP205	chr7	136856500	136857631	*	1	1	1	1	1	1	1	1	1	1	1	1	1	1	1	1	16	4	4	4	4	NA	NA	0	-1523561	-1617399	-1570479	72	36	18	20	110	29	10	13	81
chr7	140369953	140396061	26109	+	ENSG00000133597	ADCK2	Intragenic	chr7.139424620.139425605	chr7.139424620.ADCK2	chr7	139424620	139425605	*	1	1	1	1	1	1	1	1	1	1	1	1	1	1	1	1	16	4	4	4	4	NA	NA	0	970948	944840	957894	159	111	57	72	266	89	33	23	186
chr7	150062278	150071133	8856	+	ENSG00000214022	REPIN1	Intragenic	chr7.150056955.150058271	chr7.150056955.REPIN1	chr7	150056955	150058271	*	1	1	1	1	1	1	1	1	1	1	1	1	1	1	1	1	16	4	4	4	4	NA	NA	0	13520	4665	9093	157	102	36	33	257	57	21	18	133
chr8	35089975	35654068	564094	+	ENSG00000156687	UNC5D	Intragenic	chr8.35719003.35719892	chr8.35719003.UNC5D	chr8	35719003	35719892	*	1	1	1	1	1	1	1	1	1	1	1	1	1	1	1	1	16	4	4	4	4	NA	NA	0	-65380	-629473	-347426	59	37	17	15	111	25	17	19	43
chr8	48917960	48976511	58552	+	ENSG00000169139	UBE2V2	Intragenic	chr8.48647039.48648354	chr8.48647039.UBE2V2	chr8	48647039	48648354	*	1	1	1	1	1	1	1	1	1	1	1	1	1	1	1	1	16	4	4	4	4	NA	NA	0	328814	270263	299539	244	157	92	103	368	143	69	65	252
chr8	63158150	63912211	754062	+	ENSG00000185942	NKAIN3	Intragenic	chr8.62946570.62947549	chr8.62946570.NKAIN3	chr8	62946570	62947549	*	1	1	1	1	1	1	1	1	1	1	1	1	1	1	1	1	16	4	4	4	4	NA	NA	0	965151	211090	588121	140	63	55	25	196	47	53	59	88
chr8	69239957	69731257	491301	+	ENSG00000165084	C8orf34	Intragenic	chr8.69766199.69767338	chr8.69766199.C8orf34	chr8	69766199	69767338	*	1	1	1	1	1	1	1	1	1	1	1	1	1	1	1	1	16	4	4	4	4	NA	NA	0	-35512	-526812	-281162	183	122	51	39	286	88	29	37	196
chr8	81394854	81438500	43647	+	ENSG00000205189	ZBTB10	Intragenic	chr8.80818298.80820273	chr8.80818298.ZBTB10	chr8	80818298	80820273	*	1	1	1	1	1	1	1	1	1	1	1	1	1	1	1	1	16	4	4	4	4	NA	NA	0	619214	575568	597392	156	102	45	54	242	71	35	31	142
chr8	121069019	121384275	315257	+	ENSG00000187955	COL14A1	Intragenic	chr8.120989469.120990243	chr8.120989469.COL14A1	chr8	120989469	120990243	*	1	1	1	1	1	1	1	1	1	1	1	1	1	1	1	1	16	4	4	4	4	NA	NA	0	394418	79162	236790	105	69	38	40	176	41	21	16	113
chr9	22443840	22452472	8633	+	ENSG00000176399	DMRTA1	Intragenic	chr9.22454940.22455958	chr9.22454940.DMRTA1	chr9	22454940	22455958	*	1	1	1	1	1	1	1	1	1	1	1	1	1	1	1	1	16	4	4	4	4	NA	NA	0	-2978	-11610	-7294	99	54	37	30	161	36	30	22	88
chr9	105278918	105419796	140879	+	ENSG00000204250	C9orf107	Intragenic	chr9.104967143.104968311	chr9.104967143.C9orf107	chr9	104967143	104968311	*	1	1	1	1	1	1	1	1	1	1	1	1	1	1	1	1	16	4	4	4	4	NA	NA	0	452069	311191	381631	108	59	24	21	155	31	28	15	100
chr9	105278918	105419796	140879	+	ENSG00000204250	C9orf107	Intragenic	chr9.104968427.104969929	chr9.104968427.C9orf107	chr9	104968427	104969929	*	1	1	1	1	1	1	1	1	1	1	1	1	1	1	1	1	16	4	4	4	4	NA	NA	0	450617	309739	380179	155	100	49	48	234	77	28	21	171
chrX	2667091	2734539	67449	+	ENSG00000124343	XG	Intragenic	chrX.2595605.2597269	chrX.2595605.XG	chrX	2595605	2597269	*	1	1	1	1	1	1	1	1	1	1	1	1	1	1	1	1	16	4	4	4	4	NA	NA	0	138102	70654	104378	197	132	61	63	305	103	46	50	178
chrX	51072083	51080377	8295	+	ENSG00000122824	NUDT10	Intragenic	chrX.51059028.51059691	chrX.51059028.NUDT10	chrX	51059028	51059691	*	1	1	1	1	1	1	1	1	1	1	1	1	1	1	1	1	16	4	4	4	4	NA	NA	0	21017	12723	16871	86	65	37	45	138	34	27	17	86
chrX	66760874	66950461	189588	+	ENSG00000169083	AR	Intragenic	chrX.66966796.66967582	chrX.66966796.AR	chrX	66966796	66967582	*	1	1	1	1	1	1	1	1	1	1	1	1	1	1	1	1	16	4	4	4	4	NA	NA	0	-16729	-206316	-111522	43	21	20	28	69	20	7	7	47
chr10	127265091	127374713	109623	-	ENSG00000175018	C10orf122	3000Extended	chr10.127280181.127281164	chr10.127280181.C10orf122	chr10	127280181	127281164	*	1	1	1	1	1	1	1	1	1	1	1	1	1	1	1	1	16	4	4	4	4	127280181	127281164	984	-15582	94040	39230	139	113	54	69	274	77	33	29	229
chr10	78637355	79401353	763999	-	ENSG00000156113	KCNMA1	3000Extended	chr10.79257659.79259135	chr10.79257659.KCNMA1	chr10	79257659	79259135	*	1	1	1	1	1	1	1	1	1	1	1	1	1	1	1	1	16	4	4	4	4	79257659	79259135	1477	-621042	142956	-239042	269	214	55	75	410	164	30	34	385
chr10	67679719	69458927	1779209	-	ENSG00000183230	CTNNA3	3000Extended	chr10.68620045.68620872	chr10.68620045.CTNNA3	chr10	68620045	68620872	*	1	1	1	1	1	1	1	1	1	1	1	1	1	1	1	1	16	4	4	4	4	68620045	68620872	828	-940740	838468	-51136	57	26	16	16	76	12	16	9	37
chr10	21068902	21466116	397215	-	ENSG00000078114	NEBL	3000Extended	chr10.21184371.21185181	chr10.21184371.NEBL	chr10	21184371	21185181	*	1	1	1	1	1	1	1	1	1	1	1	1	1	1	1	1	16	4	4	4	4	21184371	21185181	811	-115875	281339	82733	98	43	18	27	157	31	25	16	70
chr10	14560556	14819896	259341	-	ENSG00000065809	FAM107B	3000Extended	chr10.14613522.14614680	chr10.14613522.FAM107B	chr10	14613522	14614680	*	1	1	1	1	1	1	1	1	1	1	1	1	1	1	1	1	16	4	4	4	4	14613522	14614680	1159	-53546	205794	76124	153	129	39	52	234	97	21	21	200
chr10	22823778	23006503	182726	-	ENSG00000150867	PIP4K2A	3000Extended	chr10.22944008.22945133	chr10.22944008.PIP4K2A	chr10	22944008	22945133	*	1	1	1	1	1	1	1	1	1	1	1	1	1	1	1	1	16	4	4	4	4	22944008	22945133	1126	-120793	61932	-29430	108	58	24	25	147	37	12	10	73
chr10	34398488	35107253	708766	-	ENSG00000148498	PARD3	3000Extended	chr10.34703791.34704980	chr10.34703791.PARD3	chr10	34703791	34704980	*	1	1	1	1	1	1	1	1	1	1	1	1	1	1	1	1	16	4	4	4	4	34703791	34704980	1190	-305898	402867	48485	74	41	35	37	146	29	32	22	88
chr10	61788159	62496248	708090	-	ENSG00000151150	ANK3	3000Extended	chr10.62027294.62028144	chr10.62027294.ANK3	chr10	62027294	62028144	*	1	1	1	1	1	1	1	1	1	1	1	1	1	1	1	1	16	4	4	4	4	62027294	62028144	851	-239561	468528	114484	74	49	30	28	125	42	15	15	74
chr10	61788159	62496248	708090	-	ENSG00000151150	ANK3	3000Extended	chr10.62256808.62257659	chr10.62256808.ANK3	chr10	62256808	62257659	*	1	1	1	1	1	1	1	1	1	1	1	1	1	1	1	1	16	4	4	4	4	62256808	62257659	852	-469075	239014	-115030	84	50	19	21	137	39	17	11	100
chr11	11292423	11646552	354130	-	ENSG00000110328	GALNTL4	3000Extended	chr11.11605395.11606454	chr11.11605395.GALNTL4	chr11	11605395	11606454	*	1	1	1	1	1	1	1	1	1	1	1	1	1	1	1	1	16	4	4	4	4	11605395	11606454	1060	-313502	40627	-136437	159	110	21	21	268	83	18	24	141
chr11	15987995	16764138	776144	-	ENSG00000110693	SOX6	3000Extended	chr11.15991715.15992805	chr11.15991715.SOX6	chr11	15991715	15992805	*	1	1	1	1	1	1	1	1	1	1	1	1	1	1	1	1	16	4	4	4	4	15991715	15992805	1091	-4266	771877	383806	99	61	43	36	150	47	19	14	93
chr11	4976002	4979943	3942	-	ENSG00000205496	OR51A2	3000Extended	chr11.4977352.4978188	chr11.4977352.OR51A2	chr11	4977352	4978188	*	1	1	1	1	1	1	1	1	1	1	1	1	1	1	1	1	16	4	4	4	4	4977352	4978188	837	-1768	2173	203	0	0	0	0	0	0	0	0	0
chr11	40135753	41484323	1348571	-	ENSG00000148948	LRRC4C	3000Extended	chr11.41315517.41316761	chr11.41315517.LRRC4C	chr11	41315517	41316761	*	1	1	1	1	1	1	1	1	1	1	1	1	1	1	1	1	16	4	4	4	4	41315517	41316761	1245	-1180386	168184	-506100	95	42	17	16	130	28	18	13	74
chr11	128328656	128460437	131782	-	ENSG00000134954	ETS1	3000Extended	chr11.128339534.128340310	chr11.128339534.ETS1	chr11	128339534	128340310	*	1	1	1	1	1	1	1	1	1	1	1	1	1	1	1	1	16	4	4	4	4	128339534	128340310	777	-11266	120515	54625	56	39	20	34	108	33	22	20	74
chr11	132284871	133405414	1120544	-	ENSG00000183715	OPCML	3000Extended	chr11.133253129.133254169	chr11.133253129.OPCML	chr11	133253129	133254169	*	1	1	1	1	1	1	1	1	1	1	1	1	1	1	1	1	16	4	4	4	4	133253129	133254169	1041	-968778	151765	-408506	138	93	67	53	241	74	38	28	123
chr12	53551448	53578135	26688	-	ENSG00000139631	CSAD	3000Extended	chr12.53551416.53552414	chr12.53551416.CSAD	chr12	53551416	53552414	*	1	1	1	1	1	1	1	1	1	1	1	1	1	1	1	1	16	4	4	4	4	53551448	53552414	967	-468	26219	12876	82	39	16	20	139	22	13	18	66
chr12	21417534	21575528	157995	-	ENSG00000084453	SLCO1A2	3000Extended	chr12.21503672.21504536	chr12.21503672.SLCO1A2	chr12	21503672	21504536	*	1	1	1	1	1	1	1	1	1	1	1	1	1	1	1	1	16	4	4	4	4	21503672	21504536	865	-86570	71424	-7572	125	75	39	47	155	43	18	22	114
chr12	112597992	112822896	224905	-	ENSG00000173064	C12orf51	3000Extended	chr12.112743344.112744302	chr12.112743344.C12orf51	chr12	112743344	112744302	*	1	1	1	1	1	1	1	1	1	1	1	1	1	1	1	1	16	4	4	4	4	112743344	112744302	959	-145832	79072	-33380	125	63	26	26	208	37	17	15	126
chr12	76745577	76956589	211013	-	ENSG00000091039	OSBPL8	3000Extended	chr12.76813267.76814573	chr12.76813267.OSBPL8	chr12	76813267	76814573	*	1	1	1	1	1	1	1	1	1	1	1	1	1	1	1	1	16	4	4	4	4	76813267	76814573	1307	-68344	142668	37162	179	85	33	24	225	68	25	17	152
chr13	107194021	107223512	29492	-	ENSG00000134884	ARGLU1	3000Extended	chr13.107204784.107205670	chr13.107204784.ARGLU1	chr13	107204784	107205670	*	1	1	1	1	1	1	1	1	1	1	1	1	1	1	1	1	16	4	4	4	4	107204784	107205670	887	-11207	18284	3539	58	36	17	12	114	24	10	12	73
chr13	33677307	33862892	185586	-	ENSG00000133121	STARD13	3000Extended	chr13.33801756.33802522	chr13.33801756.STARD13	chr13	33801756	33802522	*	1	1	1	1	1	1	1	1	1	1	1	1	1	1	1	1	16	4	4	4	4	33801756	33802522	767	-124833	60752	-32040	92	46	33	32	147	42	17	20	98
chr13	42140961	42538256	397296	-	ENSG00000102763	KIAA0564	3000Extended	chr13.42294314.42295734	chr13.42294314.KIAA0564	chr13	42294314	42295734	*	1	1	1	1	1	1	1	1	1	1	1	1	1	1	1	1	16	4	4	4	4	42294314	42295734	1421	-154063	243232	44585	113	70	20	30	208	43	15	12	152
chr13	43460524	43569407	108884	-	ENSG00000133106	EPSTI1	3000Extended	chr13.43497884.43499075	chr13.43497884.EPSTI1	chr13	43497884	43499075	*	1	1	1	1	1	1	1	1	1	1	1	1	1	1	1	1	16	4	4	4	4	43497884	43499075	1192	-37956	70927	16486	257	180	126	130	336	132	64	63	275
chr13	21351469	21480187	128719	-	ENSG00000132953	XPO4	3000Extended	chr13.21417494.21418535	chr13.21417494.XPO4	chr13	21417494	21418535	*	1	1	1	1	1	1	1	1	1	1	1	1	1	1	1	1	16	4	4	4	4	21417494	21418535	1042	-66546	62172	-2186	67	39	15	8	99	28	10	11	45
chr13	49882786	50021262	138477	-	ENSG00000102547	CAB39L	3000Extended	chr13.49973721.49974779	chr13.49973721.CAB39L	chr13	49973721	49974779	*	1	1	1	1	1	1	1	1	1	1	1	1	1	1	1	1	16	4	4	4	4	49973721	49974779	1059	-91465	47011	-22227	146	90	40	32	225	52	27	20	134
chr13	50486842	50513626	26785	-	ENSG00000123178	SPRYD7	3000Extended	chr13.50504377.50505230	chr13.50504377.SPRYD7	chr13	50504377	50505230	*	1	1	1	1	1	1	1	1	1	1	1	1	1	1	1	1	16	4	4	4	4	50504377	50505230	854	-17962	8822	-4570	120	78	24	13	176	38	18	14	131
chr13	77618792	77904185	285394	-	ENSG00000005810	MYCBP2	3000Extended	chr13.77629079.77631472	chr13.77629079.MYCBP2	chr13	77629079	77631472	*	1	1	1	1	1	1	1	1	1	1	1	1	1	1	1	1	16	4	4	4	4	77629079	77631472	2394	-11484	273909	131213	109	82	36	38	200	44	18	18	145
chr14	58030640	58451912	421273	-	ENSG00000151812	SLC35F4	3000Extended	chr14.58284989.58285873	chr14.58284989.SLC35F4	chr14	58284989	58285873	*	1	1	1	1	1	1	1	1	1	1	1	1	1	1	1	1	16	4	4	4	4	58284989	58285873	885	-254791	166481	-44155	76	36	19	16	137	31	10	11	69
chr14	60062694	60340684	277991	-	ENSG00000139970	RTN1	3000Extended	chr14.60321263.60322048	chr14.60321263.RTN1	chr14	60321263	60322048	*	1	1	1	1	1	1	1	1	1	1	1	1	1	1	1	1	16	4	4	4	4	60321263	60322048	786	-258962	19028	-119966	86	50	19	20	163	44	16	14	107
chr14	52897308	53022240	124933	-	ENSG00000087301	TXNDC16	3000Extended	chr14.53012044.53012951	chr14.53012044.TXNDC16	chr14	53012044	53012951	*	1	1	1	1	1	1	1	1	1	1	1	1	1	1	1	1	16	4	4	4	4	53012044	53012951	908	-115190	9742	-52724	113	76	28	35	174	59	20	21	158
chr15	93160673	93356114	195442	-	ENSG00000185442	FAM174B	3000Extended	chr15.93197091.93197990	chr15.93197091.FAM174B	chr15	93197091	93197990	*	1	1	1	1	1	1	1	1	1	1	1	1	1	1	1	1	16	4	4	4	4	93197091	93197990	900	-36868	158573	60853	296	218	146	138	374	169	84	87	311
chr15	51739908	51917967	178060	-	ENSG00000104093	DMXL2	3000Extended	chr15.51786126.51787332	chr15.51786126.DMXL2	chr15	51786126	51787332	*	1	1	1	1	1	1	1	1	1	1	1	1	1	1	1	1	16	4	4	4	4	51786126	51787332	1207	-46822	131237	42208	155	93	27	21	228	57	25	18	102
chr15	33057747	33363085	305339	-	ENSG00000248905	FMN1	3000Extended	chr15.33115724.33116596	chr15.33115724.FMN1	chr15	33115724	33116596	*	1	1	1	1	1	1	1	1	1	1	1	1	1	1	1	1	16	4	4	4	4	33115724	33116596	873	-58413	246925	94257	136	95	53	63	197	57	28	28	153
chr15	33057747	33363085	305339	-	ENSG00000248905	FMN1	3000Extended	chr15.33322252.33323193	chr15.33322252.FMN1	chr15	33322252	33323193	*	1	1	1	1	1	1	1	1	1	1	1	1	1	1	1	1	16	4	4	4	4	33322252	33323193	942	-264976	40362	-112306	109	72	31	34	188	42	24	21	121
chr16	3589038	3630401	41364	-	ENSG00000167984	NLRC3	3000Extended	chr16.3602796.3603779	chr16.3602796.NLRC3	chr16	3602796	3603779	*	1	1	1	1	1	1	1	1	1	1	1	1	1	1	1	1	16	4	4	4	4	3602796	3603779	984	-14250	27113	6432	126	87	52	54	190	57	20	18	125
chr16	68392230	68485591	93362	-	ENSG00000103056	SMPD3	3000Extended	chr16.68440275.68441304	chr16.68440275.SMPD3	chr16	68440275	68441304	*	1	1	1	1	1	1	1	1	1	1	1	1	1	1	1	1	16	4	4	4	4	68440275	68441304	1030	-48560	44801	-1879	74	47	29	29	135	23	10	12	95
chr17	7146910	7158280	11371	-	ENSG00000175826	CTDNEP1	3000Extended	chr17.7157915.7158888	chr17.7157915.CTDNEP1	chr17	7157915	7158888	*	1	1	1	1	1	1	1	1	1	1	1	1	1	1	1	1	16	4	4	4	4	7157915	7158280	366	-11492	-122	-5806	0	0	0	0	0	0	0	0	0
chr17	15934718	16122010	187293	-	ENSG00000141027	NCOR1	3000Extended	chr17.16011439.16012372	chr17.16011439.NCOR1	chr17	16011439	16012372	*	1	1	1	1	1	1	1	1	1	1	1	1	1	1	1	1	16	4	4	4	4	16011439	16012372	934	-77188	110104	16458	98	58	24	15	168	44	23	12	58
chr17	74138534	74239390	100857	-	ENSG00000141576	RNF157	3000Extended	chr17.74169750.74170822	chr17.74169750.RNF157	chr17	74169750	74170822	*	1	1	1	1	1	1	1	1	1	1	1	1	1	1	1	1	16	4	4	4	4	74169750	74170822	1073	-31752	69104	18676	110	79	43	66	184	40	28	36	116
chr17	60778676	60888705	110030	-	ENSG00000173838	2010-03-01	3000Extended	chr17.60802894.60803789	chr17.60802894.Mar-10	chr17	60802894	60803789	*	1	1	1	1	1	1	1	1	1	1	1	1	1	1	1	1	16	4	4	4	4	60802894	60803789	896	-24666	85363	30349	309	206	130	121	399	174	57	61	280
chr17	76108999	76131488	22490	-	ENSG00000141524	TMC6	3000Extended	chr17.76110460.76111634	chr17.76110460.TMC6	chr17	76110460	76111634	*	1	1	1	1	1	1	1	1	1	1	1	1	1	1	1	1	16	4	4	4	4	76110460	76111634	1175	-2049	20440	9196	183	138	68	69	300	113	42	35	241
chr17	46210802	46510594	299793	-	ENSG00000141293	SKAP1	3000Extended	chr17.46290908.46291788	chr17.46290908.SKAP1	chr17	46290908	46291788	*	1	1	1	1	1	1	1	1	1	1	1	1	1	1	1	1	16	4	4	4	4	46290908	46291788	881	-80546	219246	69350	56	35	18	17	135	42	17	19	50
chr17	67143355	67243987	100633	-	ENSG00000154263	ABCA10	3000Extended	chr17.67235833.67236717	chr17.67235833.ABCA10	chr17	67235833	67236717	*	1	1	1	1	1	1	1	1	1	1	1	1	1	1	1	1	16	4	4	4	4	67235833	67236717	885	-92920	7712	-42604	80	44	32	26	151	35	15	14	112
chr17	31340105	32486551	1146447	-	ENSG00000108684	ACCN1	3000Extended	chr17.31961803.31962591	chr17.31961803.ACCN1	chr17	31961803	31962591	*	1	1	1	1	1	1	1	1	1	1	1	1	1	1	1	1	16	4	4	4	4	31961803	31962591	789	-622092	524354	-48868	55	28	22	15	128	25	17	14	60
chr18	56148479	56299189	150711	-	ENSG00000198796	ALPK2	3000Extended	chr18.56216763.56217837	chr18.56216763.ALPK2	chr18	56216763	56217837	*	1	1	1	1	1	1	1	1	1	1	1	1	1	1	1	1	16	4	4	4	4	56216763	56217837	1075	-68822	81888	6534	175	109	60	58	249	78	30	40	161
chr18	33034786	33080955	46170	-	ENSG00000153391	INO80C	3000Extended	chr18.33050183.33051259	chr18.33050183.INO80C	chr18	33050183	33051259	*	1	1	1	1	1	1	1	1	1	1	1	1	1	1	1	1	16	4	4	4	4	33050183	33051259	1077	-15935	30234	7150	133	100	38	46	220	72	18	22	183
chr18	45553640	45938663	385024	-	ENSG00000184828	ZBTB7C	3000Extended	chr18.45732891.45733888	chr18.45732891.ZBTB7C	chr18	45732891	45733888	*	1	1	1	1	1	1	1	1	1	1	1	1	1	1	1	1	16	4	4	4	4	45732891	45733888	998	-179750	205273	12762	158	71	30	35	236	44	25	34	94
chr1	97543299	98389605	846307	-	ENSG00000188641	DPYD	3000Extended	chr1.97636964.97637820	chr1.97636964.DPYD	chr1	97636964	97637820	*	1	1	1	1	1	1	1	1	1	1	1	1	1	1	1	1	16	4	4	4	4	97636964	97637820	857	-94093	752213	329061	49	31	26	15	78	14	16	18	54
chr1	112313284	112534777	221494	-	ENSG00000171385	KCND3	3000Extended	chr1.112491038.112492008	chr1.112491038.KCND3	chr1	112491038	112492008	*	1	1	1	1	1	1	1	1	1	1	1	1	1	1	1	1	16	4	4	4	4	112491038	112492008	971	-178240	43253	-67493	102	79	58	41	178	61	31	33	123
chr1	57184477	57288369	103893	-	ENSG00000187889	C1orf168	3000Extended	chr1.57252898.57254757	chr1.57252898.C1orf168	chr1	57252898	57254757	*	1	1	1	1	1	1	1	1	1	1	1	1	1	1	1	1	16	4	4	4	4	57252898	57254757	1860	-69351	34541	-17405	247	169	100	124	372	125	77	65	275
chr1	184759858	184946682	186825	-	ENSG00000135842	FAM129A	3000Extended	chr1.184759770.184760572	chr1.184759770.FAM129A	chr1	184759770	184760572	*	1	1	1	1	1	1	1	1	1	1	1	1	1	1	1	1	16	4	4	4	4	184759858	184760572	715	-314	186510	93098	144	96	41	18	220	79	11	18	165
chr1	85784168	86047046	262879	-	ENSG00000153904	DDAH1	3000Extended	chr1.85999434.86001240	chr1.85999434.DDAH1	chr1	85999434	86001240	*	1	1	1	1	1	1	1	1	1	1	1	1	1	1	1	1	16	4	4	4	4	85999434	86001240	1807	-216170	46708	-84730	227	161	41	47	321	116	35	27	246
chr1	11166592	11325608	159017	-	ENSG00000198793	MTOR	3000Extended	chr1.11315926.11317029	chr1.11315926.MTOR	chr1	11315926	11317029	*	1	1	1	1	1	1	1	1	1	1	1	1	1	1	1	1	16	4	4	4	4	11315926	11317029	1104	-149886	9130	-70378	237	166	79	63	359	120	40	51	246
chr1	87328132	87383107	54976	-	ENSG00000183291	RP4-604K5.1	3000Extended	chr1.87336562.87337317	chr1.87336562.RP4-604K5.1	chr1	87336562	87337317	*	1	1	1	1	1	1	1	1	1	1	1	1	1	1	1	1	16	4	4	4	4	87336562	87337317	756	-8808	46167	18680	62	38	13	11	99	13	13	13	57
chr1	207191866	207209101	17236	-	ENSG00000182795	C1orf116	3000Extended	chr1.207204375.207206831	chr1.207204375.C1orf116	chr1	207204375	207206831	*	1	1	1	1	1	1	1	1	1	1	1	1	1	1	1	1	16	4	4	4	4	207204375	207206831	2457	-13737	3498	-5119	226	132	72	67	399	117	58	47	231
chr1	212113741	212211884	98144	-	ENSG00000143493	INTS7	3000Extended	chr1.212177937.212178802	chr1.212177937.INTS7	chr1	212177937	212178802	*	1	1	1	1	1	1	1	1	1	1	1	1	1	1	1	1	16	4	4	4	4	212177937	212178802	866	-64629	33514	-15557	95	41	27	19	147	39	22	23	80
chr1	217600334	217807424	207091	-	ENSG00000092978	GPATCH2	3000Extended	chr1.217698915.217700119	chr1.217698915.GPATCH2	chr1	217698915	217700119	*	1	1	1	1	1	1	1	1	1	1	1	1	1	1	1	1	16	4	4	4	4	217698915	217700119	1205	-99183	107907	4363	180	95	55	36	250	96	69	45	123
chr1	92145902	92374892	228991	-	ENSG00000069702	TGFBR3	3000Extended	chr1.92210407.92212084	chr1.92210407.TGFBR3	chr1	92210407	92212084	*	1	1	1	1	1	1	1	1	1	1	1	1	1	1	1	1	16	4	4	4	4	92210407	92212084	1678	-65344	163646	49152	98	63	32	28	180	41	22	20	138
chr2	168810530	169107651	297122	-	ENSG00000198648	STK39	3000Extended	chr2.168943139.168944010	chr2.168943139.STK39	chr2	168943139	168944010	*	1	1	1	1	1	1	1	1	1	1	1	1	1	1	1	1	16	4	4	4	4	168943139	168944010	872	-133045	164076	15516	189	137	102	121	305	107	77	64	211
chr2	16730727	16850599	119873	-	ENSG00000197872	FAM49A	3000Extended	chr2.16829765.16830685	chr2.16829765.FAM49A	chr2	16829765	16830685	*	1	1	1	1	1	1	1	1	1	1	1	1	1	1	1	1	16	4	4	4	4	16829765	16830685	921	-99498	20374	-39562	123	60	28	26	197	51	25	20	81
chr2	198435524	198543769	108246	-	ENSG00000162944	RFTN2	3000Extended	chr2.198477932.198478848	chr2.198477932.RFTN2	chr2	198477932	198478848	*	1	1	1	1	1	1	1	1	1	1	1	1	1	1	1	1	16	4	4	4	4	198477932	198478848	917	-42866	65379	11257	128	66	39	23	217	56	15	23	132
chr2	1635659	1751624	115966	-	ENSG00000130508	PXDN	3000Extended	chr2.1690316.1691198	chr2.1690316.PXDN	chr2	1690316	1691198	*	1	1	1	1	1	1	1	1	1	1	1	1	1	1	1	1	16	4	4	4	4	1690316	1691198	883	-55099	60866	2884	96	76	46	35	171	49	16	15	109
chr2	20883803	21025882	142080	-	ENSG00000118961	C2orf43	3000Extended	chr2.20995391.20996209	chr2.20995391.C2orf43	chr2	20995391	20996209	*	1	1	1	1	1	1	1	1	1	1	1	1	1	1	1	1	16	4	4	4	4	20995391	20996209	819	-111998	30081	-40958	56	36	23	23	106	23	13	18	80
chr2	218664512	218870718	206207	-	ENSG00000079308	TNS1	3000Extended	chr2.218729873.218730652	chr2.218729873.TNS1	chr2	218729873	218730652	*	1	1	1	1	1	1	1	1	1	1	1	1	1	1	1	1	16	4	4	4	4	218729873	218730652	780	-65751	140455	37353	76	34	19	25	104	18	10	13	87
chr2	29415640	30147432	731793	-	ENSG00000171094	ALK	3000Extended	chr2.29994700.29995671	chr2.29994700.ALK	chr2	29994700	29995671	*	1	1	1	1	1	1	1	1	1	1	1	1	1	1	1	1	16	4	4	4	4	29994700	29995671	972	-579546	152246	-213650	68	40	12	20	132	26	17	15	29
chr2	180306709	180729232	422524	-	ENSG00000144331	ZNF385B	3000Extended	chr2.180438551.180439639	chr2.180438551.ZNF385B	chr2	180438551	180439639	*	1	1	1	1	1	1	1	1	1	1	1	1	1	1	1	1	16	4	4	4	4	180438551	180439639	1089	-132386	290137	78876	182	115	88	54	291	71	38	34	160
chr3	55542336	56505391	963056	-	ENSG00000187672	ERC2	3000Extended	chr3.56040087.56040914	chr3.56040087.ERC2	chr3	56040087	56040914	*	1	1	1	1	1	1	1	1	1	1	1	1	1	1	1	1	16	4	4	4	4	56040087	56040914	828	-498165	464890	-16637	58	31	16	23	93	17	11	11	56
chr3	17199899	18489309	1289411	-	ENSG00000131374	TBC1D5	3000Extended	chr3.17846801.17847619	chr3.17846801.TBC1D5	chr3	17846801	17847619	*	1	1	1	1	1	1	1	1	1	1	1	1	1	1	1	1	16	4	4	4	4	17846801	17847619	819	-647312	642098	-2606	88	58	31	37	142	44	10	14	92
chr3	48894369	48939426	45058	-	ENSG00000178537	SLC25A20	3000Extended	chr3.48922894.48923681	chr3.48922894.SLC25A20	chr3	48922894	48923681	*	1	1	1	1	1	1	1	1	1	1	1	1	1	1	1	1	16	4	4	4	4	48922894	48923681	788	-28919	16138	-6390	108	50	19	24	188	40	18	11	103
chr3	24158651	24539773	381123	-	ENSG00000151090	THRB	3000Extended	chr3.24180948.24182217	chr3.24180948.THRB	chr3	24180948	24182217	*	1	1	1	1	1	1	1	1	1	1	1	1	1	1	1	1	16	4	4	4	4	24180948	24182217	1270	-22932	358190	167630	181	115	35	38	268	74	15	24	201
chr3	24158651	24539773	381123	-	ENSG00000151090	THRB	3000Extended	chr3.24182615.24183522	chr3.24182615.THRB	chr3	24182615	24183522	*	1	1	1	1	1	1	1	1	1	1	1	1	1	1	1	1	16	4	4	4	4	24182615	24183522	908	-24418	356704	166144	70	40	12	14	105	20	15	13	86
chr3	195590235	195641816	51582	-	ENSG00000061938	TNK2	3000Extended	chr3.195632796.195634453	chr3.195632796.TNK2	chr3	195632796	195634453	*	1	1	1	1	1	1	1	1	1	1	1	1	1	1	1	1	16	4	4	4	4	195632796	195634453	1658	-43390	8191	-17599	104	60	41	40	160	50	24	16	127
chr3	65342053	66027509	685457	-	ENSG00000151276	MAGI1	3000Extended	chr3.65606533.65607309	chr3.65606533.MAGI1	chr3	65606533	65607309	*	1	1	1	1	1	1	1	1	1	1	1	1	1	1	1	1	16	4	4	4	4	65606533	65607309	777	-264868	420588	77860	107	60	31	25	179	35	18	31	70
chr3	170582664	170591272	8609	-	ENSG00000163584	RPL22L1	3000Extended	chr3.170585054.170585940	chr3.170585054.RPL22L1	chr3	170585054	170585940	*	1	1	1	1	1	1	1	1	1	1	1	1	1	1	1	1	16	4	4	4	4	170585054	170585940	887	-2834	5774	1470	177	103	40	39	251	56	45	28	180
chr3	170779128	171181197	402070	-	ENSG00000154310	TNIK	3000Extended	chr3.170945688.170946602	chr3.170945688.TNIK	chr3	170945688	170946602	*	1	1	1	1	1	1	1	1	1	1	1	1	1	1	1	1	16	4	4	4	4	170945688	170946602	915	-167018	235051	34017	173	112	33	42	262	66	27	29	181
chr3	78646390	79819965	1173576	-	ENSG00000169855	ROBO1	3000Extended	chr3.79426752.79427857	chr3.79426752.ROBO1	chr3	79426752	79427857	*	1	1	1	1	1	1	1	1	1	1	1	1	1	1	1	1	16	4	4	4	4	79426752	79427857	1106	-780915	392660	-194127	73	36	26	28	124	22	19	16	57
chr3	81538850	81814312	275463	-	ENSG00000114480	GBE1	3000Extended	chr3.81603175.81604190	chr3.81603175.GBE1	chr3	81603175	81604190	*	1	1	1	1	1	1	1	1	1	1	1	1	1	1	1	1	16	4	4	4	4	81603175	81604190	1016	-64833	210629	72899	163	120	61	72	268	81	32	32	191
chr4	164031225	164091073	59849	-	ENSG00000145414	NAF1	3000Extended	chr4.164030742.164031664	chr4.164030742.NAF1	chr4	164030742	164031664	*	1	1	1	1	1	1	1	1	1	1	1	1	1	1	1	1	16	4	4	4	4	164031225	164031664	440	21	59869	29945	136	69	45	34	211	59	22	31	163
chr4	170981373	171015850	34478	-	ENSG00000109576	AADAT	3000Extended	chr4.171001323.171002390	chr4.171001323.AADAT	chr4	171001323	171002390	*	1	1	1	1	1	1	1	1	1	1	1	1	1	1	1	1	16	4	4	4	4	171001323	171002390	1068	-20484	13993	-3245	159	82	39	48	235	53	25	20	132
chr4	77234154	77346021	111868	-	ENSG00000163749	CCDC158	3000Extended	chr4.77294752.77296426	chr4.77294752.CCDC158	chr4	77294752	77296426	*	1	1	1	1	1	1	1	1	1	1	1	1	1	1	1	1	16	4	4	4	4	77294752	77296426	1675	-61436	50431	-5502	184	112	59	57	285	82	33	44	157
chr4	40812044	41221731	409688	-	ENSG00000163697	APBB2	3000Extended	chr4.41079440.41080338	chr4.41079440.APBB2	chr4	41079440	41080338	*	1	1	1	1	1	1	1	1	1	1	1	1	1	1	1	1	16	4	4	4	4	41079440	41080338	899	-267846	141841	-63002	215	148	69	62	314	110	33	38	216
chr4	73146686	73437516	290831	-	ENSG00000156140	ADAMTS3	3000Extended	chr4.73192457.73193569	chr4.73192457.ADAMTS3	chr4	73192457	73193569	*	1	1	1	1	1	1	1	1	1	1	1	1	1	1	1	1	16	4	4	4	4	73192457	73193569	1113	-46327	244503	99089	63	28	17	21	150	32	20	13	72
chr4	101316498	101804283	487786	-	ENSG00000164035	EMCN	3000Extended	chr4.101550765.101552147	chr4.101550765.EMCN	chr4	101550765	101552147	*	1	1	1	1	1	1	1	1	1	1	1	1	1	1	1	1	16	4	4	4	4	101550765	101552147	1383	-234959	252826	8934	223	134	85	60	302	96	64	68	147
chr4	4417469	4547073	129605	-	ENSG00000168818	STX18	3000Extended	chr4.4527747.4528778	chr4.4527747.STX18	chr4	4527747	4528778	*	1	1	1	1	1	1	1	1	1	1	1	1	1	1	1	1	16	4	4	4	4	4527747	4528778	1032	-110794	18810	-45992	158	95	28	30	248	64	23	19	203
chr5	158584417	158640061	55645	-	ENSG00000145860	RNF145	3000Extended	chr5.158613028.158614035	chr5.158613028.RNF145	chr5	158613028	158614035	*	1	1	1	1	1	1	1	1	1	1	1	1	1	1	1	1	16	4	4	4	4	158613028	158614035	1008	-29115	26529	-1293	136	76	41	43	208	71	17	17	152
chr5	93488671	93957309	468639	-	ENSG00000185261	KIAA0825	3000Extended	chr5.93738902.93739900	chr5.93738902.KIAA0825	chr5	93738902	93739900	*	1	1	1	1	1	1	1	1	1	1	1	1	1	1	1	1	16	4	4	4	4	93738902	93739900	999	-250731	217907	-16411	195	147	102	128	311	87	55	41	236
chr5	114460459	114519243	58785	-	ENSG00000152503	TRIM36	3000Extended	chr5.114511820.114513111	chr5.114511820.TRIM36	chr5	114511820	114513111	*	1	1	1	1	1	1	1	1	1	1	1	1	1	1	1	1	16	4	4	4	4	114511820	114513111	1292	-52007	6777	-22615	173	118	36	27	302	68	38	36	117
chr5	149372681	149383730	11050	-	ENSG00000164296	TIGD6	3000Extended	chr5.149375227.149376873	chr5.149375227.TIGD6	chr5	149375227	149376873	*	1	1	1	1	1	1	1	1	1	1	1	1	1	1	1	1	16	4	4	4	4	149375227	149376873	1647	-3370	7679	2155	114	69	43	42	183	36	23	16	166
chr5	58264865	59820947	1556083	-	ENSG00000113448	PDE4D	3000Extended	chr5.58676191.58677255	chr5.58676191.PDE4D	chr5	58676191	58677255	*	1	1	1	1	1	1	1	1	1	1	1	1	1	1	1	1	16	4	4	4	4	58676191	58677255	1065	-411858	1144224	366184	141	63	41	43	177	35	36	32	100
chr5	60047618	60143216	95599	-	ENSG00000164181	ELOVL7	3000Extended	chr5.60122721.60123784	chr5.60122721.ELOVL7	chr5	60122721	60123784	*	1	1	1	1	1	1	1	1	1	1	1	1	1	1	1	1	16	4	4	4	4	60122721	60123784	1064	-75635	19963	-27835	145	65	30	23	247	46	21	36	112
chr5	122680579	122762286	81708	-	ENSG00000168944	CEP120	3000Extended	chr5.122732833.122733824	chr5.122732833.CEP120	chr5	122732833	122733824	*	1	1	1	1	1	1	1	1	1	1	1	1	1	1	1	1	16	4	4	4	4	122732833	122733824	992	-52750	28957	-11896	265	178	78	79	346	126	32	30	280
chr5	14704910	14874887	169978	-	ENSG00000154122	ANKH	3000Extended	chr5.14716390.14717863	chr5.14716390.ANKH	chr5	14716390	14717863	*	1	1	1	1	1	1	1	1	1	1	1	1	1	1	1	1	16	4	4	4	4	14716390	14717863	1474	-12217	157760	72772	178	124	51	43	267	77	34	38	148
chr5	16473147	16620167	147021	-	ENSG00000154153	FAM134B	3000Extended	chr5.16547283.16548732	chr5.16547283.FAM134B	chr5	16547283	16548732	*	1	1	1	1	1	1	1	1	1	1	1	1	1	1	1	1	16	4	4	4	4	16547283	16548732	1450	-74861	72159	-1351	217	151	70	61	336	113	52	50	209
chr5	19473060	20578982	1105923	-	ENSG00000145526	CDH18	3000Extended	chr5.19930667.19931534	chr5.19930667.CDH18	chr5	19930667	19931534	*	1	1	1	1	1	1	1	1	1	1	1	1	1	1	1	1	16	4	4	4	4	19930667	19931534	868	-458041	647881	94921	82	39	7	10	145	26	16	14	64
chr5	126203406	126369500	166095	-	ENSG00000173926	2003-03-01	3000Extended	chr5.126217549.126218366	chr5.126217549.Mar-03	chr5	126217549	126218366	*	1	1	1	1	1	1	1	1	1	1	1	1	1	1	1	1	16	4	4	4	4	126217549	126218366	818	-14552	151542	68496	91	49	43	31	181	58	28	24	116
chr5	126203406	126369500	166095	-	ENSG00000173926	2003-03-01	3000Extended	chr5.126309996.126310776	chr5.126309996.Mar-03	chr5	126309996	126310776	*	1	1	1	1	1	1	1	1	1	1	1	1	1	1	1	1	16	4	4	4	4	126309996	126310776	781	-106980	59114	-23932	77	35	21	18	139	35	12	17	77
chr5	54921673	55072022	150350	-	ENSG00000177058	SLC38A9	3000Extended	chr5.54931009.54932572	chr5.54931009.SLC38A9	chr5	54931009	54932572	*	1	1	1	1	1	1	1	1	1	1	1	1	1	1	1	1	16	4	4	4	4	54931009	54932572	1564	-10118	140231	65057	140	79	41	40	187	39	30	27	114
chr5	130494720	130510428	15709	-	ENSG00000169567	HINT1	3000Extended	chr5.130495632.130496451	chr5.130495632.HINT1	chr5	130495632	130496451	*	1	1	1	1	1	1	1	1	1	1	1	1	1	1	1	1	16	4	4	4	4	130495632	130496451	820	-1322	14386	6532	169	94	38	36	236	79	24	13	184
chr6	32916390	32941493	25104	-	ENSG00000204257	HLA-DMA	3000Extended	chr6.32932478.32933295	chr6.32932478.HLA-DMA	chr6	32932478	32933295	*	1	1	1	1	1	1	1	1	1	1	1	1	1	1	1	1	16	4	4	4	4	32932478	32933295	818	-16497	8606	-3945	41	27	15	9	79	19	11	10	55
chr6	52991762	53016627	24866	-	ENSG00000137270	GCM1	3000Extended	chr6.53005013.53005836	chr6.53005013.GCM1	chr6	53005013	53005836	*	1	1	1	1	1	1	1	1	1	1	1	1	1	1	1	1	16	4	4	4	4	53005013	53005836	824	-13663	11202	-1230	105	63	26	20	181	43	14	12	91
chr6	110931181	111140161	208981	-	ENSG00000155111	CDK19	3000Extended	chr6.110974972.110976098	chr6.110974972.CDK19	chr6	110974972	110976098	*	1	1	1	1	1	1	1	1	1	1	1	1	1	1	1	1	16	4	4	4	4	110974972	110976098	1127	-44355	164625	60135	157	96	70	52	263	55	27	31	133
chr6	110931181	111140161	208981	-	ENSG00000155111	CDK19	3000Extended	chr6.110986128.110987396	chr6.110986128.CDK19	chr6	110986128	110987396	*	1	1	1	1	1	1	1	1	1	1	1	1	1	1	1	1	16	4	4	4	4	110986128	110987396	1269	-55581	153399	48909	91	67	30	33	185	35	15	23	89
chr6	110931181	111140161	208981	-	ENSG00000155111	CDK19	3000Extended	chr6.110993415.110994315	chr6.110993415.CDK19	chr6	110993415	110994315	*	1	1	1	1	1	1	1	1	1	1	1	1	1	1	1	1	16	4	4	4	4	110993415	110994315	901	-62684	146296	41806	127	62	21	19	182	37	20	13	65
chr6	76005626	76206496	200871	-	ENSG00000118407	FILIP1	3000Extended	chr6.76122912.76123611	chr6.76122912.FILIP1	chr6	76122912	76123611	*	1	1	1	1	1	1	1	1	1	1	1	1	1	1	1	1	16	4	4	4	4	76122912	76123611	700	-117636	83234	-17200	51	27	10	18	65	20	8	8	51
chr6	5108653	5264172	155520	-	ENSG00000214113	LYRM4	3000Extended	chr6.5167447.5168350	chr6.5167447.LYRM4	chr6	5167447	5168350	*	1	1	1	1	1	1	1	1	1	1	1	1	1	1	1	1	16	4	4	4	4	5167447	5168350	904	-59246	96273	18514	150	114	41	31	240	80	15	16	185
chr6	114376750	114667209	290460	-	ENSG00000249853	HS3ST5	3000Extended	chr6.114493617.114494656	chr6.114493617.HS3ST5	chr6	114493617	114494656	*	1	1	1	1	1	1	1	1	1	1	1	1	1	1	1	1	16	4	4	4	4	114493617	114494656	1040	-117387	173072	27843	83	46	15	21	123	24	22	8	66
chr6	160952515	161090407	137893	-	ENSG00000198670	LPA	3000Extended	chr6.160974063.160974947	chr6.160974063.LPA	chr6	160974063	160974947	*	1	1	1	1	1	1	1	1	1	1	1	1	1	1	1	1	16	4	4	4	4	160974063	160974947	885	-21990	115902	46956	80	46	35	18	131	26	23	27	74
chr6	119498374	119673926	175553	-	ENSG00000111885	MAN1A1	3000Extended	chr6.119522415.119523335	chr6.119522415.MAN1A1	chr6	119522415	119523335	*	1	1	1	1	1	1	1	1	1	1	1	1	1	1	1	1	16	4	4	4	4	119522415	119523335	921	-24501	151051	63275	129	84	35	34	213	52	21	20	160
chr6	1624041	2248926	624886	-	ENSG00000112699	GMDS	3000Extended	chr6.1838702.1839504	chr6.1838702.GMDS	chr6	1838702	1839504	*	1	1	1	1	1	1	1	1	1	1	1	1	1	1	1	1	16	4	4	4	4	1838702	1839504	803	-215063	409822	97380	80	34	20	28	117	24	28	17	66
chr7	103766788	103851495	84708	-	ENSG00000164815	ORC5	3000Extended	chr7.103825494.103826488	chr7.103825494.ORC5	chr7	103825494	103826488	*	1	1	1	1	1	1	1	1	1	1	1	1	1	1	1	1	16	4	4	4	4	103825494	103826488	995	-59204	25503	-16850	236	150	85	67	326	82	39	31	228
chr7	104751151	105042755	291605	-	ENSG00000135250	SRPK2	3000Extended	chr7.105007847.105008601	chr7.105007847.SRPK2	chr7	105007847	105008601	*	1	1	1	1	1	1	1	1	1	1	1	1	1	1	1	1	16	4	4	4	4	105007847	105008601	755	-257074	34530	-111272	134	81	44	51	214	52	22	22	152
chr7	27870192	28223362	353171	-	ENSG00000153814	JAZF1	3000Extended	chr7.27975598.27976921	chr7.27975598.JAZF1	chr7	27975598	27976921	*	1	1	1	1	1	1	1	1	1	1	1	1	1	1	1	1	16	4	4	4	4	27975598	27976921	1324	-106068	247102	70518	123	56	37	56	226	58	40	36	135
chr7	86506222	86692015	185794	-	ENSG00000164659	KIAA1324L	3000Extended	chr7.86596047.86596896	chr7.86596047.KIAA1324L	chr7	86596047	86596896	*	1	1	1	1	1	1	1	1	1	1	1	1	1	1	1	1	16	4	4	4	4	86596047	86596896	850	-90250	95543	2647	89	57	39	30	113	37	14	22	73
chr7	23349828	23513086	163259	-	ENSG00000136231	IGF2BP3	3000Extended	chr7.23371539.23373116	chr7.23371539.IGF2BP3	chr7	23371539	23373116	*	1	1	1	1	1	1	1	1	1	1	1	1	1	1	1	1	16	4	4	4	4	23371539	23373116	1578	-22500	140758	59130	88	57	34	27	157	32	27	27	83
chr7	23349828	23513086	163259	-	ENSG00000136231	IGF2BP3	3000Extended	chr7.23373938.23374928	chr7.23373938.IGF2BP3	chr7	23373938	23374928	*	1	1	1	1	1	1	1	1	1	1	1	1	1	1	1	1	16	4	4	4	4	23373938	23374928	991	-24606	138652	57024	48	34	28	16	84	27	19	13	64
chr7	110303110	111205573	902464	-	ENSG00000184903	IMMP2L	3000Extended	chr7.111169178.111170776	chr7.111169178.IMMP2L	chr7	111169178	111170776	*	1	1	1	1	1	1	1	1	1	1	1	1	1	1	1	1	16	4	4	4	4	111169178	111170776	1599	-866868	35595	-415636	204	116	98	87	306	78	51	57	189
chr7	27145816	27195200	49385	-	ENSG00000105997	HOXA3	3000Extended	chr7.27160352.27161084	chr7.27160352.HOXA3	chr7	27160352	27161084	*	1	1	1	1	1	1	1	1	1	1	1	1	1	1	1	1	16	4	4	4	4	27160352	27161084	733	-14902	34482	9790	32	30	29	32	63	22	13	28	63
chr7	7676149	7761238	85090	-	ENSG00000106399	RPA3	3000Extended	chr7.7726174.7727191	chr7.7726174.RPA3	chr7	7726174	7727191	*	1	1	1	1	1	1	1	1	1	1	1	1	1	1	1	1	16	4	4	4	4	7726174	7727191	1018	-50534	34555	-7989	0	0	0	0	0	0	0	0	0
chr7	14184674	15017402	832729	-	ENSG00000136267	DGKB	3000Extended	chr7.14808776.14809528	chr7.14808776.DGKB	chr7	14808776	14809528	*	1	1	1	1	1	1	1	1	1	1	1	1	1	1	1	1	16	4	4	4	4	14808776	14809528	753	-624478	208250	-208114	33	21	18	12	64	12	18	11	29
chr7	124462440	124573037	110598	-	ENSG00000128513	POT1	3000Extended	chr7.124559596.124560700	chr7.124559596.POT1	chr7	124559596	124560700	*	1	1	1	1	1	1	1	1	1	1	1	1	1	1	1	1	16	4	4	4	4	124559596	124560700	1105	-97708	12889	-42409	86	44	26	15	130	24	12	20	74
chr8	134467091	134587183	120093	-	ENSG00000008513	ST3GAL1	3000Extended	chr8.134467551.134468517	chr8.134467551.ST3GAL1	chr8	134467551	134468517	*	1	1	1	1	1	1	1	1	1	1	1	1	1	1	1	1	16	4	4	4	4	134467551	134468517	967	-944	119148	59102	239	174	112	134	338	136	66	74	238
chr8	22877646	22929692	52047	-	ENSG00000120889	TNFRSF10B	3000Extended	chr8.22877180.22878052	chr8.22877180.TNFRSF10B	chr8	22877180	22878052	*	1	1	1	1	1	1	1	1	1	1	1	1	1	1	1	1	16	4	4	4	4	22877646	22878052	407	30	52076	26054	0	0	0	0	0	0	0	0	0
chr8	124332090	124431590	99501	-	ENSG00000156802	ATAD2	3000Extended	chr8.124417525.124418387	chr8.124417525.ATAD2	chr8	124417525	124418387	*	1	1	1	1	1	1	1	1	1	1	1	1	1	1	1	1	16	4	4	4	4	124417525	124418387	863	-85867	13633	-36117	313	213	45	46	381	181	20	29	346
chr8	108261721	108513283	251563	-	ENSG00000154188	ANGPT1	3000Extended	chr8.108350719.108351545	chr8.108350719.ANGPT1	chr8	108350719	108351545	*	1	1	1	1	1	1	1	1	1	1	1	1	1	1	1	1	16	4	4	4	4	108350719	108351545	827	-89412	162150	36370	58	19	18	24	86	27	18	13	40
chr8	39601254	39698808	97555	-	ENSG00000104755	ADAM2	3000Extended	chr8.39689254.39690287	chr8.39689254.ADAM2	chr8	39689254	39690287	*	1	1	1	1	1	1	1	1	1	1	1	1	1	1	1	1	16	4	4	4	4	39689254	39690287	1034	-88517	9037	-39739	311	224	103	128	422	197	63	60	351
chr8	18384811	18945240	560430	-	ENSG00000156011	PSD3	3000Extended	chr8.18812095.18812964	chr8.18812095.PSD3	chr8	18812095	18812964	*	1	1	1	1	1	1	1	1	1	1	1	1	1	1	1	1	16	4	4	4	4	18812095	18812964	870	-427719	132710	-147504	160	119	42	65	275	109	32	42	191
chr8	99413631	99958055	544425	-	ENSG00000104375	STK3	3000Extended	chr8.99747765.99748726	chr8.99747765.STK3	chr8	99747765	99748726	*	1	1	1	1	1	1	1	1	1	1	1	1	1	1	1	1	16	4	4	4	4	99747765	99748726	962	-334615	209809	-62403	123	47	32	29	180	43	25	27	83
chr8	41786997	41912508	125512	-	ENSG00000083168	KAT6A	3000Extended	chr8.41867436.41868518	chr8.41867436.KAT6A	chr8	41867436	41868518	*	1	1	1	1	1	1	1	1	1	1	1	1	1	1	1	1	16	4	4	4	4	41867436	41868518	1083	-80981	44530	-18225	123	80	48	44	188	63	20	14	128
chr8	117654369	117782164	127796	-	ENSG00000147677	EIF3H	3000Extended	chr8.117679307.117680324	chr8.117679307.EIF3H	chr8	117679307	117680324	*	1	1	1	1	1	1	1	1	1	1	1	1	1	1	1	1	16	4	4	4	4	117679307	117680324	1018	-25447	102348	38451	117	66	21	21	228	57	19	21	140
chr9	111777417	111885225	107809	-	ENSG00000106771	C9orf5	3000Extended	chr9.111822253.111823283	chr9.111822253.C9orf5	chr9	111822253	111823283	*	1	1	1	1	1	1	1	1	1	1	1	1	1	1	1	1	16	4	4	4	4	111822253	111823283	1031	-45352	62456	8552	145	86	49	50	225	58	34	37	150
chr9	111934254	112086244	151991	-	ENSG00000095203	EPB41L4B	3000Extended	chr9.112003218.112004265	chr9.112003218.EPB41L4B	chr9	112003218	112004265	*	1	1	1	1	1	1	1	1	1	1	1	1	1	1	1	1	16	4	4	4	4	112003218	112004265	1048	-69488	82502	6508	144	94	45	20	226	58	32	26	124
chr9	111934254	112086244	151991	-	ENSG00000095203	EPB41L4B	3000Extended	chr9.112063047.112064189	chr9.112063047.EPB41L4B	chr9	112063047	112064189	*	1	1	1	1	1	1	1	1	1	1	1	1	1	1	1	1	16	4	4	4	4	112063047	112064189	1143	-129365	22625	-53369	118	61	49	35	181	48	30	22	105
chr9	128199672	128472513	272842	-	ENSG00000119487	MAPKAP1	3000Extended	chr9.128273859.128274933	chr9.128273859.MAPKAP1	chr9	128273859	128274933	*	1	1	1	1	1	1	1	1	1	1	1	1	1	1	1	1	16	4	4	4	4	128273859	128274933	1075	-74725	198116	61696	61	30	20	30	86	22	15	19	76
chr9	123363091	123479748	116658	-	ENSG00000106780	MEGF9	3000Extended	chr9.123390625.123391813	chr9.123390625.MEGF9	chr9	123390625	123391813	*	1	1	1	1	1	1	1	1	1	1	1	1	1	1	1	1	16	4	4	4	4	123390625	123391813	1189	-28128	88529	30201	95	58	28	40	170	45	15	16	94
chr9	116018115	116040869	22755	-	ENSG00000176386	CDC26	3000Extended	chr9.116020238.116021175	chr9.116020238.CDC26	chr9	116020238	116021175	*	1	1	1	1	1	1	1	1	1	1	1	1	1	1	1	1	16	4	4	4	4	116020238	116021175	938	-2592	20162	8786	0	0	0	0	0	0	0	0	0
chr9	88161455	88359944	198490	-	ENSG00000135049	AGTPBP1	3000Extended	chr9.88206067.88206983	chr9.88206067.AGTPBP1	chr9	88206067	88206983	*	1	1	1	1	1	1	1	1	1	1	1	1	1	1	1	1	16	4	4	4	4	88206067	88206983	917	-45070	153419	54175	167	111	40	37	256	68	26	34	141
chr9	93976097	94127195	151099	-	ENSG00000148090	AUH	3000Extended	chr9.94117496.94118814	chr9.94117496.AUH	chr9	94117496	94118814	*	1	1	1	1	1	1	1	1	1	1	1	1	1	1	1	1	16	4	4	4	4	94117496	94118814	1319	-142059	9039	-66509	161	99	77	60	264	62	49	46	133
chr9	16203933	16279311	75379	-	ENSG00000205549	C9orf92	3000Extended	chr9.16267135.16268496	chr9.16267135.C9orf92	chr9	16267135	16268496	*	1	1	1	1	1	1	1	1	1	1	1	1	1	1	1	1	16	4	4	4	4	16267135	16268496	1362	-63883	11495	-26193	100	45	39	30	157	30	17	25	99
chrX	8992273	9135680	143408	-	ENSG00000177138	FAM9B	3000Extended	chrX.9070750.9071716	chrX.9070750.FAM9B	chrX	9070750	9071716	*	1	1	1	1	1	1	1	1	1	1	1	1	1	1	1	1	16	4	4	4	4	9070750	9071716	967	-78961	64446	-7257	131	71	53	25	213	60	30	43	94
chrX	11136239	11686821	550583	-	ENSG00000047648	ARHGAP6	3000Extended	chrX.11482196.11483061	chrX.11482196.ARHGAP6	chrX	11482196	11483061	*	1	1	1	1	1	1	1	1	1	1	1	1	1	1	1	1	16	4	4	4	4	11482196	11483061	866	-346390	204192	-71098	192	127	60	65	272	82	62	60	192
chrX	131760038	132098423	338386	-	ENSG00000171004	HS6ST2	3000Extended	chrX.131976556.131977432	chrX.131976556.HS6ST2	chrX	131976556	131977432	*	1	1	1	1	1	1	1	1	1	1	1	1	1	1	1	1	16	4	4	4	4	131976556	131977432	877	-216956	121429	-47763	57	39	36	30	119	25	21	18	69
chrX	53963109	54078391	115283	-	ENSG00000172943	PHF8	3000Extended	chrX.54071627.54072611	chrX.54071627.PHF8	chrX	54071627	54072611	*	1	1	1	1	1	1	1	1	1	1	1	1	1	1	1	1	16	4	4	4	4	54071627	54072611	985	-109010	6272	-51368	100	61	18	23	158	27	18	11	92
chr1	26377795	26397927	20133	-	ENSG00000158022	TRIM63	Intragenic	chr1.26406398.26407176	chr1.26406398.TRIM63	chr1	26406398	26407176	*	1	1	1	1	1	1	1	1	1	1	1	1	1	1	1	1	16	4	4	4	4	NA	NA	0	-28993	-8861	-18927	71	24	13	7	121	42	12	13	44
chr1	31404353	31541838	137486	-	ENSG00000134644	PUM1	Intragenic	chr1.31731089.31732065	chr1.31731089.PUM1	chr1	31731089	31732065	*	1	1	1	1	1	1	1	1	1	1	1	1	1	1	1	1	16	4	4	4	4	NA	NA	0	-327224	-189739	-258481	137	83	51	45	200	59	27	22	186
chr1	40026488	40045462	18975	-	ENSG00000090621	PABPC4	Intragenic	chr1.40009781.40010643	chr1.40009781.PABPC4	chr1	40009781	40010643	*	1	1	1	1	1	1	1	1	1	1	1	1	1	1	1	1	16	4	4	4	4	NA	NA	0	16275	35249	25763	187	123	87	67	272	98	35	35	194
chr1	68939835	68965904	26070	-	ENSG00000024526	DEPDC1	Intragenic	chr1.69010077.69011050	chr1.69010077.DEPDC1	chr1	69010077	69011050	*	1	1	1	1	1	1	1	1	1	1	1	1	1	1	1	1	16	4	4	4	4	NA	NA	0	-70729	-44660	-57694	168	103	58	37	287	75	19	25	211
chr1	79355449	79475403	119955	-	ENSG00000162618	ELTD1	Intragenic	chr1.79353264.79354161	chr1.79353264.ELTD1	chr1	79353264	79354161	*	1	1	1	1	1	1	1	1	1	1	1	1	1	1	1	1	16	4	4	4	4	NA	NA	0	1736	121690	61714	147	104	46	26	223	63	40	33	121
chr1	79355449	79475403	119955	-	ENSG00000162618	ELTD1	Intragenic	chr1.79755742.79757370	chr1.79755742.ELTD1	chr1	79755742	79757370	*	1	1	1	1	1	1	1	1	1	1	1	1	1	1	1	1	16	4	4	4	4	NA	NA	0	-401107	-281153	-341129	107	70	49	43	179	40	27	23	122
chr1	84330711	84467833	137123	-	ENSG00000137941	TTLL7	Intragenic	chr1.84219677.84220812	chr1.84219677.TTLL7	chr1	84219677	84220812	*	1	1	1	1	1	1	1	1	1	1	1	1	1	1	1	1	16	4	4	4	4	NA	NA	0	110466	247588	179028	45	12	14	10	53	10	19	11	36
chr1	111136202	111177096	40895	-	ENSG00000177301	KCNA2	Intragenic	chr1.111120509.111121345	chr1.111120509.KCNA2	chr1	111120509	111121345	*	1	1	1	1	1	1	1	1	1	1	1	1	1	1	1	1	16	4	4	4	4	NA	NA	0	15275	56169	35723	76	49	21	22	138	39	15	8	102
chr1	152184558	152199669	15112	-	ENSG00000197915	HRNR	Intragenic	chr1.152164066.152165193	chr1.152164066.HRNR	chr1	152164066	152165193	*	1	1	1	1	1	1	1	1	1	1	1	1	1	1	1	1	16	4	4	4	4	NA	NA	0	19928	35039	27484	107	79	36	32	161	49	24	16	137
chr1	165171104	165328952	157849	-	ENSG00000162761	LMX1A	Intragenic	chr1.165038796.165039654	chr1.165038796.LMX1A	chr1	165038796	165039654	*	1	1	1	1	1	1	1	1	1	1	1	1	1	1	1	1	16	4	4	4	4	NA	NA	0	131878	289726	210802	126	75	41	27	178	45	22	14	144
chr1	190066792	190449759	382968	-	ENSG00000162670	FAM5C	Intragenic	chr1.190561438.190562343	chr1.190561438.FAM5C	chr1	190561438	190562343	*	1	1	1	1	1	1	1	1	1	1	1	1	1	1	1	1	16	4	4	4	4	NA	NA	0	-495099	-112132	-303615	63	38	18	35	115	31	14	13	94
chr1	205681947	205722404	40458	-	ENSG00000069275	NUCKS1	Intragenic	chr1.205667762.205668692	chr1.205667762.NUCKS1	chr1	205667762	205668692	*	1	1	1	1	1	1	1	1	1	1	1	1	1	1	1	1	16	4	4	4	4	NA	NA	0	13719	54176	33948	117	77	29	31	205	69	24	16	147
chr1	207191866	207209101	17236	-	ENSG00000182795	C1orf116	Intragenic	chr1.207177365.207178801	chr1.207177365.C1orf116	chr1	207177365	207178801	*	1	1	1	1	1	1	1	1	1	1	1	1	1	1	1	1	16	4	4	4	4	NA	NA	0	13783	31018	22401	138	84	36	37	243	75	21	22	151
chr1	208195587	208420665	225079	-	ENSG00000076356	PLXNA2	Intragenic	chr1.208471705.208472958	chr1.208471705.PLXNA2	chr1	208471705	208472958	*	1	1	1	1	1	1	1	1	1	1	1	1	1	1	1	1	16	4	4	4	4	NA	NA	0	-276745	-51667	-164205	103	58	33	20	147	36	13	12	108
chr1	211649864	211669259	19396	-	ENSG00000198570	RD3	Intragenic	chr1.211647562.211648315	chr1.211647562.RD3	chr1	211647562	211648315	*	1	1	1	1	1	1	1	1	1	1	1	1	1	1	1	1	16	4	4	4	4	NA	NA	0	1925	21320	11623	109	73	28	21	164	55	14	15	131
chr1	221874766	221918518	43753	-	ENSG00000143507	DUSP10	Intragenic	chr1.222179786.222180595	chr1.222179786.DUSP10	chr1	222179786	222180595	*	1	1	1	1	1	1	1	1	1	1	1	1	1	1	1	1	16	4	4	4	4	NA	NA	0	-305425	-261673	-283549	87	61	22	16	141	38	10	10	93
chr1	224102741	226598780	2496040	-	ENSG00000143799	PARP1	Intragenic	chr1.227204368.227205686	chr1.227204368.PARP1	chr1	227204368	227205686	*	1	1	1	1	1	1	1	1	1	1	1	1	1	1	1	1	16	4	4	4	4	NA	NA	0	-3102287	-606248	-1854267	64	44	19	11	92	16	11	12	78
chr1	224102741	226598780	2496040	-	ENSG00000143799	PARP1	Intragenic	chr1.235053622.235054474	chr1.235053622.PARP1	chr1	235053622	235054474	*	1	1	1	1	1	1	1	1	1	1	1	1	1	1	1	1	16	4	4	4	4	NA	NA	0	-10951307	-8455268	-9703287	97	71	54	63	161	42	26	25	120
chr10	3818188	3830473	12286	-	ENSG00000067082	KLF6	Intragenic	chr10.4171713.4172678	chr10.4171713.KLF6	chr10	4171713	4172678	*	1	1	1	1	1	1	1	1	1	1	1	1	1	1	1	1	16	4	4	4	4	NA	NA	0	-354008	-341723	-347865	143	90	47	35	189	52	19	23	137
chr10	34398488	35107253	708766	-	ENSG00000148498	PARD3	Intragenic	chr10.34188274.34189423	chr10.34188274.PARD3	chr10	34188274	34189423	*	1	1	1	1	1	1	1	1	1	1	1	1	1	1	1	1	16	4	4	4	4	NA	NA	0	209639	918404	564022	174	114	60	70	272	86	43	32	132
chr10	35927177	35933362	6186	-	ENSG00000177283	FZD8	Intragenic	chr10.35979160.35980055	chr10.35979160.FZD8	chr10	35979160	35980055	*	1	1	1	1	1	1	1	1	1	1	1	1	1	1	1	1	16	4	4	4	4	NA	NA	0	-52431	-46246	-49338	78	49	32	27	159	46	22	18	109
chr10	58116989	58124036	7048	-	ENSG00000122952	ZWINT	Intragenic	chr10.58143339.58144234	chr10.58143339.ZWINT	chr10	58143339	58144234	*	1	1	1	1	1	1	1	1	1	1	1	1	1	1	1	1	16	4	4	4	4	NA	NA	0	-26798	-19751	-23274	140	88	22	31	203	49	11	14	150
chr10	58116989	58124036	7048	-	ENSG00000122952	ZWINT	Intragenic	chr10.58717647.58718988	chr10.58717647.ZWINT	chr10	58717647	58718988	*	1	1	1	1	1	1	1	1	1	1	1	1	1	1	1	1	16	4	4	4	4	NA	NA	0	-601329	-594282	-597805	131	87	58	42	251	50	25	38	143
chr10	59951278	60030694	79417	-	ENSG00000151151	IPMK	Intragenic	chr10.59518727.59520142	chr10.59518727.IPMK	chr10	59518727	59520142	*	1	1	1	1	1	1	1	1	1	1	1	1	1	1	1	1	16	4	4	4	4	NA	NA	0	431843	511259	471551	221	126	81	97	276	112	39	34	249
chr10	59951278	60030694	79417	-	ENSG00000151151	IPMK	Intragenic	chr10.59608583.59609464	chr10.59608583.IPMK	chr10	59608583	59609464	*	1	1	1	1	1	1	1	1	1	1	1	1	1	1	1	1	16	4	4	4	4	NA	NA	0	342254	421670	381962	81	32	20	15	121	24	24	15	47
chr10	111624524	111686311	61788	-	ENSG00000108039	XPNPEP1	Intragenic	chr10.110481395.110482307	chr10.110481395.XPNPEP1	chr10	110481395	110482307	*	1	1	1	1	1	1	1	1	1	1	1	1	1	1	1	1	16	4	4	4	4	NA	NA	0	1142673	1204460	1173567	141	83	51	55	194	56	32	28	129
chr11	22835345	22854845	19501	-	ENSG00000198168	SVIP	Intragenic	chr11.22967912.22968782	chr11.22967912.SVIP	chr11	22967912	22968782	*	1	1	1	1	1	1	1	1	1	1	1	1	1	1	1	1	16	4	4	4	4	NA	NA	0	-133003	-113503	-123253	98	64	19	18	159	27	13	12	81
chr11	40135753	41484323	1348571	-	ENSG00000148948	LRRC4C	Intragenic	chr11.41802569.41803840	chr11.41802569.LRRC4C	chr11	41802569	41803840	*	1	1	1	1	1	1	1	1	1	1	1	1	1	1	1	1	16	4	4	4	4	NA	NA	0	-1667452	-318882	-993166	80	51	26	21	124	19	23	25	60
chr11	78363876	79154992	791117	-	ENSG00000149256	ODZ4	Intragenic	chr11.80493375.80494263	chr11.80493375.ODZ4	chr11	80493375	80494263	*	1	1	1	1	1	1	1	1	1	1	1	1	1	1	1	1	16	4	4	4	4	NA	NA	0	-2129943	-1338827	-1734385	208	159	74	71	297	127	39	48	237
chr11	106555148	106892250	337103	-	ENSG00000152402	GUCY1A2	Intragenic	chr11.107032087.107033079	chr11.107032087.GUCY1A2	chr11	107032087	107033079	*	1	1	1	1	1	1	1	1	1	1	1	1	1	1	1	1	16	4	4	4	4	NA	NA	0	-477435	-140333	-308883	153	97	48	43	233	70	41	36	164
chr11	129769601	129875730	106130	-	ENSG00000170325	PRDM10	Intragenic	chr11.129895010.129895828	chr11.129895010.PRDM10	chr11	129895010	129895828	*	1	1	1	1	1	1	1	1	1	1	1	1	1	1	1	1	16	4	4	4	4	NA	NA	0	-125819	-19690	-72754	193	130	33	35	257	110	23	27	197
chr12	33527173	33595754	68582	-	ENSG00000110975	SYT10	Intragenic	chr12.33734365.33735294	chr12.33734365.SYT10	chr12	33734365	33735294	*	1	1	1	1	1	1	1	1	1	1	1	1	1	1	1	1	16	4	4	4	4	NA	NA	0	-207657	-139076	-173366	73	38	39	34	152	37	30	26	73
chr12	42852140	42987157	135018	-	ENSG00000139174	PRICKLE1	Intragenic	chr12.43309010.43309875	chr12.43309010.PRICKLE1	chr12	43309010	43309875	*	1	1	1	1	1	1	1	1	1	1	1	1	1	1	1	1	16	4	4	4	4	NA	NA	0	-457303	-322286	-389794	98	67	27	26	182	47	27	26	109
chr12	46751972	46769650	17679	-	ENSG00000134294	SLC38A2	Intragenic	chr12.46887252.46888592	chr12.46887252.SLC38A2	chr12	46887252	46888592	*	1	1	1	1	1	1	1	1	1	1	1	1	1	1	1	1	16	4	4	4	4	NA	NA	0	-135950	-118272	-127110	282	184	109	85	392	147	69	71	244
chr12	95470525	95614258	143734	-	ENSG00000180263	FGD6	Intragenic	chr12.92111794.92113279	chr12.92111794.FGD6	chr12	92111794	92113279	*	1	1	1	1	1	1	1	1	1	1	1	1	1	1	1	1	16	4	4	4	4	NA	NA	0	3357988	3501721	3429855	278	150	56	46	371	87	44	45	227
chr12	95470525	95614258	143734	-	ENSG00000180263	FGD6	Intragenic	chr12.93357344.93358142	chr12.93357344.FGD6	chr12	93357344	93358142	*	1	1	1	1	1	1	1	1	1	1	1	1	1	1	1	1	16	4	4	4	4	NA	NA	0	2112781	2256514	2184648	86	47	24	22	136	32	14	16	82
chr12	95470525	95614258	143734	-	ENSG00000180263	FGD6	Intragenic	chr12.94207472.94208691	chr12.94207472.FGD6	chr12	94207472	94208691	*	1	1	1	1	1	1	1	1	1	1	1	1	1	1	1	1	16	4	4	4	4	NA	NA	0	1262443	1406176	1334310	232	147	50	56	315	97	27	23	272
chr12	102789645	102877423	87779	-	ENSG00000017427	IGF1	Intragenic	chr12.102896598.102898305	chr12.102896598.IGF1	chr12	102896598	102898305	*	1	1	1	1	1	1	1	1	1	1	1	1	1	1	1	1	16	4	4	4	4	NA	NA	0	-107807	-20029	-63917	156	104	57	52	259	67	29	23	193
chr12	115108059	115124969	16911	-	ENSG00000135111	TBX3	Intragenic	chr12.115351657.115352675	chr12.115351657.TBX3	chr12	115351657	115352675	*	1	1	1	1	1	1	1	1	1	1	1	1	1	1	1	1	16	4	4	4	4	NA	NA	0	-244108	-227198	-235652	100	49	22	29	128	36	18	10	156
chr12	116395711	116718143	322433	-	ENSG00000123066	MED13L	Intragenic	chr12.115762555.115763615	chr12.115762555.MED13L	chr12	115762555	115763615	*	1	1	1	1	1	1	1	1	1	1	1	1	1	1	1	1	16	4	4	4	4	NA	NA	0	632626	955058	793842	112	71	40	20	194	47	28	19	125
chr12	116395711	116718143	322433	-	ENSG00000123066	MED13L	Intragenic	chr12.116255012.116255897	chr12.116255012.MED13L	chr12	116255012	116255897	*	1	1	1	1	1	1	1	1	1	1	1	1	1	1	1	1	16	4	4	4	4	NA	NA	0	140256	462688	301472	99	54	19	26	140	50	23	16	108
chr13	44717679	44738393	20715	-	ENSG00000139656	RP11-478K15.4	Intragenic	chr13.44792429.44793633	chr13.44792429.RP11-478K15.4	chr13	44792429	44793633	*	1	1	1	1	1	1	1	1	1	1	1	1	1	1	1	1	16	4	4	4	4	NA	NA	0	-75352	-54638	-64994	149	108	63	80	237	81	39	45	171
chr13	45513384	45566618	53235	-	ENSG00000083635	NUFIP1	Intragenic	chr13.45495787.45497079	chr13.45495787.NUFIP1	chr13	45495787	45497079	*	1	1	1	1	1	1	1	1	1	1	1	1	1	1	1	1	16	4	4	4	4	NA	NA	0	16951	70185	43569	205	135	39	38	380	105	29	19	250
chr13	80910111	80918086	7976	-	ENSG00000136158	SPRY2	Intragenic	chr13.82448170.82449003	chr13.82448170.SPRY2	chr13	82448170	82449003	*	1	1	1	1	1	1	1	1	1	1	1	1	1	1	1	1	16	4	4	4	4	NA	NA	0	-1538476	-1530501	-1534488	86	43	9	22	152	30	21	15	67
chr13	107194021	107223512	29492	-	ENSG00000134884	ARGLU1	Intragenic	chr13.107389138.107389840	chr13.107389138.ARGLU1	chr13	107389138	107389840	*	1	1	1	1	1	1	1	1	1	1	1	1	1	1	1	1	16	4	4	4	4	NA	NA	0	-195469	-165978	-180723	121	73	42	43	183	56	26	16	141
chr13	110801311	110962496	161186	-	ENSG00000187498	COL4A1	Intragenic	chr13.110666664.110668208	chr13.110666664.COL4A1	chr13	110666664	110668208	*	1	1	1	1	1	1	1	1	1	1	1	1	1	1	1	1	16	4	4	4	4	NA	NA	0	133875	295060	214468	190	113	58	51	288	87	38	43	157
chr14	36007558	36281510	273953	-	ENSG00000174373	RALGAPA1	Intragenic	chr14.36398081.36399027	chr14.36398081.RALGAPA1	chr14	36398081	36399027	*	1	1	1	1	1	1	1	1	1	1	1	1	1	1	1	1	16	4	4	4	4	NA	NA	0	-390997	-117045	-254021	232	165	50	58	322	112	44	30	243
chr14	36007558	36281510	273953	-	ENSG00000174373	RALGAPA1	Intragenic	chr14.37886794.37887774	chr14.37886794.RALGAPA1	chr14	37886794	37887774	*	1	1	1	1	1	1	1	1	1	1	1	1	1	1	1	1	16	4	4	4	4	NA	NA	0	-1879726	-1605774	-1742750	102	63	41	31	159	39	20	21	132
chr14	60062694	60340684	277991	-	ENSG00000139970	RTN1	Intragenic	chr14.60435389.60436671	chr14.60435389.RTN1	chr14	60435389	60436671	*	1	1	1	1	1	1	1	1	1	1	1	1	1	1	1	1	16	4	4	4	4	NA	NA	0	-373337	-95347	-234341	146	90	67	68	255	62	38	31	176
chr14	98391947	98447461	55515	-	ENSG00000246223	C14orf64	Intragenic	chr14.98770518.98771534	chr14.98770518.C14orf64	chr14	98770518	98771534	*	1	1	1	1	1	1	1	1	1	1	1	1	1	1	1	1	16	4	4	4	4	NA	NA	0	-379079	-323565	-351321	212	134	72	74	284	84	52	40	258
chr15	20737094	20750114	13021	-	ENSG00000215405	GOLGA6L6	Intragenic	chr15.20848260.20849279	chr15.20848260.GOLGA6L6	chr15	20848260	20849279	*	1	1	1	1	1	1	1	1	1	1	1	1	1	1	1	1	16	4	4	4	4	NA	NA	0	-111676	-98656	-105166	64	30	33	29	90	22	18	13	100
chr15	62144588	62355672	211085	-	ENSG00000129003	VPS13C	Intragenic	chr15.61994292.61995586	chr15.61994292.VPS13C	chr15	61994292	61995586	*	1	1	1	1	1	1	1	1	1	1	1	1	1	1	1	1	16	4	4	4	4	NA	NA	0	149648	360732	255190	181	138	67	66	289	104	28	32	191
chr15	72452148	72493136	40989	-	ENSG00000175318	GRAMD2	Intragenic	chr15.72447347.72448242	chr15.72447347.GRAMD2	chr15	72447347	72448242	*	1	1	1	1	1	1	1	1	1	1	1	1	1	1	1	1	16	4	4	4	4	NA	NA	0	4353	45341	24847	104	73	48	53	179	54	24	27	141
chr16	17201254	17567738	366485	-	ENSG00000103489	XYLT1	Intragenic	chr16.17699840.17700897	chr16.17699840.XYLT1	chr16	17699840	17700897	*	1	1	1	1	1	1	1	1	1	1	1	1	1	1	1	1	16	4	4	4	4	NA	NA	0	-499115	-132631	-315873	85	49	29	31	128	24	28	15	74
chr16	51169886	51188181	18296	-	ENSG00000103449	SALL1	Intragenic	chr16.51732118.51733130	chr16.51732118.SALL1	chr16	51732118	51733130	*	1	1	1	1	1	1	1	1	1	1	1	1	1	1	1	1	16	4	4	4	4	NA	NA	0	-562738	-544443	-553590	31	21	14	18	73	16	13	11	46
chr17	15133095	15171643	38549	-	ENSG00000109099	PMP22	Intragenic	chr17.14822330.14823012	chr17.14822330.PMP22	chr17	14822330	14823012	*	1	1	1	1	1	1	1	1	1	1	1	1	1	1	1	1	16	4	4	4	4	NA	NA	0	310423	348971	329697	46	37	24	15	89	16	13	8	55
chr17	41196312	41325290	128979	-	ENSG00000012048	BRCA1	Intragenic	chr17.42153533.42154855	chr17.42153533.BRCA1	chr17	42153533	42154855	*	1	1	1	1	1	1	1	1	1	1	1	1	1	1	1	1	16	4	4	4	4	NA	NA	0	-957883	-828905	-893393	131	107	85	99	227	68	33	50	144
chr17	79218800	79272347	53548	-	ENSG00000157637	SLC38A10	Intragenic	chr17.79272361.79273329	chr17.79272361.SLC38A10	chr17	79272361	79273329	*	1	1	1	1	1	1	1	1	1	1	1	1	1	1	1	1	16	4	4	4	4	NA	NA	0	-54045	-498	-27271	81	48	22	24	153	41	12	11	115
chr18	33688495	33712357	23863	-	ENSG00000141424	SLC39A6	Intragenic	chr18.33676728.33677678	chr18.33676728.SLC39A6	chr18	33676728	33677678	*	1	1	1	1	1	1	1	1	1	1	1	1	1	1	1	1	16	4	4	4	4	NA	NA	0	11291	35153	23223	155	88	41	29	237	53	20	27	174
chr18	70409671	70538184	128514	-	ENSG00000166342	NETO1	Intragenic	chr18.70856725.70857568	chr18.70856725.NETO1	chr18	70856725	70857568	*	1	1	1	1	1	1	1	1	1	1	1	1	1	1	1	1	16	4	4	4	4	NA	NA	0	-447476	-318963	-383219	132	85	53	56	199	65	31	45	145
chr19	46213887	46237151	23265	-	ENSG00000177051	FBXO46	Intragenic	chr19.46245964.46246970	chr19.46245964.FBXO46	chr19	46245964	46246970	*	1	1	1	1	1	1	1	1	1	1	1	1	1	1	1	1	16	4	4	4	4	NA	NA	0	-32581	-9317	-20949	242	178	149	130	344	137	81	67	243
chr2	33808725	33827449	18725	-	ENSG00000119812	FAM98A	Intragenic	chr2.35686181.35687462	chr2.35686181.FAM98A	chr2	35686181	35687462	*	1	1	1	1	1	1	1	1	1	1	1	1	1	1	1	1	16	4	4	4	4	NA	NA	0	-1878097	-1859373	-1868735	128	61	22	22	206	50	24	14	107
chr2	75276231	75429826	153596	-	ENSG00000115353	TACR1	Intragenic	chr2.75262359.75263324	chr2.75262359.TACR1	chr2	75262359	75263324	*	1	1	1	1	1	1	1	1	1	1	1	1	1	1	1	1	16	4	4	4	4	NA	NA	0	13389	166984	90187	146	85	44	54	208	67	34	29	116
chr2	85569211	85584743	15533	-	ENSG00000042445	RETSAT	Intragenic	chr2.85567134.85567998	chr2.85567134.RETSAT	chr2	85567134	85567998	*	1	1	1	1	1	1	1	1	1	1	1	1	1	1	1	1	16	4	4	4	4	NA	NA	0	1645	17177	9411	47	34	17	12	88	19	12	12	38
chr2	139428342	139540918	112577	-	ENSG00000144227	NXPH2	Intragenic	chr2.139651056.139651975	chr2.139651056.NXPH2	chr2	139651056	139651975	*	1	1	1	1	1	1	1	1	1	1	1	1	1	1	1	1	16	4	4	4	4	NA	NA	0	-223174	-110598	-166886	191	128	85	94	267	101	38	42	196
chr2	164449906	164595522	145617	-	ENSG00000182263	FIGN	Intragenic	chr2.164223959.164225059	chr2.164223959.FIGN	chr2	164223959	164225059	*	1	1	1	1	1	1	1	1	1	1	1	1	1	1	1	1	16	4	4	4	4	NA	NA	0	225397	371013	298205	100	50	34	46	155	37	22	25	102
chr2	192813769	193063435	249667	-	ENSG00000144339	TMEFF2	Intragenic	chr2.194137508.194138365	chr2.194137508.TMEFF2	chr2	194137508	194138365	*	1	1	1	1	1	1	1	1	1	1	1	1	1	1	1	1	16	4	4	4	4	NA	NA	0	-1324168	-1074502	-1199334	54	29	15	19	98	12	14	17	74
chr2	207938861	208034991	96131	-	ENSG00000118263	KLF7	Intragenic	chr2.208132770.208135074	chr2.208132770.KLF7	chr2	208132770	208135074	*	1	1	1	1	1	1	1	1	1	1	1	1	1	1	1	1	16	4	4	4	4	NA	NA	0	-195061	-98931	-146995	213	99	33	27	298	54	34	15	225
chr2	208445355	208493652	48298	-	ENSG00000144401	METTL21A	Intragenic	chr2.210142804.210143586	chr2.210142804.METTL21A	chr2	210142804	210143586	*	1	1	1	1	1	1	1	1	1	1	1	1	1	1	1	1	16	4	4	4	4	NA	NA	0	-1697841	-1649544	-1673692	80	47	24	30	139	28	14	9	83
chr2	208445355	208493652	48298	-	ENSG00000144401	METTL21A	Intragenic	chr2.212272939.212273821	chr2.212272939.METTL21A	chr2	212272939	212273821	*	1	1	1	1	1	1	1	1	1	1	1	1	1	1	1	1	16	4	4	4	4	NA	NA	0	-3828026	-3779729	-3803877	149	83	27	32	228	75	20	28	134
chr2	216807557	216901819	94263	-	ENSG00000118242	MREG	Intragenic	chr2.216699964.216701002	chr2.216699964.MREG	chr2	216699964	216701002	*	1	1	1	1	1	1	1	1	1	1	1	1	1	1	1	1	16	4	4	4	4	NA	NA	0	107073	201335	154205	153	61	64	54	245	57	36	42	104
chr2	227599757	227667475	67719	-	ENSG00000169047	IRS1	Intragenic	chr2.227541538.227542374	chr2.227541538.IRS1	chr2	227541538	227542374	*	1	1	1	1	1	1	1	1	1	1	1	1	1	1	1	1	16	4	4	4	4	NA	NA	0	57801	125519	91661	71	35	23	22	123	33	11	10	75
chr20	39314488	39320880	6393	-	ENSG00000204103	MAFB	Intragenic	chr20.39096921.39098749	chr20.39096921.MAFB	chr20	39096921	39098749	*	1	1	1	1	1	1	1	1	1	1	1	1	1	1	1	1	16	4	4	4	4	NA	NA	0	216653	223045	219849	173	99	62	54	268	67	40	46	136
chr20	40030741	40250133	219393	-	ENSG00000124177	CHD6	Intragenic	chr20.40278714.40279753	chr20.40278714.CHD6	chr20	40278714	40279753	*	1	1	1	1	1	1	1	1	1	1	1	1	1	1	1	1	16	4	4	4	4	NA	NA	0	-248493	-29101	-138797	114	62	19	18	173	44	19	20	111
chr20	56178902	56198632	19731	-	ENSG00000124256	ZBP1	Intragenic	chr20.53601019.53602171	chr20.53601019.ZBP1	chr20	53601019	53602171	*	1	1	1	1	1	1	1	1	1	1	1	1	1	1	1	1	16	4	4	4	4	NA	NA	0	2577307	2597037	2587173	188	107	93	102	253	82	54	60	208
chr20	56178902	56198632	19731	-	ENSG00000124256	ZBP1	Intragenic	chr20.55179446.55180230	chr20.55179446.ZBP1	chr20	55179446	55180230	*	1	1	1	1	1	1	1	1	1	1	1	1	1	1	1	1	16	4	4	4	4	NA	NA	0	999064	1018794	1008930	67	44	29	34	99	23	11	17	84
chr20	56223448	56289592	66145	-	ENSG00000124225	PMEPA1	Intragenic	chr20.56337959.56338946	chr20.56337959.PMEPA1	chr20	56337959	56338946	*	1	1	1	1	1	1	1	1	1	1	1	1	1	1	1	1	16	4	4	4	4	NA	NA	0	-115005	-48861	-81933	156	83	23	28	194	42	13	13	148
chr21	28290231	28341832	51602	-	ENSG00000154736	ADAMTS5	Intragenic	chr21.28526970.28528333	chr21.28526970.ADAMTS5	chr21	28526970	28528333	*	1	1	1	1	1	1	1	1	1	1	1	1	1	1	1	1	16	4	4	4	4	NA	NA	0	-237421	-185820	-211620	194	105	75	77	253	66	35	43	194
chr21	30244513	30260693	16181	-	ENSG00000156239	N6AMT1	Intragenic	chr21.29811656.29813012	chr21.29811656.N6AMT1	chr21	29811656	29813012	*	1	1	1	1	1	1	1	1	1	1	1	1	1	1	1	1	16	4	4	4	4	NA	NA	0	432179	448359	440269	218	126	63	60	288	89	41	33	210
chr22	43414609	43488434	73826	-	ENSG00000100271	TTLL1	Intragenic	chr22.45585873.45587034	chr22.45585873.TTLL1	chr22	45585873	45587034	*	1	1	1	1	1	1	1	1	1	1	1	1	1	1	1	1	16	4	4	4	4	NA	NA	0	-2171845	-2098020	-2134932	196	119	80	65	291	112	47	60	193
chr22	50964181	50971485	7305	-	ENSG00000025708	TYMP	Intragenic	chr22.47687947.47688880	chr22.47687947.TYMP	chr22	47687947	47688880	*	1	1	1	1	1	1	1	1	1	1	1	1	1	1	1	1	16	4	4	4	4	NA	NA	0	3275767	3283071	3279419	195	134	54	65	324	133	55	35	164
chr3	42438570	42455092	16523	-	ENSG00000157093	LYZL4	Intragenic	chr3.42465462.42466606	chr3.42465462.LYZL4	chr3	42465462	42466606	*	1	1	1	1	1	1	1	1	1	1	1	1	1	1	1	1	16	4	4	4	4	NA	NA	0	-27464	-10942	-19202	119	88	41	40	191	50	18	21	135
chr3	46710487	46738194	27708	-	ENSG00000178038	ALS2CL	Intragenic	chr3.46706933.46708681	chr3.46706933.ALS2CL	chr3	46706933	46708681	*	1	1	1	1	1	1	1	1	1	1	1	1	1	1	1	1	16	4	4	4	4	NA	NA	0	2680	30387	16534	104	68	45	36	189	48	19	14	132
chr3	68780917	68984761	203845	-	ENSG00000163377	FAM19A4	Intragenic	chr3.68985819.68986868	chr3.68985819.FAM19A4	chr3	68985819	68986868	*	1	1	1	1	1	1	1	1	1	1	1	1	1	1	1	1	16	4	4	4	4	NA	NA	0	-205427	-1583	-103505	188	116	19	21	298	89	22	19	196
chr3	72423744	72499069	75326	-	ENSG00000163602	RYBP	Intragenic	chr3.72355740.72356971	chr3.72355740.RYBP	chr3	72355740	72356971	*	1	1	1	1	1	1	1	1	1	1	1	1	1	1	1	1	16	4	4	4	4	NA	NA	0	67388	142713	105051	155	124	62	73	244	87	41	40	191
chr3	73431584	73677091	245508	-	ENSG00000121440	PDZRN3	Intragenic	chr3.73853092.73854059	chr3.73853092.PDZRN3	chr3	73853092	73854059	*	1	1	1	1	1	1	1	1	1	1	1	1	1	1	1	1	16	4	4	4	4	NA	NA	0	-421992	-176485	-299238	130	88	38	34	176	47	14	14	163
chr3	81538850	81814312	275463	-	ENSG00000114480	GBE1	Intragenic	chr3.82105096.82106096	chr3.82105096.GBE1	chr3	82105096	82106096	*	1	1	1	1	1	1	1	1	1	1	1	1	1	1	1	1	16	4	4	4	4	NA	NA	0	-566746	-291284	-429014	110	48	11	15	181	40	15	12	73
chr3	81538850	81814312	275463	-	ENSG00000114480	GBE1	Intragenic	chr3.83095840.83096762	chr3.83095840.GBE1	chr3	83095840	83096762	*	1	1	1	1	1	1	1	1	1	1	1	1	1	1	1	1	16	4	4	4	4	NA	NA	0	-1557452	-1281990	-1419720	80	41	21	17	123	29	19	18	95
chr3	121706170	121744051	37882	-	ENSG00000145103	ILDR1	Intragenic	chr3.121688546.121689545	chr3.121688546.ILDR1	chr3	121688546	121689545	*	1	1	1	1	1	1	1	1	1	1	1	1	1	1	1	1	16	4	4	4	4	NA	NA	0	17124	55005	36065	67	45	34	16	121	18	18	11	117
chr3	149086809	149098652	11844	-	ENSG00000169908	TM4SF1	Intragenic	chr3.149118928.149120260	chr3.149118928.TM4SF1	chr3	149118928	149120260	*	1	1	1	1	1	1	1	1	1	1	1	1	1	1	1	1	16	4	4	4	4	NA	NA	0	-32785	-20942	-26863	91	51	29	23	179	45	15	13	109
chr3	164696686	164799283	102598	-	ENSG00000090402	SI	Intragenic	chr3.163668806.163669610	chr3.163668806.SI	chr3	163668806	163669610	*	1	1	1	1	1	1	1	1	1	1	1	1	1	1	1	1	16	4	4	4	4	NA	NA	0	1027478	1130075	1078777	29	8	11	13	53	7	11	8	41
chr3	165490692	165558260	67569	-	ENSG00000114200	BCHE	Intragenic	chr3.166170974.166171833	chr3.166170974.BCHE	chr3	166170974	166171833	*	1	1	1	1	1	1	1	1	1	1	1	1	1	1	1	1	16	4	4	4	4	NA	NA	0	-680712	-613144	-646928	58	37	18	23	94	25	17	13	62
chr3	190570666	190613218	42553	-	ENSG00000205835	RP11-332P22.1	Intragenic	chr3.190525384.190526226	chr3.190525384.RP11-332P22.1	chr3	190525384	190526226	*	1	1	1	1	1	1	1	1	1	1	1	1	1	1	1	1	16	4	4	4	4	NA	NA	0	44860	87412	66136	100	67	34	38	146	42	11	13	113
chr4	1619642	1689029	69388	-	ENSG00000174137	FAM53A	Intragenic	chr4.1542837.1543601	chr4.1542837.FAM53A	chr4	1542837	1543601	*	1	1	1	1	1	1	1	1	1	1	1	1	1	1	1	1	16	4	4	4	4	NA	NA	0	76423	145810	111117	48	38	19	19	75	19	14	13	50
chr4	7967039	8163559	196521	-	ENSG00000163995	ABLIM2	Intragenic	chr4.8353385.8354389	chr4.8353385.ABLIM2	chr4	8353385	8354389	*	1	1	1	1	1	1	1	1	1	1	1	1	1	1	1	1	16	4	4	4	4	NA	NA	0	-386848	-190328	-288588	110	76	31	30	201	46	16	9	115
chr4	13362978	13488989	126012	-	ENSG00000157869	RAB28	Intragenic	chr4.12862780.12863816	chr4.12862780.RAB28	chr4	12862780	12863816	*	1	1	1	1	1	1	1	1	1	1	1	1	1	1	1	1	16	4	4	4	4	NA	NA	0	499680	625691	562686	136	92	44	36	233	67	22	18	170
chr4	24807739	24984826	177088	-	ENSG00000181982	CCDC149	Intragenic	chr4.24806437.24807406	chr4.24806437.CCDC149	chr4	24806437	24807406	*	1	1	1	1	1	1	1	1	1	1	1	1	1	1	1	1	16	4	4	4	4	NA	NA	0	817	177904	89361	123	68	23	47	171	54	19	15	144
chr4	39289076	39370995	81920	-	ENSG00000035928	RFC1	Intragenic	chr4.37298933.37300221	chr4.37298933.RFC1	chr4	37298933	37300221	*	1	1	1	1	1	1	1	1	1	1	1	1	1	1	1	1	16	4	4	4	4	NA	NA	0	1989499	2071418	2030459	111	62	47	33	175	47	24	28	112
chr4	57514155	57551065	36911	-	ENSG00000171476	HOPX	Intragenic	chr4.57594576.57595316	chr4.57594576.HOPX	chr4	57594576	57595316	*	1	1	1	1	1	1	1	1	1	1	1	1	1	1	1	1	16	4	4	4	4	NA	NA	0	-80791	-43881	-62335	163	115	44	43	245	94	15	26	178
chr4	69056959	69086631	29673	-	ENSG00000226894	TMPRSS11BNL	Intragenic	chr4.69190384.69191262	chr4.69190384.TMPRSS11BNL	chr4	69190384	69191262	*	1	1	1	1	1	1	1	1	1	1	1	1	1	1	1	1	16	4	4	4	4	NA	NA	0	-133865	-104193	-119029	96	53	23	22	154	35	19	26	69
chr4	70676498	70728870	52373	-	ENSG00000109193	SULT1E1	Intragenic	chr4.70733907.70735188	chr4.70733907.SULT1E1	chr4	70733907	70735188	*	1	1	1	1	1	1	1	1	1	1	1	1	1	1	1	1	16	4	4	4	4	NA	NA	0	-58050	-5678	-31864	113	57	24	27	181	30	28	17	81
chr4	99792835	99854788	61954	-	ENSG00000151247	EIF4E	Intragenic	chr4.99781597.99783183	chr4.99781597.EIF4E	chr4	99781597	99783183	*	1	1	1	1	1	1	1	1	1	1	1	1	1	1	1	1	16	4	4	4	4	NA	NA	0	10444	72397	41421	28	17	12	17	59	13	12	14	38
chr4	144498455	144624828	126374	-	ENSG00000183090	FREM3	Intragenic	chr4.144702274.144703873	chr4.144702274.FREM3	chr4	144702274	144703873	*	1	1	1	1	1	1	1	1	1	1	1	1	1	1	1	1	16	4	4	4	4	NA	NA	0	-204619	-78246	-141432	125	49	37	30	220	39	40	36	103
chr4	147627790	147870034	242245	-	ENSG00000137473	TTC29	Intragenic	chr4.148038188.148039153	chr4.148038188.TTC29	chr4	148038188	148039153	*	1	1	1	1	1	1	1	1	1	1	1	1	1	1	1	1	16	4	4	4	4	NA	NA	0	-410881	-168637	-289759	123	72	68	62	198	46	31	31	167
chr4	153242410	153459172	216763	-	ENSG00000109670	FBXW7	Intragenic	chr4.153015791.153017175	chr4.153015791.FBXW7	chr4	153015791	153017175	*	1	1	1	1	1	1	1	1	1	1	1	1	1	1	1	1	16	4	4	4	4	NA	NA	0	225927	442689	334309	55	27	30	14	114	26	15	21	50
chr5	10275987	10311138	35152	-	ENSG00000164237	CMBL	Intragenic	chr5.9587196.9587829	chr5.9587196.CMBL	chr5	9587196	9587829	*	1	1	1	1	1	1	1	1	1	1	1	1	1	1	1	1	16	4	4	4	4	NA	NA	0	688474	723625	706050	55	37	25	35	79	27	21	17	70
chr5	26880709	27124257	243549	-	ENSG00000113100	CDH9	Intragenic	chr5.28880509.28881765	chr5.28880509.CDH9	chr5	28880509	28881765	*	1	1	1	1	1	1	1	1	1	1	1	1	1	1	1	1	16	4	4	4	4	NA	NA	0	-2000428	-1756880	-1878654	149	80	47	37	197	41	31	31	99
chr5	41307056	41513730	206675	-	ENSG00000182836	PLCXD3	Intragenic	chr5.40306385.40307762	chr5.40306385.PLCXD3	chr5	40306385	40307762	*	1	1	1	1	1	1	1	1	1	1	1	1	1	1	1	1	16	4	4	4	4	NA	NA	0	999982	1206656	1103320	235	164	62	49	326	98	53	40	205
chr5	86687311	86711836	24526	-	ENSG00000134480	CCNH	Intragenic	chr5.86981578.86982744	chr5.86981578.CCNH	chr5	86981578	86982744	*	1	1	1	1	1	1	1	1	1	1	1	1	1	1	1	1	16	4	4	4	4	NA	NA	0	-294851	-270326	-282588	167	90	44	29	242	53	34	39	81
chr5	96496571	96521964	25394	-	ENSG00000058729	RIOK2	Intragenic	chr5.96979592.96980579	chr5.96979592.RIOK2	chr5	96979592	96980579	*	1	1	1	1	1	1	1	1	1	1	1	1	1	1	1	1	16	4	4	4	4	NA	NA	0	-483515	-458122	-470818	119	86	25	27	214	51	16	14	168
chr5	142657496	142818077	160582	-	ENSG00000113580	NR3C1	Intragenic	chr5.142940603.142941431	chr5.142940603.NR3C1	chr5	142940603	142941431	*	1	1	1	1	1	1	1	1	1	1	1	1	1	1	1	1	16	4	4	4	4	NA	NA	0	-283521	-122940	-203230	111	70	24	31	162	44	20	14	128
chr6	49572871	49607552	34682	-	ENSG00000112077	RHAG	Intragenic	chr6.49632320.49633132	chr6.49632320.RHAG	chr6	49632320	49633132	*	1	1	1	1	1	1	1	1	1	1	1	1	1	1	1	1	16	4	4	4	4	NA	NA	0	-59855	-25174	-42514	154	83	14	19	223	45	16	11	140
chr6	49801970	49847809	45840	-	ENSG00000124812	CRISP1	Intragenic	chr6.49874154.49875153	chr6.49874154.CRISP1	chr6	49874154	49875153	*	1	1	1	1	1	1	1	1	1	1	1	1	1	1	1	1	16	4	4	4	4	NA	NA	0	-72684	-26845	-49764	127	76	60	35	182	53	31	27	139
chr6	93949738	94132265	182528	-	ENSG00000135333	EPHA7	Intragenic	chr6.94649529.94650795	chr6.94649529.EPHA7	chr6	94649529	94650795	*	1	1	1	1	1	1	1	1	1	1	1	1	1	1	1	1	16	4	4	4	4	NA	NA	0	-700425	-517898	-609161	307	212	88	98	429	182	121	111	259
chr6	110712974	110743732	30759	-	ENSG00000203797	DDO	Intragenic	chr6.110710750.110711555	chr6.110710750.DDO	chr6	110710750	110711555	*	1	1	1	1	1	1	1	1	1	1	1	1	1	1	1	1	16	4	4	4	4	NA	NA	0	1821	32579	17201	29	24	24	26	77	15	13	14	60
chr6	119498374	119673926	175553	-	ENSG00000111885	MAN1A1	Intragenic	chr6.120328414.120329163	chr6.120328414.MAN1A1	chr6	120328414	120329163	*	1	1	1	1	1	1	1	1	1	1	1	1	1	1	1	1	16	4	4	4	4	NA	NA	0	-830415	-654863	-742639	48	21	12	10	96	22	15	15	41
chr6	139561198	139616276	55079	-	ENSG00000164440	TXLNB	Intragenic	chr6.138579874.138580789	chr6.138579874.TXLNB	chr6	138579874	138580789	*	1	1	1	1	1	1	1	1	1	1	1	1	1	1	1	1	16	4	4	4	4	NA	NA	0	980866	1035944	1008406	250	189	75	97	376	152	34	51	274
chr6	139693393	139698757	5365	-	ENSG00000164442	CITED2	Intragenic	chr6.139806511.139807902	chr6.139806511.CITED2	chr6	139806511	139807902	*	1	1	1	1	1	1	1	1	1	1	1	1	1	1	1	1	16	4	4	4	4	NA	NA	0	-113814	-108450	-111132	222	112	84	86	297	84	60	56	157
chr6	166570795	166585157	14363	-	ENSG00000164458	T	Intragenic	chr6.166500283.166501421	chr6.166500283.T	chr6	166500283	166501421	*	1	1	1	1	1	1	1	1	1	1	1	1	1	1	1	1	16	4	4	4	4	NA	NA	0	69942	84304	77124	153	103	40	27	210	73	20	16	155
chr6	168185217	168200539	15323	-	ENSG00000146521	C6orf123	Intragenic	chr6.168151335.168152228	chr6.168151335.C6orf123	chr6	168151335	168152228	*	1	1	1	1	1	1	1	1	1	1	1	1	1	1	1	1	16	4	4	4	4	NA	NA	0	33435	48757	41097	70	48	47	34	119	42	20	22	70
chr7	11410064	11874824	464761	-	ENSG00000005108	THSD7A	Intragenic	chr7.12047129.12047929	chr7.12047129.THSD7A	chr7	12047129	12047929	*	1	1	1	1	1	1	1	1	1	1	1	1	1	1	1	1	16	4	4	4	4	NA	NA	0	-637465	-172705	-405085	72	30	23	20	93	18	17	19	41
chr7	81328322	81402754	74433	-	ENSG00000019991	HGF	Intragenic	chr7.81120614.81121502	chr7.81120614.HGF	chr7	81120614	81121502	*	1	1	1	1	1	1	1	1	1	1	1	1	1	1	1	1	16	4	4	4	4	NA	NA	0	207264	281696	244480	104	62	48	43	205	48	21	29	145
chr7	82993222	83281479	288258	-	ENSG00000170381	SEMA3E	Intragenic	chr7.82895992.82897042	chr7.82895992.SEMA3E	chr7	82895992	82897042	*	1	1	1	1	1	1	1	1	1	1	1	1	1	1	1	1	16	4	4	4	4	NA	NA	0	96704	384961	240833	82	55	20	15	132	29	14	14	77
chr7	83587659	84125040	537382	-	ENSG00000075213	SEMA3A	Intragenic	chr7.84182696.84183982	chr7.84182696.SEMA3A	chr7	84182696	84183982	*	1	1	1	1	1	1	1	1	1	1	1	1	1	1	1	1	16	4	4	4	4	NA	NA	0	-595681	-58300	-326990	128	68	25	40	174	35	41	34	76
chr7	124462440	124573037	110598	-	ENSG00000128513	POT1	Intragenic	chr7.125118592.125119468	chr7.125118592.POT1	chr7	125118592	125119468	*	1	1	1	1	1	1	1	1	1	1	1	1	1	1	1	1	16	4	4	4	4	NA	NA	0	-656590	-545993	-601291	125	59	18	16	180	32	17	18	69
chr7	124462440	124573037	110598	-	ENSG00000128513	POT1	Intragenic	chr7.125124381.125125540	chr7.125124381.POT1	chr7	125124381	125125540	*	1	1	1	1	1	1	1	1	1	1	1	1	1	1	1	1	16	4	4	4	4	NA	NA	0	-662521	-551924	-607222	173	99	75	54	249	71	51	60	173
chr7	142568956	142586507	17552	-	ENSG00000165125	TRPV6	Intragenic	chr7.142592109.142593049	chr7.142592109.TRPV6	chr7	142592109	142593049	*	1	1	1	1	1	1	1	1	1	1	1	1	1	1	1	1	16	4	4	4	4	NA	NA	0	-23623	-6072	-14847	115	53	39	35	175	38	26	13	166
chr7	152341864	152376250	34387	-	ENSG00000196584	XRCC2	Intragenic	chr7.152027449.152028242	chr7.152027449.XRCC2	chr7	152027449	152028242	*	1	1	1	1	1	1	1	1	1	1	1	1	1	1	1	1	16	4	4	4	4	NA	NA	0	314018	348404	331212	60	48	17	11	133	31	15	8	82
chr8	12579403	12616582	37180	-	ENSG00000154359	LONRF1	Intragenic	chr8.12652567.12653426	chr8.12652567.LONRF1	chr8	12652567	12653426	*	1	1	1	1	1	1	1	1	1	1	1	1	1	1	1	1	16	4	4	4	4	NA	NA	0	-73594	-36415	-55004	110	85	18	22	209	63	20	20	119
chr8	27142404	27171836	29433	-	ENSG00000104228	TRIM35	Intragenic	chr8.27139741.27140619	chr8.27139741.TRIM35	chr8	27139741	27140619	*	1	1	1	1	1	1	1	1	1	1	1	1	1	1	1	1	16	4	4	4	4	NA	NA	0	2223	31655	16939	230	158	52	41	329	132	30	29	218
chr8	89044237	89343254	299018	-	ENSG00000156103	MMP16	Intragenic	chr8.90048996.90049821	chr8.90048996.MMP16	chr8	90048996	90049821	*	1	1	1	1	1	1	1	1	1	1	1	1	1	1	1	1	16	4	4	4	4	NA	NA	0	-1005172	-706155	-855663	74	47	17	14	117	31	16	7	56
chr8	122624356	122656680	32325	-	ENSG00000170961	HAS2	Intragenic	chr8.122336808.122337646	chr8.122336808.HAS2	chr8	122336808	122337646	*	1	1	1	1	1	1	1	1	1	1	1	1	1	1	1	1	16	4	4	4	4	NA	NA	0	287128	319452	303290	47	20	11	6	77	23	13	9	50
chr9	5765076	5836117	71042	-	ENSG00000099219	ERMP1	Intragenic	chr9.4584367.4585254	chr9.4584367.ERMP1	chr9	4584367	4585254	*	1	1	1	1	1	1	1	1	1	1	1	1	1	1	1	1	16	4	4	4	4	NA	NA	0	1180265	1251306	1215786	118	70	49	47	182	59	23	28	103
chr9	24542958	24548944	5987	-	ENSG00000205442	IZUMO3	Intragenic	chr9.24380783.24382229	chr9.24380783.IZUMO3	chr9	24380783	24382229	*	1	1	1	1	1	1	1	1	1	1	1	1	1	1	1	1	16	4	4	4	4	NA	NA	0	161451	167437	164445	208	162	117	118	290	103	72	78	220
chr9	84198598	84307220	108623	-	ENSG00000196781	TLE1	Intragenic	chr9.84429063.84430416	chr9.84429063.TLE1	chr9	84429063	84430416	*	1	1	1	1	1	1	1	1	1	1	1	1	1	1	1	1	16	4	4	4	4	NA	NA	0	-231142	-122520	-176830	191	125	60	61	297	73	37	30	216
chr9	85594500	85681092	86593	-	ENSG00000165105	RASEF	Intragenic	chr9.85195243.85196781	chr9.85195243.RASEF	chr9	85195243	85196781	*	1	1	1	1	1	1	1	1	1	1	1	1	1	1	1	1	16	4	4	4	4	NA	NA	0	398487	485079	441783	112	44	34	20	165	41	28	25	73
chr9	88902648	88972369	69722	-	ENSG00000083223	ZCCHC6	Intragenic	chr9.89018920.89020735	chr9.89018920.ZCCHC6	chr9	89018920	89020735	*	1	1	1	1	1	1	1	1	1	1	1	1	1	1	1	1	16	4	4	4	4	NA	NA	0	-117180	-47459	-82319	255	177	103	93	327	123	60	60	298
chr9	93976097	94127195	151099	-	ENSG00000148090	AUH	Intragenic	chr9.93881916.93883453	chr9.93881916.AUH	chr9	93881916	93883453	*	1	1	1	1	1	1	1	1	1	1	1	1	1	1	1	1	16	4	4	4	4	NA	NA	0	93412	244510	168962	158	95	41	44	237	63	34	33	157
chrX	17818171	17882457	64287	-	ENSG00000131831	RAI2	Intragenic	chrX.18028162.18028984	chrX.18028162.RAI2	chrX	18028162	18028984	*	1	1	1	1	1	1	1	1	1	1	1	1	1	1	1	1	16	4	4	4	4	NA	NA	0	-210403	-146117	-178259	55	42	19	24	89	26	7	11	83
chrX	73805052	73837452	32401	-	ENSG00000131263	RLIM	Intragenic	chrX.73889735.73890471	chrX.73889735.RLIM	chrX	73889735	73890471	*	1	1	1	1	1	1	1	1	1	1	1	1	1	1	1	1	16	4	4	4	4	NA	NA	0	-85051	-52651	-68851	22	22	9	8	63	14	8	10	31
chrX	149097745	149110029	12285	-	ENSG00000197021	CXorf40B	Intragenic	chrX.149252829.149253667	chrX.149252829.CXorf40B	chrX	149252829	149253667	*	1	1	1	1	1	1	1	1	1	1	1	1	1	1	1	1	16	4	4	4	4	NA	NA	0	-155504	-143220	-149362	85	52	30	36	123	33	16	18	63
[truncated: 54 more columns]

## Sheet: Rescued
seqnames	start	end	width	strand	EnsemblGenes	SymbolGenes	Feature	PeakID	PeakIDWithGene	Peak_seqnames	Peak_start	Peak_end	Peak_strand	Peak_S09.AR.CHIP.LNCAP.LM.HES6.VEHICLE	Peak_S10.AR.CHIP.LNCAP.LM.HES6.VEHICLE	Peak_S13.AR.CHIP.LNCAP.LM.HES6.BICALUTAMIDE	Peak_S14.AR.CHIP.LNCAP.LM.HES6.BICALUTAMIDE	Peak_S17.AR.CHIP.LNCAP.LM.EV.VEHICLE	Peak_S18.AR.CHIP.LNCAP.LM.EV.VEHICLE	Peak_S21.AR.CHIP.LNCAP.LM.EV.BICALUTAMIDE	Peak_S22.AR.CHIP.LNCAP.LM.EV.BICALUTAMIDE	Peak_S25.AR.CHIP.LNCAP.LM.HES6.VEHICLE	Peak_S26.AR.CHIP.LNCAP.LM.HES6.VEHICLE	Peak_S29.AR.CHIP.LNCAP.LM.HES6.BICALUTAMIDE	Peak_S30.AR.CHIP.LNCAP.LM.HES6.BICALUTAMIDE	Peak_S33.AR.CHIP.LNCAP.LM.EV.VEHICLE	Peak_S34.AR.CHIP.LNCAP.LM.EV.VEHICLE	Peak_S37.AR.CHIP.LNCAP.LM.EV.BICALUTAMIDE	Peak_S38.AR.CHIP.LNCAP.LM.EV.BICALUTAMIDE	Peak_PeakInRep_Num	Peak_Hes6_OE_Vehicle	Peak_Hes6_OE_BICALUTAMIDE	Peak_Empty_Vector_Vehicle	Peak_Empty_Vector_BICALUTAMIDE	OverLap_Start	OverLap_End	BasePairOverLap	Distance.to.3..end.of.Feature	Distance.to.5..end.of.Feature	Distance.to.Centre.of.Feature	Counts__S09-AR-CHIP-LNCAP-LM-HES6-VEHICLE.bwa_Processed.bam	Counts__S10-AR-CHIP-LNCAP-LM-HES6-VEHICLE.bwa_Processed.bam	Counts__S13-AR-CHIP-LNCAP-LM-HES6-BICALUTAMIDE.bwa_Processed.bam	Counts__S14-AR-CHIP-LNCAP-LM-HES6-BICALUTAMIDE.bwa_Processed.bam	Counts__S17-AR-CHIP-LNCAP-LM-EV-VEHICLE.bwa_Processed.bam	Counts__S18-AR-CHIP-LNCAP-LM-EV-VEHICLE.bwa_Processed.bam	Counts__S21-AR-CHIP-LNCAP-LM-EV-BICALUTAMIDE.bwa_Processed.bam	Counts__S22-AR-CHIP-LNCAP-LM-EV-BICALUTAMIDE.bwa_Processed.bam	Counts__S25-AR-CHIP-LNCAP-LM-HES6-VEHICLE.bwa_Processed.bam
chr10	94587935	94819250	231316	+	ENSG00000138190	EXOC6	3000Extended	chr10.94750079.94750782	chr10.94750079.EXOC6	chr10	94750079	94750782	*	1	1	1	1	1	1	0	0	1	1	1	1	1	1	0	0	12	4	4	4	0	94750079	94750782	704	68819	-162496	-46838	35	40	11	5	100	26	9	7	71
chr10	93680822	93790082	109261	+	ENSG00000095564	BTAF1	3000Extended	chr10.93729041.93730245	chr10.93729041.BTAF1	chr10	93729041	93730245	*	1	1	1	1	1	1	0	0	1	1	1	1	1	1	0	0	12	4	4	4	0	93729041	93730245	1205	60439	-48821	5809	52	40	8	11	116	18	6	6	66
chr10	104260744	104393292	132549	+	ENSG00000107882	SUFU	3000Extended	chr10.104381143.104381924	chr10.104381143.SUFU	chr10	104381143	104381924	*	1	1	1	1	1	1	0	0	1	1	1	1	1	1	1	0	13	4	4	4	1	104381143	104381924	782	11758	-120790	-54516	43	10	13	9	59	13	5	3	46
chr10	126487354	126525239	37886	+	ENSG00000165660	FAM175B	3000Extended	chr10.126511710.126512414	chr10.126511710.FAM175B	chr10	126511710	126512414	*	1	1	1	1	1	1	0	0	1	1	1	1	1	1	0	0	12	4	4	4	0	126511710	126512414	705	13177	-24708	-5765	30	18	9	7	36	12	1	5	42
chr10	73153691	73575702	422012	+	ENSG00000107736	CDH23	3000Extended	chr10.73272502.73273227	chr10.73272502.CDH23	chr10	73272502	73273227	*	1	1	1	1	1	1	0	0	1	1	1	1	1	1	0	0	12	4	4	4	0	73272502	73273227	726	302837	-119174	91832	75	36	19	14	120	25	5	7	75
chr10	134348324	134596984	248661	+	ENSG00000068383	INPP5A	3000Extended	chr10.134498766.134499625	chr10.134498766.INPP5A	chr10	134498766	134499625	*	1	1	1	1	1	1	0	0	1	1	1	1	1	1	0	0	12	4	4	4	0	134498766	134499625	860	97788	-150872	-26542	28	21	8	17	73	14	7	4	40
chr10	127582108	127698161	116054	+	ENSG00000203780	FANK1	3000Extended	chr10.127600406.127601180	chr10.127600406.FANK1	chr10	127600406	127601180	*	1	1	1	1	1	1	0	0	1	1	1	1	1	1	0	0	12	4	4	4	0	127600406	127601180	775	97367	-18686	39341	26	24	12	16	55	15	7	8	34
chr10	83632070	84746723	1114654	+	ENSG00000185737	NRG3	3000Extended	chr10.84002317.84003154	chr10.84002317.NRG3	chr10	84002317	84003154	*	1	1	1	1	1	1	0	0	1	1	1	1	1	1	0	0	12	4	4	4	0	84002317	84003154	838	743987	-370666	186661	34	19	6	11	44	12	13	6	46
chr10	101539489	101611949	72461	+	ENSG00000023839	ABCC2	3000Extended	chr10.101571716.101572492	chr10.101571716.ABCC2	chr10	101571716	101572492	*	1	1	1	1	1	1	0	1	1	1	1	1	1	1	0	0	13	4	4	4	1	101571716	101572492	777	39845	-32615	3615	53	20	10	15	89	27	8	12	65
chr10	106110522	106214848	104327	+	ENSG00000120051	CCDC147	3000Extended	chr10.106127926.106128675	chr10.106127926.CCDC147	chr10	106127926	106128675	*	1	1	1	1	1	1	0	0	1	1	1	1	1	1	0	0	12	4	4	4	0	106127926	106128675	750	86547	-17779	34385	24	26	9	6	67	23	2	4	43
chr10	74448889	74647452	198564	+	ENSG00000156026	MCU	3000Extended	chr10.74547688.74548326	chr10.74547688.MCU	chr10	74547688	74548326	*	1	1	1	1	1	1	0	1	1	1	1	1	1	1	0	0	13	4	4	4	1	74547688	74548326	639	99444	-99119	163	84	48	10	11	134	45	8	8	121
chr10	118606023	118671297	65275	+	ENSG00000188316	ENO4	3000Extended	chr10.118626923.118627730	chr10.118626923.ENO4	chr10	118626923	118627730	*	1	1	1	1	1	1	0	0	1	0	1	1	1	1	0	0	11	3	4	4	0	118626923	118627730	808	43970	-21304	11334	18	13	8	10	37	8	4	5	6
chr10	75907960	76469061	561102	+	ENSG00000156110	ADK	3000Extended	chr10.76014148.76014982	chr10.76014148.ADK	chr10	76014148	76014982	*	1	1	1	1	1	1	0	0	1	1	1	1	1	1	1	0	13	4	4	4	1	76014148	76014982	835	454495	-106606	173945	40	24	11	15	75	15	7	4	50
chr10	75907960	76469061	561102	+	ENSG00000156110	ADK	3000Extended	chr10.76443346.76444070	chr10.76443346.ADK	chr10	76443346	76444070	*	1	0	1	1	1	1	1	0	1	1	1	1	1	1	0	0	12	3	4	4	1	76443346	76444070	725	25353	-535748	-255197	22	7	7	13	26	5	12	7	31
chr10	76582340	76792380	210041	+	ENSG00000156650	KAT6B	3000Extended	chr10.76720189.76720948	chr10.76720189.KAT6B	chr10	76720189	76720948	*	1	1	1	1	1	1	0	0	1	1	1	1	1	1	0	0	12	4	4	4	0	76720189	76720948	760	71811	-138229	-33209	121	78	19	17	217	44	6	5	171
chr10	77188211	78318978	1130768	+	ENSG00000148655	C10orf11	3000Extended	chr10.77499106.77500144	chr10.77499106.C10orf11	chr10	77499106	77500144	*	1	1	1	1	1	1	0	0	1	1	1	1	1	1	0	0	12	4	4	4	0	77499106	77500144	1039	819352	-311415	253969	32	11	16	9	48	12	12	9	35
chr10	17683124	17757913	74790	+	ENSG00000136738	STAM	3000Extended	chr10.17710382.17711348	chr10.17710382.STAM	chr10	17710382	17711348	*	1	1	1	1	1	1	0	0	1	1	1	1	1	1	0	0	12	4	4	4	0	17710382	17711348	967	47047	-27742	9653	51	27	11	6	72	21	8	5	62
chr10	12388481	12877545	489065	+	ENSG00000183049	CAMK1D	3000Extended	chr10.12762167.12762950	chr10.12762167.CAMK1D	chr10	12762167	12762950	*	1	1	1	1	1	1	0	0	1	1	1	1	1	1	0	0	12	4	4	4	0	12762167	12762950	784	114986	-374078	-129546	37	19	15	12	46	12	6	8	39
chr10	98589017	98740800	151784	+	ENSG00000196233	LCOR	3000Extended	chr10.98618271.98619078	chr10.98618271.LCOR	chr10	98618271	98619078	*	1	1	1	1	1	1	0	0	1	1	1	1	1	1	0	0	12	4	4	4	0	98618271	98619078	808	122125	-29658	46234	54	34	8	14	57	18	7	3	56
chr10	21820094	22032559	212466	+	ENSG00000078403	MLLT10	3000Extended	chr10.21977150.21977974	chr10.21977150.MLLT10	chr10	21977150	21977974	*	1	1	1	1	1	1	1	0	1	1	1	1	1	1	0	0	13	4	4	4	1	21977150	21977974	825	54997	-157468	-51235	54	21	10	8	85	19	7	6	71
chr10	52747945	54058110	1310166	+	ENSG00000185532	PRKG1	3000Extended	chr10.54031709.54032554	chr10.54031709.PRKG1	chr10	54031709	54032554	*	1	1	1	1	1	1	0	0	1	1	1	1	1	1	1	0	13	4	4	4	1	54031709	54032554	846	25978	-1284187	-629104	72	41	13	14	113	25	9	4	75
chr10	60091735	60129403	37669	+	ENSG00000072401	UBE2D1	3000Extended	chr10.60108142.60108979	chr10.60108142.UBE2D1	chr10	60108142	60108979	*	1	1	1	1	1	1	0	0	1	1	1	1	1	1	0	0	12	4	4	4	0	60108142	60108979	838	20842	-16826	2008	31	19	6	8	52	10	7	9	49
chr10	115936029	115992063	56035	+	ENSG00000095627	TDRD1	3000Extended	chr10.115966426.115967148	chr10.115966426.TDRD1	chr10	115966426	115967148	*	1	1	1	1	1	1	0	0	1	1	1	1	1	1	0	0	12	4	4	4	0	115966426	115967148	723	25275	-30759	-2741	20	8	11	7	33	7	2	6	28
chr11	76742385	76753096	10712	+	ENSG00000198488	B3GNT6	3000Extended	chr11.76747219.76748011	chr11.76747219.B3GNT6	chr11	76747219	76748011	*	1	1	1	1	1	1	0	0	1	1	1	1	1	1	0	0	12	4	4	4	0	76747219	76748011	793	5481	-5230	126	49	29	15	21	71	18	7	10	52
chr11	24515516	25104150	588635	+	ENSG00000187398	LUZP2	3000Extended	chr11.24752753.24753693	chr11.24752753.LUZP2	chr11	24752753	24753693	*	1	1	1	1	1	1	0	0	1	1	1	1	1	1	0	0	12	4	4	4	0	24752753	24753693	941	350927	-237707	56611	39	30	9	9	73	21	4	5	42
chr11	24515516	25104150	588635	+	ENSG00000187398	LUZP2	3000Extended	chr11.24788752.24789630	chr11.24788752.LUZP2	chr11	24788752	24789630	*	1	1	1	1	1	1	0	0	1	1	1	1	1	1	0	0	12	4	4	4	0	24788752	24789630	879	314958	-273676	20642	23	15	10	9	37	12	10	5	22
chr11	28126795	28355054	228260	+	ENSG00000169519	METTL15	3000Extended	chr11.28219221.28220460	chr11.28219221.METTL15	chr11	28219221	28220460	*	1	1	1	1	1	1	0	0	1	0	1	1	1	1	1	0	12	3	4	4	1	28219221	28220460	1240	135213	-93046	21084	28	11	8	11	46	10	12	9	13
chr11	7531529	7678358	146830	+	ENSG00000166387	PPFIBP2	3000Extended	chr11.7554177.7555057	chr11.7554177.PPFIBP2	chr11	7554177	7555057	*	1	1	1	1	1	1	0	0	1	1	1	1	1	1	0	0	12	4	4	4	0	7554177	7555057	881	123741	-23088	50327	61	56	14	8	110	31	7	9	95
chr11	7531529	7678358	146830	+	ENSG00000166387	PPFIBP2	3000Extended	chr11.7656474.7657426	chr11.7656474.PPFIBP2	chr11	7656474	7657426	*	1	1	1	1	1	1	0	0	1	1	1	1	1	1	0	0	12	4	4	4	0	7656474	7657426	953	21408	-125421	-52006	70	44	10	9	100	24	5	5	79
chr11	4723157	5013659	290503	+	ENSG00000167346	MMP26	3000Extended	chr11.4772218.4773023	chr11.4772218.MMP26	chr11	4772218	4773023	*	1	1	1	1	1	1	0	0	1	1	1	1	1	1	1	0	13	4	4	4	1	4772218	4773023	806	241038	-49464	95788	35	14	9	9	54	10	9	5	35
chr11	4723157	5013659	290503	+	ENSG00000167346	MMP26	3000Extended	chr11.4953803.4954730	chr11.4953803.MMP26	chr11	4953803	4954730	*	1	1	1	1	1	1	0	0	1	1	1	1	1	1	1	0	13	4	4	4	1	4953803	4954730	928	59392	-231110	-85858	0	0	0	0	0	0	0	0	0
chr11	4925600	4965356	39757	+	ENSG00000176895	OR51A7	3000Extended	chr11.4953803.4954730	chr11.4953803.OR51A7	chr11	4953803	4954730	*	1	1	1	1	1	1	0	0	1	1	1	1	1	1	1	0	13	4	4	4	1	4953803	4954730	928	11089	-28667	-8789	0	0	0	0	0	0	0	0	0
chr11	120379468	120859101	479634	+	ENSG00000149403	GRIK4	3000Extended	chr11.120396241.120397046	chr11.120396241.GRIK4	chr11	120396241	120397046	*	1	1	1	1	1	1	0	1	1	1	1	1	1	1	0	0	13	4	4	4	1	120396241	120397046	806	462457	-17176	222641	30	16	9	12	49	17	5	7	35
chr11	120379468	120859101	479634	+	ENSG00000149403	GRIK4	3000Extended	chr11.120519051.120520078	chr11.120519051.GRIK4	chr11	120519051	120520078	*	1	1	1	1	1	1	1	0	1	1	1	1	1	1	0	0	13	4	4	4	1	120519051	120520078	1028	339536	-140097	99720	34	25	16	12	79	21	10	3	53
chr11	34639640	34682604	42965	+	ENSG00000135373	EHF	3000Extended	chr11.34653076.34654381	chr11.34653076.EHF	chr11	34653076	34654381	*	1	1	1	1	1	1	0	0	1	1	1	1	1	1	0	1	13	4	4	4	1	34653076	34654381	1306	28875	-14089	7393	64	56	33	29	122	32	14	13	101
chr11	34639640	34682604	42965	+	ENSG00000135373	EHF	3000Extended	chr11.34660900.34662877	chr11.34660900.EHF	chr11	34660900	34662877	*	1	1	1	1	1	1	0	1	1	1	1	1	1	1	0	0	13	4	4	4	1	34660900	34662877	1978	20715	-22249	-767	141	66	35	31	205	50	15	13	154
chr11	19369271	20143144	773874	+	ENSG00000166833	NAV2	3000Extended	chr11.19628964.19629757	chr11.19628964.NAV2	chr11	19628964	19629757	*	1	1	1	1	1	1	1	0	1	1	1	1	1	1	0	0	13	4	4	4	1	19628964	19629757	794	513783	-260090	126847	64	43	21	15	107	27	8	7	51
chr11	58669871	58811000	141130	+	ENSG00000166840	GLYATL1	3000Extended	chr11.58693220.58694413	chr11.58693220.GLYATL1	chr11	58693220	58694413	*	1	1	1	1	1	1	0	0	1	1	1	1	1	1	0	0	12	4	4	4	0	58693220	58694413	1194	117183	-23946	46619	38	17	15	15	61	16	10	6	54
chr11	58669871	58811000	141130	+	ENSG00000166840	GLYATL1	3000Extended	chr11.58792270.58793489	chr11.58792270.GLYATL1	chr11	58792270	58793489	*	1	1	1	1	1	1	0	0	1	1	1	1	1	1	0	0	12	4	4	4	0	58792270	58793489	1220	18120	-123009	-52444	35	16	12	13	70	9	8	7	49
chr11	35157417	35253949	96533	+	ENSG00000026508	CD44	3000Extended	chr11.35179945.35180848	chr11.35179945.CD44	chr11	35179945	35180848	*	1	1	1	1	1	1	0	0	1	1	1	1	1	1	1	0	13	4	4	4	1	35179945	35180848	904	73552	-22980	25286	73	51	14	18	125	42	13	9	93
chr11	58907221	58922512	15292	+	ENSG00000166801	FAM111A	3000Extended	chr11.58921920.58922714	chr11.58921920.FAM111A	chr11	58921920	58922714	*	1	1	1	1	1	1	0	0	1	1	1	1	1	1	1	0	13	4	4	4	1	58921920	58922512	593	194	-15097	-7451	28	9	13	11	41	9	7	5	30
chr11	60099304	60164069	64766	+	ENSG00000166926	MS4A6E	3000Extended	chr11.60137998.60139035	chr11.60137998.MS4A6E	chr11	60137998	60139035	*	1	1	1	1	1	1	0	0	1	1	1	1	1	1	0	0	12	4	4	4	0	60137998	60139035	1038	25552	-39213	-6830	63	23	11	15	85	24	7	7	50
chr11	107876459	107978503	102045	+	ENSG00000166266	CUL5	3000Extended	chr11.107963815.107964679	chr11.107963815.CUL5	chr11	107963815	107964679	*	1	1	1	1	1	1	0	0	1	1	1	1	1	1	1	0	13	4	4	4	1	107963815	107964679	865	14256	-87788	-36766	47	30	17	11	80	24	6	9	33
chr11	125750509	125770543	20035	+	ENSG00000198331	HYLS1	3000Extended	chr11.125762714.125763487	chr11.125762714.HYLS1	chr11	125762714	125763487	*	1	1	1	1	1	1	0	1	1	1	1	1	1	1	0	0	13	4	4	4	1	125762714	125763487	774	7442	-12592	-2574	0	0	0	0	0	0	0	0	0
chr11	93060137	93171653	111517	+	ENSG00000165325	CCDC67	3000Extended	chr11.93092365.93093113	chr11.93092365.CCDC67	chr11	93092365	93093113	*	1	1	1	1	1	1	0	0	1	1	1	1	1	1	0	0	12	4	4	4	0	93092365	93093113	749	78914	-32602	23156	23	13	6	7	30	7	3	2	25
chr11	68225186	68382802	157617	+	ENSG00000110075	PPP6R3	3000Extended	chr11.68235407.68236201	chr11.68235407.PPP6R3	chr11	68235407	68236201	*	1	1	1	1	1	1	0	0	1	1	1	1	1	1	0	0	12	4	4	4	0	68235407	68236201	795	146997	-10619	68189	44	27	16	13	69	14	4	3	40
chr11	68225186	68382802	157617	+	ENSG00000110075	PPP6R3	3000Extended	chr11.68247499.68248197	chr11.68247499.PPP6R3	chr11	68247499	68248197	*	1	1	1	1	1	1	0	0	1	1	1	1	1	1	0	0	12	4	4	4	0	68247499	68248197	699	134953	-22663	56145	39	25	9	16	47	6	3	3	52
chr11	111166565	111179460	12896	+	ENSG00000214290	C11orf93	3000Extended	chr11.111173709.111174790	chr11.111173709.C11orf93	chr11	111173709	111174790	*	1	1	1	1	1	1	0	1	1	1	1	1	1	1	0	0	13	4	4	4	1	111173709	111174790	1082	5210	-7685	-1237	0	0	0	0	0	0	0	0	0
chr11	129682714	129729898	47185	+	ENSG00000151715	TMEM45B	3000Extended	chr11.129721609.129722645	chr11.129721609.TMEM45B	chr11	129721609	129722645	*	1	1	1	1	1	1	0	0	1	1	1	1	1	1	0	0	12	4	4	4	0	129721609	129722645	1037	7771	-39413	-15821	55	26	10	12	74	16	9	10	59
chr11	102214942	102249401	34460	+	ENSG00000110330	BIRC2	3000Extended	chr11.102235528.102236401	chr11.102235528.BIRC2	chr11	102235528	102236401	*	1	1	1	1	1	1	0	0	1	1	1	1	1	1	0	0	12	4	4	4	0	102235528	102236401	874	13436	-21023	-3793	68	33	10	15	84	24	14	8	65
chr11	61444905	61514473	69569	+	ENSG00000134780	DAGLA	3000Extended	chr11.61462293.61463511	chr11.61462293.DAGLA	chr11	61462293	61463511	*	1	1	1	1	1	1	0	0	1	1	1	1	1	1	0	0	12	4	4	4	0	61462293	61463511	1219	51570	-17998	16786	79	55	18	21	187	50	11	12	96
chr11	102977160	103350591	373432	+	ENSG00000187240	DYNC2H1	3000Extended	chr11.103045945.103047118	chr11.103045945.DYNC2H1	chr11	103045945	103047118	*	1	1	1	1	1	1	0	0	1	1	1	1	1	1	0	0	12	4	4	4	0	103045945	103047118	1174	304059	-69372	117344	16	5	14	10	40	8	5	8	33
chr11	131237373	132206716	969344	+	ENSG00000182667	NTM	3000Extended	chr11.131842536.131843282	chr11.131842536.NTM	chr11	131842536	131843282	*	1	1	1	1	1	1	0	0	1	1	1	1	1	1	0	0	12	4	4	4	0	131842536	131843282	747	363806	-605537	-120865	37	19	8	7	60	13	4	3	33
chr11	113182251	113254266	72016	+	ENSG00000149292	TTC12	3000Extended	chr11.113210410.113211225	chr11.113210410.TTC12	chr11	113210410	113211225	*	1	1	1	1	1	1	0	1	1	1	1	1	1	1	0	0	13	4	4	4	1	113210410	113211225	816	43448	-28567	7441	69	32	24	18	109	34	12	14	120
chr12	104455235	104498639	43405	+	ENSG00000111727	HCFC2	3000Extended	chr12.104484290.104484952	chr12.104484290.HCFC2	chr12	104484290	104484952	*	1	1	1	1	1	1	0	0	1	1	1	1	1	1	1	0	13	4	4	4	1	104484290	104484952	663	14017	-29387	-7685	24	10	11	8	48	8	5	6	31
chr12	104606557	104744061	137505	+	ENSG00000198431	TXNRD1	3000Extended	chr12.104607541.104608192	chr12.104607541.TXNRD1	chr12	104607541	104608192	*	1	1	1	1	1	1	0	0	1	1	1	1	1	1	0	0	12	4	4	4	0	104607541	104608192	652	136194	-1310	67442	26	10	9	8	47	7	4	3	27
chr12	104606557	104744061	137505	+	ENSG00000198431	TXNRD1	3000Extended	chr12.104613041.104614317	chr12.104613041.TXNRD1	chr12	104613041	104614317	*	1	1	1	1	1	1	0	1	1	1	1	1	1	1	0	0	13	4	4	4	1	104613041	104614317	1277	130382	-7122	61630	33	22	16	9	66	9	15	13	33
chr12	32829134	32905700	76567	+	ENSG00000087470	DNM1L	3000Extended	chr12.32900054.32900834	chr12.32900054.DNM1L	chr12	32900054	32900834	*	1	1	1	1	1	1	0	0	1	1	1	1	1	1	1	0	13	4	4	4	1	32900054	32900834	781	5256	-71310	-33026	0	0	0	0	0	0	0	0	0
chr12	46120448	46301823	181376	+	ENSG00000189079	ARID2	3000Extended	chr12.46136982.46137793	chr12.46136982.ARID2	chr12	46136982	46137793	*	1	1	1	1	1	1	0	1	1	1	1	1	1	1	0	0	13	4	4	4	1	46136982	46137793	812	164435	-16940	73748	42	27	7	6	71	20	2	8	41
chr12	20960636	21243040	282405	+	ENSG00000111700	SLCO1B3	3000Extended	chr12.21055855.21056567	chr12.21055855.SLCO1B3	chr12	21055855	21056567	*	1	1	1	1	1	1	1	0	1	1	1	1	1	1	0	0	13	4	4	4	1	21055855	21056567	713	186829	-95575	45627	0	0	0	0	0	0	0	0	0
chr12	20960636	21243040	282405	+	ENSG00000111700	SLCO1B3	3000Extended	chr12.21120489.21121255	chr12.21120489.SLCO1B3	chr12	21120489	21121255	*	1	1	1	1	1	1	0	0	1	1	1	1	1	1	1	0	13	4	4	4	1	21120489	21121255	767	122167	-160237	-19035	0	0	0	0	0	0	0	0	0
chr12	20960636	21243040	282405	+	ENSG00000111700	SLCO1B3	3000Extended	chr12.21153784.21154567	chr12.21153784.SLCO1B3	chr12	21153784	21154567	*	1	1	1	1	1	1	0	0	1	1	1	1	1	1	1	0	13	4	4	4	1	21153784	21154567	784	88864	-193540	-52338	0	0	0	0	0	0	0	0	0
chr12	20965673	21245679	280007	+	ENSG00000205754	SLCO1B7	3000Extended	chr12.21055855.21056567	chr12.21055855.SLCO1B7	chr12	21055855	21056567	*	1	1	1	1	1	1	1	0	1	1	1	1	1	1	0	0	13	4	4	4	1	21055855	21056567	713	189468	-90538	49466	0	0	0	0	0	0	0	0	0
chr12	20965673	21245679	280007	+	ENSG00000205754	SLCO1B7	3000Extended	chr12.21120489.21121255	chr12.21120489.SLCO1B7	chr12	21120489	21121255	*	1	1	1	1	1	1	0	0	1	1	1	1	1	1	1	0	13	4	4	4	1	21120489	21121255	767	124806	-155200	-15196	0	0	0	0	0	0	0	0	0
chr12	20965673	21245679	280007	+	ENSG00000205754	SLCO1B7	3000Extended	chr12.21153784.21154567	chr12.21153784.SLCO1B7	chr12	21153784	21154567	*	1	1	1	1	1	1	0	0	1	1	1	1	1	1	1	0	13	4	4	4	1	21153784	21154567	784	91503	-188503	-48499	0	0	0	0	0	0	0	0	0
chr12	28283182	28732883	449702	+	ENSG00000123106	CCDC91	3000Extended	chr12.28383636.28384768	chr12.28383636.CCDC91	chr12	28383636	28384768	*	1	1	1	1	1	1	0	0	1	1	1	1	1	1	0	0	12	4	4	4	0	28383636	28384768	1133	348681	-101020	123831	105	61	12	18	168	45	9	9	123
chr12	28283182	28732883	449702	+	ENSG00000123106	CCDC91	3000Extended	chr12.28596010.28596804	chr12.28596010.CCDC91	chr12	28596010	28596804	*	1	1	1	1	1	1	0	0	1	1	1	1	1	1	0	0	12	4	4	4	0	28596010	28596804	795	136475	-313226	-88375	39	18	5	5	66	12	4	5	21
chr12	51314255	51326300	12046	+	ENSG00000185432	METTL7A	3000Extended	chr12.51318285.51319067	chr12.51318285.METTL7A	chr12	51318285	51319067	*	1	1	1	1	1	1	0	1	1	1	1	1	1	1	0	0	13	4	4	4	1	51318285	51319067	783	7623	-4422	1601	47	32	13	18	83	16	7	12	52
chr12	6481211	6500733	19523	+	ENSG00000111321	LTBR	3000Extended	chr12.6485068.6485892	chr12.6485068.LTBR	chr12	6485068	6485892	*	1	1	1	1	1	1	0	0	1	1	1	1	1	1	0	0	12	4	4	4	0	6485068	6485892	825	15253	-4269	5493	0	0	0	0	0	0	0	0	0
chr12	99035919	99129204	93286	+	ENSG00000120868	APAF1	3000Extended	chr12.99094790.99095542	chr12.99094790.APAF1	chr12	99094790	99095542	*	1	1	1	1	1	1	0	0	1	1	1	1	1	1	1	0	13	4	4	4	1	99094790	99095542	753	34038	-59247	-12604	67	42	10	14	127	36	6	3	79
chr12	11799788	12044558	244771	+	ENSG00000139083	ETV6	3000Extended	chr12.12038414.12039185	chr12.12038414.ETV6	chr12	12038414	12039185	*	1	1	1	1	1	1	0	0	1	1	1	1	1	1	0	1	13	4	4	4	1	12038414	12039185	772	5758	-239012	-116626	37	26	12	12	68	11	7	4	47
chr12	1096675	1605090	508416	+	ENSG00000082805	ERC1	3000Extended	chr12.1548212.1549095	chr12.1548212.ERC1	chr12	1548212	1549095	*	1	1	1	1	1	1	0	0	1	1	1	1	1	1	0	0	12	4	4	4	0	1548212	1549095	884	56436	-451979	-197771	32	20	10	7	67	10	11	5	22
chr12	12507013	12619840	112828	+	ENSG00000165714	LOH12CR1	3000Extended	chr12.12558589.12559300	chr12.12558589.LOH12CR1	chr12	12558589	12559300	*	1	1	1	1	1	1	0	0	1	1	1	1	1	1	0	0	12	4	4	4	0	12558589	12559300	712	60895	-51932	4482	34	14	14	16	33	14	9	8	35
chr12	12507013	12619840	112828	+	ENSG00000165714	LOH12CR1	3000Extended	chr12.12585036.12585801	chr12.12585036.LOH12CR1	chr12	12585036	12585801	*	1	1	1	1	1	1	0	0	1	1	1	1	1	1	1	0	13	4	4	4	1	12585036	12585801	766	34421	-78406	-21992	46	24	9	17	62	16	6	4	56
chr12	12507013	12619840	112828	+	ENSG00000165714	LOH12CR1	3000Extended	chr12.12602451.12604514	chr12.12602451.LOH12CR1	chr12	12602451	12604514	*	1	1	1	1	1	1	0	1	1	1	1	1	1	1	0	0	13	4	4	4	1	12602451	12604514	2064	16357	-96470	-40056	50	26	15	15	98	24	12	16	61
chr12	62857597	62991363	133767	+	ENSG00000061987	MON2	3000Extended	chr12.62873981.62874782	chr12.62873981.MON2	chr12	62873981	62874782	*	1	1	1	1	1	1	0	0	1	1	1	1	1	1	1	0	13	4	4	4	1	62873981	62874782	802	116981	-16785	50099	30	18	11	10	67	15	5	5	42
chr12	113655855	113736390	80536	+	ENSG00000186815	TPCN1	3000Extended	chr12.113683395.113684896	chr12.113683395.TPCN1	chr12	113683395	113684896	*	1	1	1	1	1	1	0	0	1	1	1	1	1	1	0	0	12	4	4	4	0	113683395	113684896	1502	52244	-28291	11977	20	14	21	14	41	16	17	13	29
chr12	101959131	102079796	120666	+	ENSG00000196091	MYBPC1	3000Extended	chr12.102009670.102010461	chr12.102009670.MYBPC1	chr12	102009670	102010461	*	1	1	1	1	1	1	0	1	1	1	1	1	1	1	0	0	13	4	4	4	1	102009670	102010461	792	69730	-50935	9398	59	22	7	6	87	24	4	10	80
chr12	79254773	79845788	591016	+	ENSG00000067715	SYT1	3000Extended	chr12.79781530.79782248	chr12.79781530.SYT1	chr12	79781530	79782248	*	1	1	1	1	1	1	0	0	1	1	1	1	1	1	0	0	12	4	4	4	0	79781530	79782248	719	63898	-527117	-231609	34	19	7	6	63	17	11	6	54
chr12	2076952	2807115	730164	+	ENSG00000151067	CACNA1C	3000Extended	chr12.2270496.2271217	chr12.2270496.CACNA1C	chr12	2270496	2271217	*	1	1	1	1	1	1	0	0	1	1	1	1	1	1	1	0	13	4	4	4	1	2270496	2271217	722	536258	-193905	171177	18	12	6	10	43	12	7	3	24
chr12	122513628	122629266	115639	+	ENSG00000175727	MLXIP	3000Extended	chr12.122582120.122583070	chr12.122582120.MLXIP	chr12	122582120	122583070	*	1	1	1	1	1	1	0	0	1	1	1	1	1	1	1	0	13	4	4	4	1	122582120	122583070	951	46670	-68968	-11148	24	18	20	12	39	15	11	8	35
chr12	65669423	65882024	212602	+	ENSG00000174099	MSRB3	3000Extended	chr12.65713237.65713941	chr12.65713237.MSRB3	chr12	65713237	65713941	*	1	1	1	1	1	1	0	0	1	1	1	1	1	1	0	0	12	4	4	4	0	65713237	65713941	705	168435	-44166	62135	37	21	6	8	72	19	5	6	53
chr13	35513424	36247159	733736	+	ENSG00000172915	NBEA	3000Extended	chr13.36193601.36194551	chr13.36193601.NBEA	chr13	36193601	36194551	*	1	1	1	1	1	1	0	0	1	1	1	1	1	1	1	0	13	4	4	4	1	36193601	36194551	951	53082	-680653	-313785	26	17	9	7	51	11	3	6	30
chr13	43133872	43182149	48278	+	ENSG00000120659	TNFSF11	3000Extended	chr13.43149849.43150632	chr13.43149849.TNFSF11	chr13	43149849	43150632	*	1	1	1	1	1	1	0	1	1	1	1	1	1	1	0	0	13	4	4	4	1	43149849	43150632	784	31908	-16369	7770	49	21	11	14	74	20	8	11	63
chr13	52155644	52334135	178492	+	ENSG00000139668	WDFY2	3000Extended	chr13.52313316.52314151	chr13.52313316.WDFY2	chr13	52313316	52314151	*	1	1	1	1	1	1	0	0	1	1	1	1	1	1	1	0	13	4	4	4	1	52313316	52314151	836	20401	-158090	-68844	52	32	10	11	68	21	7	6	53
chr13	26825276	26979375	154100	+	ENSG00000132964	CDK8	3000Extended	chr13.26971248.26971837	chr13.26971248.CDK8	chr13	26971248	26971837	*	1	1	1	1	1	1	0	1	1	1	1	1	1	1	0	0	13	4	4	4	1	26971248	26971837	590	7832	-146267	-69217	16	12	10	14	49	6	7	11	27
chr13	28191903	28241548	49646	+	ENSG00000186184	POLR1D	3000Extended	chr13.28191731.28192532	chr13.28191731.POLR1D	chr13	28191731	28192532	*	1	1	1	1	1	1	0	0	1	1	1	1	1	1	0	0	12	4	4	4	0	28191903	28192532	630	49416	-229	24594	0	0	0	0	0	0	0	0	0
chr13	78106809	78219398	112590	+	ENSG00000136155	SCEL	3000Extended	chr13.78197061.78198365	chr13.78197061.SCEL	chr13	78197061	78198365	*	1	1	1	1	1	1	0	0	1	1	1	1	1	1	0	0	12	4	4	4	0	78197061	78198365	1305	21685	-90904	-34609	52	27	9	12	89	18	5	8	42
chr13	93876095	95055812	1179718	+	ENSG00000183098	GPC6	3000Extended	chr13.94809883.94810568	chr13.94809883.GPC6	chr13	94809883	94810568	*	1	1	1	1	1	1	0	0	1	1	1	1	1	1	1	0	13	4	4	4	1	94809883	94810568	686	245586	-934131	-344272	24	18	9	14	52	18	6	6	40
chr13	96082858	96231906	149049	+	ENSG00000134873	CLDN10	3000Extended	chr13.96212303.96213046	chr13.96212303.CLDN10	chr13	96212303	96213046	*	1	1	1	1	1	1	0	0	1	1	1	1	1	1	0	0	12	4	4	4	0	96212303	96213046	744	19231	-129817	-55293	42	26	10	11	87	11	7	4	39
chr13	98792434	99102023	309590	+	ENSG00000152767	FARP1	3000Extended	chr13.99068393.99069248	chr13.99068393.FARP1	chr13	99068393	99069248	*	1	1	1	1	1	1	0	0	1	1	1	1	1	1	0	0	12	4	4	4	0	99068393	99069248	856	33202	-276387	-121592	35	20	22	13	57	15	6	6	44
chr14	100434786	100610573	175788	+	ENSG00000196405	EVL	3000Extended	chr14.100506069.100506899	chr14.100506069.EVL	chr14	100506069	100506899	*	1	1	1	1	1	1	0	0	1	1	1	1	1	1	0	1	13	4	4	4	1	100506069	100506899	831	104088	-71699	16195	41	32	12	11	86	21	8	7	66
chr14	102826300	102966518	140219	+	ENSG00000196663	TECPR2	3000Extended	chr14.102947998.102948702	chr14.102947998.TECPR2	chr14	102947998	102948702	*	1	1	1	1	1	1	0	0	1	1	1	1	1	1	1	0	13	4	4	4	1	102947998	102948702	705	18168	-122050	-51940	30	15	8	16	58	21	6	2	41
chr14	103240816	103372628	131813	+	ENSG00000131323	TRAF3	3000Extended	chr14.103244738.103245472	chr14.103244738.TRAF3	chr14	103244738	103245472	*	1	1	1	1	1	1	0	0	1	1	1	1	1	1	1	0	13	4	4	4	1	103244738	103245472	735	127522	-4290	61616	12	16	8	9	30	6	5	6	28
chr14	63667832	63759937	92106	+	ENSG00000126785	RHOJ	3000Extended	chr14.63752646.63753413	chr14.63752646.RHOJ	chr14	63752646	63753413	*	1	1	1	1	1	1	0	0	1	1	1	1	1	1	1	0	13	4	4	4	1	63752646	63753413	768	6907	-85198	-39145	38	14	13	15	58	12	6	6	30
chr14	45550302	45585485	35184	+	ENSG00000185246	PRPF39	3000Extended	chr14.45581925.45583105	chr14.45581925.PRPF39	chr14	45581925	45583105	*	1	1	1	1	1	1	1	0	1	1	1	1	1	1	0	0	13	4	4	4	1	45581925	45583105	1181	2970	-32213	-14621	44	8	10	10	49	9	13	3	26
chr14	78705734	80330762	1625029	+	ENSG00000021645	NRXN3	3000Extended	chr14.79008065.79008663	chr14.79008065.NRXN3	chr14	79008065	79008663	*	1	1	1	1	1	1	0	0	1	1	1	1	1	1	0	0	12	4	4	4	0	79008065	79008663	599	1322397	-302631	509883	24	13	6	8	41	15	5	6	31
chr14	71371122	71582099	210978	+	ENSG00000100731	PCNX	3000Extended	chr14.71421328.71422169	chr14.71421328.PCNX	chr14	71421328	71422169	*	1	1	1	1	1	1	0	0	1	1	1	1	1	1	0	0	12	4	4	4	0	71421328	71422169	842	160350	-50627	54862	57	24	16	8	97	20	7	5	74
chr14	71371122	71582099	210978	+	ENSG00000100731	PCNX	3000Extended	chr14.71529314.71530173	chr14.71529314.PCNX	chr14	71529314	71530173	*	1	1	1	1	1	1	0	0	1	1	1	1	1	1	1	0	13	4	4	4	1	71529314	71530173	860	52355	-158622	-53133	85	46	12	8	142	39	8	2	112
chr14	76096968	76421421	324454	+	ENSG00000119685	TTLL5	3000Extended	chr14.76183850.76184653	chr14.76183850.TTLL5	chr14	76183850	76184653	*	1	1	1	1	1	1	1	0	1	1	1	1	1	1	0	0	13	4	4	4	1	76183850	76184653	804	237169	-87284	74943	40	41	13	14	80	18	16	7	42
chr14	32795479	33300567	505089	+	ENSG00000151320	AKAP6	3000Extended	chr14.32862169.32862878	chr14.32862169.AKAP6	chr14	32862169	32862878	*	1	1	1	1	1	1	0	1	1	1	1	1	1	1	0	0	13	4	4	4	1	32862169	32862878	710	438043	-67045	185499	30	7	10	8	63	15	5	7	31
chr14	32795479	33300567	505089	+	ENSG00000151320	AKAP6	3000Extended	chr14.33117413.33118293	chr14.33117413.AKAP6	chr14	33117413	33118293	*	1	1	1	1	1	1	0	0	1	1	1	1	1	1	0	1	13	4	4	4	1	33117413	33118293	881	182714	-322374	-69830	46	27	23	14	80	15	12	7	52
chr14	33401139	34273382	872244	+	ENSG00000151322	NPAS3	3000Extended	chr14.33959635.33960313	chr14.33959635.NPAS3	chr14	33959635	33960313	*	1	1	1	1	1	1	0	0	1	1	1	1	1	1	1	0	13	4	4	4	1	33959635	33960313	679	313407	-558836	-122714	23	19	11	16	48	10	6	6	30
chr14	33401139	34273382	872244	+	ENSG00000151322	NPAS3	3000Extended	chr14.34174588.34175372	chr14.34174588.NPAS3	chr14	34174588	34175372	*	1	1	1	1	1	1	0	0	1	1	1	1	1	1	0	0	12	4	4	4	0	34174588	34175372	785	98402	-773841	-337719	20	12	15	9	31	10	8	8	29
chr14	73522144	73588122	65979	+	ENSG00000119707	RBM25	3000Extended	chr14.73571454.73572416	chr14.73571454.RBM25	chr14	73571454	73572416	*	1	1	1	1	1	1	0	0	1	1	1	1	1	1	0	0	12	4	4	4	0	73571454	73572416	963	16186	-49792	-16802	41	34	10	13	82	22	6	7	42
chr14	73600126	73687109	86984	+	ENSG00000080815	PSEN1	3000Extended	chr14.73603825.73604673	chr14.73603825.PSEN1	chr14	73603825	73604673	*	1	1	1	1	1	1	0	0	1	1	1	1	1	1	1	0	13	4	4	4	1	73603825	73604673	849	82860	-4123	39369	56	32	18	15	91	23	9	6	52
chr14	65874310	66210839	336530	+	ENSG00000033170	FUT8	3000Extended	chr14.66143143.66144030	chr14.66143143.FUT8	chr14	66143143	66144030	*	1	1	1	1	1	1	0	1	1	1	1	1	1	1	0	0	13	4	4	4	1	66143143	66144030	888	67252	-269277	-101012	49	24	13	7	72	18	5	11	59
chr14	90525109	90652201	127093	+	ENSG00000152315	KCNK13	3000Extended	chr14.90581930.90582776	chr14.90581930.KCNK13	chr14	90581930	90582776	*	1	1	1	1	1	1	0	0	1	1	1	1	1	1	0	0	12	4	4	4	0	90581930	90582776	847	69847	-57245	6301	40	24	7	7	72	13	9	4	45
chr15	59727372	59815751	88380	+	ENSG00000157470	FAM81A	3000Extended	chr15.59780261.59780973	chr15.59780261.FAM81A	chr15	59780261	59780973	*	1	1	1	1	1	1	0	0	1	1	1	1	1	1	1	0	13	4	4	4	1	59780261	59780973	713	35134	-53245	-9055	23	21	13	12	46	14	6	2	41
chr15	66794431	66841823	47393	+	ENSG00000174442	ZWILCH	3000Extended	chr15.66822952.66823741	chr15.66822952.ZWILCH	chr15	66822952	66823741	*	1	1	1	1	1	1	0	0	1	1	1	1	1	1	0	0	12	4	4	4	0	66822952	66823741	790	18476	-28916	-5220	55	34	10	5	86	17	7	7	79
chr15	49167298	49172190	4893	+	ENSG00000255302	EID1	3000Extended	chr15.49172101.49173085	chr15.49172101.EID1	chr15	49172101	49173085	*	1	1	1	1	1	1	0	0	1	1	1	1	1	1	1	0	13	4	4	4	1	49172101	49172190	90	-403	-5295	-2849	0	0	0	0	0	0	0	0	0
chr15	49444976	49622002	177027	+	ENSG00000156958	GALK2	3000Extended	chr15.49547816.49548565	chr15.49547816.GALK2	chr15	49547816	49548565	*	1	1	1	1	1	1	0	0	1	1	1	1	1	1	0	0	12	4	4	4	0	49547816	49548565	750	73811	-103215	-14701	34	24	5	5	65	12	5	2	58
chr15	85774817	86292586	517770	+	ENSG00000170776	AKAP13	3000Extended	chr15.85874215.85875026	chr15.85874215.AKAP13	chr15	85874215	85875026	*	1	1	1	1	1	1	0	1	1	1	1	1	1	1	0	0	13	4	4	4	1	85874215	85875026	812	417965	-99804	159081	111	82	24	30	197	57	12	16	124
chr15	42563440	42645864	82425	+	ENSG00000214013	GANC	3000Extended	chr15.42562720.42563945	chr15.42562720.GANC	chr15	42562720	42563945	*	1	1	1	1	1	1	0	0	1	1	1	1	1	1	0	0	12	4	4	4	0	42563440	42563945	506	82531	107	41319	0	0	0	0	0	0	0	0	0
chr15	96866157	96883492	17336	+	ENSG00000185551	NR2F2	3000Extended	chr15.96879006.96880484	chr15.96879006.NR2F2	chr15	96879006	96880484	*	1	1	1	1	1	1	1	0	1	1	1	1	1	1	0	0	13	4	4	4	1	96879006	96880484	1479	3746	-13589	-4921	61	28	21	16	71	16	15	12	70
chr15	69219839	69349501	129663	+	ENSG00000255346	NOX5	3000Extended	chr15.69236848.69237451	chr15.69236848.NOX5	chr15	69236848	69237451	*	1	1	1	1	1	1	0	0	1	0	1	1	1	1	1	0	12	3	4	4	1	69236848	69237451	604	112351	-17311	47521	0	0	0	0	0	0	0	0	0
chr15	69219839	69239150	19312	+	ENSG00000258484	SPESP1	3000Extended	chr15.69236848.69237451	chr15.69236848.SPESP1	chr15	69236848	69237451	*	1	1	1	1	1	1	0	0	1	0	1	1	1	1	1	0	12	3	4	4	1	69236848	69237451	604	2000	-17311	-7655	0	0	0	0	0	0	0	0	0
chr15	100014370	100256627	242258	+	ENSG00000068305	MEF2A	3000Extended	chr15.100129686.100130604	chr15.100129686.MEF2A	chr15	100129686	100130604	*	1	1	1	1	1	1	0	0	1	1	1	1	1	1	0	0	12	4	4	4	0	100129686	100130604	919	126481	-115776	5353	91	49	12	13	136	40	8	5	96
chr15	89628405	89745591	117187	+	ENSG00000140526	ABHD2	3000Extended	chr15.89668218.89669652	chr15.89668218.ABHD2	chr15	89668218	89669652	*	1	1	1	1	1	1	0	0	1	1	1	1	1	1	0	0	12	4	4	4	0	89668218	89669652	1435	76655	-40531	18063	35	21	8	14	58	8	9	4	30
chr15	30872128	32464722	1592595	+	ENSG00000175344	CHRNA7	3000Extended	chr15.31627173.31628248	chr15.31627173.CHRNA7	chr15	31627173	31628248	*	1	1	1	1	1	1	1	0	1	1	1	1	1	1	0	0	13	4	4	4	1	31627173	31628248	1076	837011	-755583	40715	0	0	0	0	0	0	0	0	0
chr15	71386291	72075722	689432	+	ENSG00000187720	THSD4	3000Extended	chr15.71438842.71439566	chr15.71438842.THSD4	chr15	71438842	71439566	*	1	1	1	1	1	1	0	0	1	1	1	1	1	1	0	0	12	4	4	4	0	71438842	71439566	725	636518	-52913	291803	36	26	11	7	62	14	7	3	39
chr15	71386291	72075722	689432	+	ENSG00000187720	THSD4	3000Extended	chr15.71918791.71919659	chr15.71918791.THSD4	chr15	71918791	71919659	*	1	1	1	1	1	1	0	0	1	1	1	1	1	1	0	0	12	4	4	4	0	71918791	71919659	869	156497	-532934	-188218	31	25	5	9	61	10	7	6	53
chr15	31616058	31670102	54045	+	ENSG00000169926	KLF13	3000Extended	chr15.31627173.31628248	chr15.31627173.KLF13	chr15	31627173	31628248	*	1	1	1	1	1	1	1	0	1	1	1	1	1	1	0	0	13	4	4	4	1	31627173	31628248	1076	42391	-11653	15369	0	0	0	0	0	0	0	0	0
chr15	101416581	101456831	40251	+	ENSG00000184254	ALDH1A3	3000Extended	chr15.101433807.101434700	chr15.101433807.ALDH1A3	chr15	101433807	101434700	*	1	1	1	1	1	1	0	0	1	1	1	1	1	1	0	0	12	4	4	4	0	101433807	101434700	894	22577	-17673	2453	40	19	8	8	54	13	5	8	67
chr15	78727531	78793795	66265	+	ENSG00000136381	IREB2	3000Extended	chr15.78749114.78750135	chr15.78749114.IREB2	chr15	78749114	78750135	*	1	1	1	1	1	1	0	0	1	1	1	1	1	1	0	0	12	4	4	4	0	78749114	78750135	1022	44170	-22094	11038	29	24	17	7	50	6	11	7	40
chr15	90316589	90321975	5387	+	ENSG00000188095	MESP2	3000Extended	chr15.90315986.90316768	chr15.90315986.MESP2	chr15	90315986	90316768	*	1	1	1	1	1	1	0	0	1	1	1	1	1	1	1	0	13	4	4	4	1	90316589	90316768	180	5597	211	2905	75	40	8	8	118	26	5	4	61
chr15	54302101	54920806	618706	+	ENSG00000137766	UNC13C	3000Extended	chr15.54326464.54327282	chr15.54326464.UNC13C	chr15	54326464	54327282	*	1	1	1	1	1	1	1	0	1	1	1	1	1	1	0	0	13	4	4	4	1	54326464	54327282	819	593932	-24773	284580	77	51	7	11	119	34	12	8	106
chr15	54302101	54920806	618706	+	ENSG00000137766	UNC13C	3000Extended	chr15.54918961.54919808	chr15.54918961.UNC13C	chr15	54918961	54919808	*	1	1	1	1	1	1	1	0	1	1	1	1	1	1	0	0	13	4	4	4	1	54918961	54919808	848	1421	-617284	-307931	50	32	13	7	123	20	15	6	50
chr15	90928450	91045475	117026	+	ENSG00000140575	IQGAP1	3000Extended	chr15.91032957.91033776	chr15.91032957.IQGAP1	chr15	91032957	91033776	*	1	1	1	1	1	1	0	0	1	1	1	1	1	1	1	0	13	4	4	4	1	91032957	91033776	820	12108	-104917	-46404	60	45	9	12	101	25	6	4	82
chr15	40223347	40327797	104451	+	ENSG00000128829	EIF2AK4	3000Extended	chr15.40271685.40272580	chr15.40271685.EIF2AK4	chr15	40271685	40272580	*	1	1	1	1	1	1	0	0	1	1	1	1	1	1	0	0	12	4	4	4	0	40271685	40272580	896	55664	-48786	3440	54	28	9	10	91	22	9	6	58
chr16	76308176	76593135	284960	+	ENSG00000152910	CNTNAP4	3000Extended	chr16.76343638.76344447	chr16.76343638.CNTNAP4	chr16	76343638	76344447	*	1	1	1	1	1	1	0	0	1	1	1	1	1	1	0	0	12	4	4	4	0	76343638	76344447	810	249092	-35867	106613	45	37	6	6	100	28	4	3	79
chr16	77221819	77236302	14484	+	ENSG00000103111	MON1B	3000Extended	chr16.77221898.77222716	chr16.77221898.MON1B	chr16	77221898	77222716	*	1	1	1	1	1	1	0	0	1	1	1	1	1	1	0	0	12	4	4	4	0	77221898	77222716	819	13994	-489	6753	62	32	7	10	109	21	10	6	72
chr16	78130551	79246031	1115481	+	ENSG00000186153	WWOX	3000Extended	chr16.78218170.78219038	chr16.78218170.WWOX	chr16	78218170	78219038	*	1	1	1	1	1	1	0	0	1	1	1	1	1	1	0	0	12	4	4	4	0	78218170	78219038	869	1027427	-88053	469687	36	13	10	14	54	7	9	5	22
chr16	82657663	83829174	1171512	+	ENSG00000140945	CDH13	3000Extended	chr16.83333607.83334383	chr16.83333607.CDH13	chr16	83333607	83334383	*	1	1	1	1	1	1	0	1	1	1	1	1	1	1	0	0	13	4	4	4	1	83333607	83334383	777	495179	-676332	-90576	21	15	11	7	42	5	7	10	27
chr16	82657663	83829174	1171512	+	ENSG00000140945	CDH13	3000Extended	chr16.83813449.83814010	chr16.83813449.CDH13	chr16	83813449	83814010	*	1	1	1	1	1	1	1	0	1	1	1	1	1	1	0	0	13	4	4	4	1	83813449	83814010	562	15444	-1156067	-570311	16	8	7	9	16	6	8	3	22
chr16	1659338	1736716	77379	+	ENSG00000007545	CRAMP1L	3000Extended	chr16.1695759.1696656	chr16.1695759.CRAMP1L	chr16	1695759	1696656	*	1	1	1	1	1	1	0	1	1	1	1	1	1	1	0	0	13	4	4	4	1	1695759	1696656	898	40508	-36870	1820	48	25	13	9	91	22	8	9	77
chr16	20908557	20936328	27772	+	ENSG00000102897	LYRM1	3000Extended	chr16.20907758.20908849	chr16.20907758.LYRM1	chr16	20907758	20908849	*	1	1	1	1	1	1	0	0	1	1	1	1	1	1	0	0	12	4	4	4	0	20908557	20908849	293	28024	253	14139	0	0	0	0	0	0	0	0	0
chr16	53734875	54155853	420979	+	ENSG00000140718	FTO	3000Extended	chr16.53920264.53920976	chr16.53920264.FTO	chr16	53920264	53920976	*	1	1	1	1	1	1	0	0	1	1	1	1	1	1	0	0	12	4	4	4	0	53920264	53920976	713	235233	-185745	24745	25	8	10	6	41	8	8	7	29
chr16	4521719	4560348	38630	+	ENSG00000103415	HMOX2	3000Extended	chr16.4537973.4538679	chr16.4537973.HMOX2	chr16	4537973	4538679	*	1	1	1	1	1	1	0	0	1	1	1	1	1	1	0	0	12	4	4	4	0	4537973	4538679	707	22021	-16608	2707	43	20	9	7	69	19	3	5	58
chr16	472619	573011	100393	+	ENSG00000090565	RAB11FIP3	3000Extended	chr16.506807.508239	chr16.506807.RAB11FIP3	chr16	506807	508239	*	1	1	1	1	1	1	0	1	1	1	1	1	1	1	0	0	13	4	4	4	1	506807	508239	1433	65488	-34904	15292	69	33	17	13	143	28	12	15	50
chr16	23191036	23228204	37169	+	ENSG00000166828	SCNN1G	3000Extended	chr16.23213590.23214903	chr16.23213590.SCNN1G	chr16	23213590	23214903	*	1	1	1	1	1	1	0	0	1	1	1	1	1	1	1	0	13	4	4	4	1	23213590	23214903	1314	13957	-23211	-4627	67	37	22	16	90	22	8	3	86
chr16	23191036	23228204	37169	+	ENSG00000166828	SCNN1G	3000Extended	chr16.23219024.23219797	chr16.23219024.SCNN1G	chr16	23219024	23219797	*	1	1	1	1	1	1	0	0	1	0	1	1	1	1	0	0	11	3	4	4	0	23219024	23219797	774	8793	-28375	-9791	13	7	8	8	21	9	8	5	15
chr16	16040434	16236931	196498	+	ENSG00000103222	ABCC1	3000Extended	chr16.16134797.16135724	chr16.16134797.ABCC1	chr16	16134797	16135724	*	1	1	1	1	1	1	0	0	1	1	1	1	1	1	0	0	12	4	4	4	0	16134797	16135724	928	101670	-94827	3422	71	41	13	8	104	29	6	4	75
chr17	10597931	10614550	16620	+	ENSG00000170222	C17orf48	3000Extended	chr17.10601656.10602413	chr17.10601656.C17orf48	chr17	10601656	10602413	*	1	1	1	1	1	1	0	0	1	1	1	1	1	1	0	0	12	4	4	4	0	10601656	10602413	758	12515	-4104	4206	0	0	0	0	0	0	0	0	0
chr17	11141580	11462196	320617	+	ENSG00000188803	SHISA6	3000Extended	chr17.11432948.11434082	chr17.11432948.SHISA6	chr17	11432948	11434082	*	1	1	1	1	1	1	0	0	1	1	1	1	1	1	0	1	13	4	4	4	1	11432948	11434082	1135	28680	-291936	-131628	55	41	10	9	115	31	6	2	62
chr17	9545950	9633001	87052	+	ENSG00000154914	USP43	3000Extended	chr17.9588128.9589280	chr17.9588128.USP43	chr17	9588128	9589280	*	1	1	1	1	1	1	0	0	1	1	1	1	1	1	0	0	12	4	4	4	0	9588128	9589280	1153	44297	-42754	772	59	34	17	17	77	24	11	9	63
chr17	58752172	59470198	718027	+	ENSG00000141376	BCAS3	3000Extended	chr17.58934062.58934915	chr17.58934062.BCAS3	chr17	58934062	58934915	*	1	1	1	1	1	1	0	0	1	1	1	1	1	1	1	0	13	4	4	4	1	58934062	58934915	854	535709	-182317	176697	66	32	6	5	80	18	9	6	56
chr17	58752172	59470198	718027	+	ENSG00000141376	BCAS3	3000Extended	chr17.58996927.58998079	chr17.58996927.BCAS3	chr17	58996927	58998079	*	1	1	1	1	1	1	0	0	1	1	1	1	1	1	0	0	12	4	4	4	0	58996927	58998079	1153	472695	-245331	113683	50	38	18	19	78	13	10	10	65
chr17	61083898	61505067	421170	+	ENSG00000170921	TANC2	3000Extended	chr17.61116586.61117410	chr17.61116586.TANC2	chr17	61116586	61117410	*	1	1	1	1	1	1	0	0	1	1	1	1	1	1	1	0	13	4	4	4	1	61116586	61117410	825	388069	-33100	177485	80	43	14	17	135	42	6	6	111
chr17	76371735	76420635	48901	+	ENSG00000087157	PGS1	3000Extended	chr17.76383864.76384562	chr17.76383864.PGS1	chr17	76383864	76384562	*	1	1	1	1	1	1	0	0	1	1	1	1	1	1	0	0	12	4	4	4	0	76383864	76384562	699	36421	-12479	11971	26	13	7	15	44	15	6	5	43
chr17	64295944	64801114	505171	+	ENSG00000154229	PRKCA	3000Extended	chr17.64671913.64673076	chr17.64671913.PRKCA	chr17	64671913	64673076	*	1	1	1	1	1	1	0	0	1	1	1	1	1	1	0	0	12	4	4	4	0	64671913	64673076	1164	128619	-376551	-123965	65	47	13	13	121	39	5	6	82
chr17	66252323	66418872	166550	+	ENSG00000141337	ARSG	3000Extended	chr17.66292779.66293794	chr17.66292779.ARSG	chr17	66292779	66293794	*	1	1	1	1	1	1	0	1	1	1	1	1	1	1	0	0	13	4	4	4	1	66292779	66293794	1016	125585	-40964	42311	60	44	25	14	95	28	13	15	75
chr17	30466473	30552746	86274	+	ENSG00000126858	RHOT1	3000Extended	chr17.30484084.30484741	chr17.30484084.RHOT1	chr17	30484084	30484741	*	1	1	1	1	1	1	0	0	1	1	1	1	1	1	0	0	12	4	4	4	0	30484084	30484741	658	68333	-17940	25197	29	24	9	7	46	11	4	1	33
chr18	13215786	13652753	436968	+	ENSG00000168675	C18orf1	3000Extended	chr18.13539772.13540729	chr18.13539772.C18orf1	chr18	13539772	13540729	*	1	1	1	1	1	1	0	0	1	1	1	1	1	1	1	0	13	4	4	4	1	13539772	13540729	958	112502	-324465	-105981	25	18	16	9	52	8	11	10	43
chr18	13822543	13826861	4319	+	ENSG00000176136	MC5R	3000Extended	chr18.13826347.13827137	chr18.13826347.MC5R	chr18	13826347	13827137	*	1	1	1	1	1	1	1	0	1	1	1	1	1	1	0	0	13	4	4	4	1	13826347	13826861	515	118	-4200	-2040	26	28	14	8	52	20	10	4	45
chr18	19318281	19450918	132638	+	ENSG00000101752	MIB1	3000Extended	chr18.19413329.19414173	chr18.19413329.MIB1	chr18	19413329	19414173	*	1	1	1	1	1	1	0	0	1	1	1	1	1	1	0	0	12	4	4	4	0	19413329	19414173	845	37167	-95470	-29151	24	21	11	8	41	10	6	4	32
chr18	20510290	20606449	96160	+	ENSG00000101773	RBBP8	3000Extended	chr18.20562901.20563685	chr18.20562901.RBBP8	chr18	20562901	20563685	*	1	1	1	1	1	1	0	0	1	1	1	1	1	1	1	0	13	4	4	4	1	20562901	20563685	785	43156	-53003	-4923	47	11	7	6	50	12	3	8	17
chr18	20711528	20840434	128907	+	ENSG00000134508	CABLES1	3000Extended	chr18.20817705.20818653	chr18.20817705.CABLES1	chr18	20817705	20818653	*	1	1	1	1	1	1	0	0	1	1	1	1	1	1	0	0	12	4	4	4	0	20817705	20818653	949	22255	-106651	-42197	0	0	0	0	0	0	0	0	0
chr18	55708619	56068772	360154	+	ENSG00000049759	NEDD4L	3000Extended	chr18.55744352.55745007	chr18.55744352.NEDD4L	chr18	55744352	55745007	*	1	1	1	1	1	1	0	0	1	1	1	1	1	1	0	0	12	4	4	4	0	55744352	55745007	656	324092	-36061	144016	16	15	7	9	43	7	6	4	31
chr18	55708619	56068772	360154	+	ENSG00000049759	NEDD4L	3000Extended	chr18.55815518.55816818	chr18.55815518.NEDD4L	chr18	55815518	55816818	*	1	1	1	1	1	1	0	1	1	1	1	1	1	1	0	0	13	4	4	4	1	55815518	55816818	1301	252604	-107549	72528	66	28	24	18	75	22	7	11	59
chr18	55708619	56068772	360154	+	ENSG00000049759	NEDD4L	3000Extended	chr18.55819358.55820217	chr18.55819358.NEDD4L	chr18	55819358	55820217	*	1	1	1	1	1	1	0	0	1	1	1	1	1	1	1	0	13	4	4	4	1	55819358	55820217	860	248984	-111169	68908	54	36	15	7	91	16	6	6	48
chr18	55708619	56068772	360154	+	ENSG00000049759	NEDD4L	3000Extended	chr18.55868498.55869351	chr18.55868498.NEDD4L	chr18	55868498	55869351	*	1	1	1	1	1	1	0	0	1	1	1	1	1	1	0	0	12	4	4	4	0	55868498	55869351	854	199847	-160306	19771	21	16	13	11	46	12	7	2	29
chr18	21569737	21715573	145837	+	ENSG00000168234	TTC39C	3000Extended	chr18.21630998.21631740	chr18.21630998.TTC39C	chr18	21630998	21631740	*	1	1	1	1	1	1	0	0	1	1	1	1	1	1	0	0	12	4	4	4	0	21630998	21631740	743	84203	-61633	11285	20	12	8	13	48	8	2	3	37
chr18	67953168	67997436	44269	+	ENSG00000170677	SOCS6	3000Extended	chr18.67971689.67972436	chr18.67971689.SOCS6	chr18	67971689	67972436	*	1	1	1	1	1	1	0	0	1	1	1	1	1	1	0	0	12	4	4	4	0	67971689	67972436	748	25373	-18895	3239	26	11	7	7	34	7	3	7	26
chr18	76826394	77138278	311885	+	ENSG00000166377	ATP9B	3000Extended	chr18.76959686.76960423	chr18.76959686.ATP9B	chr18	76959686	76960423	*	1	1	1	1	1	1	0	0	1	1	1	1	1	1	0	0	12	4	4	4	0	76959686	76960423	738	178223	-133661	22281	36	12	9	9	48	14	7	8	30
chr18	43191766	43263072	71307	+	ENSG00000132874	SLC14A2	3000Extended	chr18.43231597.43232447	chr18.43231597.SLC14A2	chr18	43231597	43232447	*	1	1	1	1	1	1	0	0	1	1	1	1	1	1	0	0	12	4	4	4	0	43231597	43232447	851	31049	-40257	-4603	60	27	12	21	97	29	7	7	62
chr18	46062417	46389588	327172	+	ENSG00000134030	CTIF	3000Extended	chr18.46142260.46142963	chr18.46142260.CTIF	chr18	46142260	46142963	*	1	1	1	1	1	1	0	0	1	0	1	1	1	1	0	0	11	3	4	4	0	46142260	46142963	704	246976	-80195	83391	11	6	7	9	26	8	8	6	12
chr18	48083484	48258196	174713	+	ENSG00000141639	MAPK4	3000Extended	chr18.48146087.48147122	chr18.48146087.MAPK4	chr18	48146087	48147122	*	1	1	1	1	1	1	0	0	1	1	1	1	1	1	0	0	12	4	4	4	0	48146087	48147122	1036	111591	-63121	24235	38	31	14	17	67	17	5	8	65
chr18	2652886	2805015	152130	+	ENSG00000101596	SMCHD1	3000Extended	chr18.2733450.2734145	chr18.2733450.SMCHD1	chr18	2733450	2734145	*	1	1	1	1	1	1	0	1	1	1	1	1	1	1	0	0	13	4	4	4	1	2733450	2734145	696	71217	-80912	-4847	25	19	12	7	39	10	10	11	39
chr18	6726821	6915715	188895	+	ENSG00000088756	ARHGAP28	3000Extended	chr18.6775085.6776191	chr18.6775085.ARHGAP28	chr18	6775085	6776191	*	1	1	1	1	1	1	0	0	1	1	1	1	1	1	0	0	12	4	4	4	0	6775085	6776191	1107	140076	-48818	45630	21	11	12	14	28	8	8	10	23
chr18	7564817	8406859	842043	+	ENSG00000173482	PTPRM	3000Extended	chr18.7754738.7755462	chr18.7754738.PTPRM	chr18	7754738	7755462	*	1	1	1	1	1	1	0	0	1	1	1	1	1	1	0	0	12	4	4	4	0	7754738	7755462	725	651759	-190283	230739	30	12	13	11	46	15	6	3	39
chr19	21261971	21301990	40020	+	ENSG00000160352	ZNF714	3000Extended	chr19.21292900.21293614	chr19.21292900.ZNF714	chr19	21292900	21293614	*	1	1	1	1	1	1	0	0	1	1	1	1	1	1	0	0	12	4	4	4	0	21292900	21293614	715	8732	-31287	-11277	9	12	11	8	36	6	6	4	26
chr19	30411551	30506611	95061	+	ENSG00000105176	C19orf2	3000Extended	chr19.30481706.30482388	chr19.30481706.C19orf2	chr19	30481706	30482388	*	1	1	1	1	1	1	0	0	1	1	1	1	1	1	0	0	12	4	4	4	0	30481706	30482388	683	24563	-70497	-22967	22	11	6	9	46	10	3	4	65
chr19	30860328	31048965	188638	+	ENSG00000198597	ZNF536	3000Extended	chr19.30932993.30934063	chr19.30932993.ZNF536	chr19	30932993	30934063	*	1	1	1	1	1	1	0	0	1	1	1	1	1	1	0	0	12	4	4	4	0	30932993	30934063	1071	115436	-73201	21118	25	15	7	7	38	7	6	10	29
chr19	39613420	39670046	56627	+	ENSG00000130669	PAK4	3000Extended	chr19.39640387.39641062	chr19.39640387.PAK4	chr19	39640387	39641062	*	1	1	1	1	1	1	0	0	1	1	1	1	1	1	1	0	13	4	4	4	1	39640387	39641062	676	29321	-27305	1009	16	5	7	6	25	7	5	5	20
chr19	41427178	41455139	27962	+	ENSG00000256612	AC008537.4	3000Extended	chr19.41426695.41427802	chr19.41426695.AC008537.4	chr19	41426695	41427802	*	1	1	1	1	1	1	0	0	1	1	1	1	1	1	0	0	12	4	4	4	0	41427178	41427802	625	27890	-71	13910	53	25	11	21	99	21	7	5	61
chr19	6769722	6857371	87650	+	ENSG00000141968	VAV1	3000Extended	chr19.6793327.6794033	chr19.6793327.VAV1	chr19	6793327	6794033	*	1	1	1	1	1	1	0	0	1	1	1	1	1	1	1	0	13	4	4	4	1	6793327	6794033	707	63690	-23959	19866	34	11	5	11	48	7	5	3	36
chr19	8426011	8439257	13247	+	ENSG00000167772	ANGPTL4	3000Extended	chr19.8438853.8439676	chr19.8438853.ANGPTL4	chr19	8438853	8439676	*	1	1	1	1	1	1	0	0	1	1	1	1	1	1	1	0	13	4	4	4	1	8438853	8439257	405	-8	-13254	-6630	92	76	21	19	194	51	8	7	119
chr19	57628411	57643155	14745	+	ENSG00000131864	USP29	3000Extended	chr19.57639846.57640620	chr19.57639846.USP29	chr19	57639846	57640620	*	1	1	1	1	1	1	0	0	1	1	1	1	1	1	0	0	12	4	4	4	0	57639846	57640620	775	2921	-11823	-4451	76	44	6	8	121	31	4	5	69
chr19	18791425	18893142	101718	+	ENSG00000105662	CRTC1	3000Extended	chr19.18808368.18810205	chr19.18808368.CRTC1	chr19	18808368	18810205	*	1	1	1	1	1	1	0	0	1	1	1	1	1	1	1	0	13	4	4	4	1	18808368	18810205	1838	83855	-17862	32997	133	84	29	32	237	79	11	11	252
chr19	923037	972781	49745	+	ENSG00000116017	ARID3A	3000Extended	chr19.934662.935591	chr19.934662.ARID3A	chr19	934662	935591	*	0	1	1	1	1	1	0	0	1	1	1	1	1	1	0	0	11	3	4	4	0	934662	935591	930	37654	-12090	12782	5	12	9	9	27	10	6	8	18
chr1	16676070	16724640	48571	+	ENSG00000055070	C1orf144	3000Extended	chr1.16676287.16676842	chr1.16676287.C1orf144	chr1	16676287	16676842	*	1	1	1	1	1	1	0	0	1	1	1	1	1	1	0	0	12	4	4	4	0	16676287	16676842	556	48075	-495	23791	0	0	0	0	0	0	0	0	0
chr1	93910658	94020218	109561	+	ENSG00000137942	FNBP1L	3000Extended	chr1.94019526.94020336	chr1.94019526.FNBP1L	chr1	94019526	94020336	*	1	1	1	1	1	1	0	1	1	1	1	1	1	1	0	0	13	4	4	4	1	94019526	94020218	693	286	-109274	-54494	43	34	11	6	73	18	5	10	54
chr1	100432345	100492535	60191	+	ENSG00000117620	SLC35A3	3000Extended	chr1.100452109.100452864	chr1.100452109.SLC35A3	chr1	100452109	100452864	*	1	1	1	1	1	1	0	0	1	1	1	1	1	1	0	0	12	4	4	4	0	100452109	100452864	756	40048	-20142	9954	38	17	13	10	57	14	3	8	31
chr1	100807584	100985833	178250	+	ENSG00000079335	CDC14A	3000Extended	chr1.100878384.100879232	chr1.100878384.CDC14A	chr1	100878384	100879232	*	1	1	1	1	1	1	0	1	1	1	1	1	1	1	0	0	13	4	4	4	1	100878384	100879232	849	107025	-71224	17901	60	32	18	18	88	25	8	9	70
chr1	107679629	108026080	346452	+	ENSG00000162631	NTNG1	3000Extended	chr1.108016046.108017234	chr1.108016046.NTNG1	chr1	108016046	108017234	*	1	1	1	1	1	1	0	0	1	1	1	1	1	1	0	0	12	4	4	4	0	108016046	108017234	1189	9440	-337011	-163785	40	22	15	9	69	18	7	11	65
chr1	113930371	114228545	298175	+	ENSG00000081026	MAGI3	3000Extended	chr1.113976874.113977794	chr1.113976874.MAGI3	chr1	113976874	113977794	*	1	1	1	1	1	1	0	0	1	1	1	1	1	1	0	0	12	4	4	4	0	113976874	113977794	921	251211	-46963	102125	26	15	15	8	64	12	5	6	32
chr1	6842384	7827916	985533	+	ENSG00000171735	CAMTA1	3000Extended	chr1.7258692.7259445	chr1.7258692.CAMTA1	chr1	7258692	7259445	*	1	1	1	1	1	1	0	0	1	1	1	1	1	1	0	0	12	4	4	4	0	7258692	7259445	754	568847	-416685	76081	51	28	9	10	60	18	9	5	57
chr1	8011351	8045565	34215	+	ENSG00000116288	PARK7	3000Extended	chr1.8030920.8031715	chr1.8030920.PARK7	chr1	8030920	8031715	*	1	1	1	1	1	1	0	0	1	1	1	1	1	1	0	0	12	4	4	4	0	8030920	8031715	796	14247	-19967	-2859	39	27	20	15	89	20	10	3	69
chr1	119908402	119936753	28352	+	ENSG00000116882	HAO2	3000Extended	chr1.119928042.119928903	chr1.119928042.HAO2	chr1	119928042	119928903	*	1	1	1	1	1	1	0	0	1	1	1	1	1	1	0	0	12	4	4	4	0	119928042	119928903	862	8280	-20071	-5895	24	7	8	6	53	9	2	7	60
chr1	145206119	145291954	85836	+	ENSG00000213240	NOTCH2NL	3000Extended	chr1.145246092.145246700	chr1.145246092.NOTCH2NL	chr1	145246092	145246700	*	1	1	1	1	1	1	0	0	1	1	1	1	1	1	0	0	12	4	4	4	0	145246092	145246700	609	45558	-40277	2641	37	27	8	14	57	19	2	3	40
chr1	24101895	24114722	12828	+	ENSG00000057757	PITHD1	3000Extended	chr1.24111146.24111887	chr1.24111146.PITHD1	chr1	24111146	24111887	*	1	1	1	1	1	1	1	0	1	1	1	1	1	1	0	0	13	4	4	4	1	24111146	24111887	742	3205	-9622	-3208	60	28	11	12	75	16	7	4	41
chr1	172498489	172580971	82483	+	ENSG00000094975	C1orf9	3000Extended	chr1.172498996.172499785	chr1.172498996.C1orf9	chr1	172498996	172499785	*	1	0	1	1	1	1	0	0	1	1	1	1	1	1	0	0	11	3	4	4	0	172498996	172499785	790	81580	-902	40340	23	3	12	8	32	7	2	4	24
chr1	179259925	179327815	67891	+	ENSG00000057252	SOAT1	3000Extended	chr1.179281893.179282684	chr1.179281893.SOAT1	chr1	179281893	179282684	*	1	1	1	1	1	1	0	0	1	1	1	1	1	1	1	0	13	4	4	4	1	179281893	179282684	792	45526	-22364	11582	41	32	14	16	98	21	7	4	56
chr1	161688353	161697933	9581	+	ENSG00000162746	FCRLB	3000Extended	chr1.161693321.161694028	chr1.161693321.FCRLB	chr1	161693321	161694028	*	1	1	1	1	1	1	0	0	1	1	1	1	1	1	0	0	12	4	4	4	0	161693321	161694028	708	4258	-5322	-532	45	26	6	15	91	26	5	4	59
chr1	180120969	180173165	52197	+	ENSG00000116260	QSOX1	3000Extended	chr1.180126581.180127305	chr1.180126581.QSOX1	chr1	180126581	180127305	*	1	1	1	1	1	1	0	0	1	1	1	1	1	1	0	0	12	4	4	4	0	180126581	180127305	725	46222	-5974	20124	12	10	8	9	19	7	7	6	20
chr1	78441859	78483648	41790	+	ENSG00000162616	DNAJB4	3000Extended	chr1.78463511.78464385	chr1.78463511.DNAJB4	chr1	78463511	78464385	*	1	1	1	1	1	1	0	0	1	1	1	1	1	1	0	1	13	4	4	4	1	78463511	78464385	875	19699	-22090	-1195	0	0	0	0	0	0	0	0	0
chr1	78442226	78604133	161908	+	ENSG00000137960	GIPC2	3000Extended	chr1.78463511.78464385	chr1.78463511.GIPC2	chr1	78463511	78464385	*	1	1	1	1	1	1	0	0	1	1	1	1	1	1	0	1	13	4	4	4	1	78463511	78464385	875	140184	-21723	59231	0	0	0	0	0	0	0	0	0
chr1	182989597	183114727	125131	+	ENSG00000135862	LAMC1	3000Extended	chr1.183021870.183022500	chr1.183021870.LAMC1	chr1	183021870	183022500	*	1	1	1	1	1	1	0	0	1	1	1	1	1	1	0	0	12	4	4	4	0	183021870	183022500	631	92541	-32589	29977	22	11	8	6	31	10	7	5	37
chr1	184353192	184598154	244963	+	ENSG00000116667	C1orf21	3000Extended	chr1.184591135.184591988	chr1.184591135.C1orf21	chr1	184591135	184591988	*	1	1	1	1	1	1	0	0	1	1	1	1	1	1	0	0	12	4	4	4	0	184591135	184591988	854	6592	-238370	-115888	45	35	24	16	79	21	6	6	67
chr1	81768845	82458107	689263	+	ENSG00000117114	LPHN2	3000Extended	chr1.81963989.81964887	chr1.81963989.LPHN2	chr1	81963989	81964887	*	1	1	1	1	1	1	0	0	1	1	1	1	1	1	1	0	13	4	4	4	1	81963989	81964887	899	493668	-195594	149038	39	10	11	7	51	13	10	7	38
chr1	81768845	82458107	689263	+	ENSG00000117114	LPHN2	3000Extended	chr1.82238125.82238865	chr1.82238125.LPHN2	chr1	82238125	82238865	*	1	1	1	1	1	1	0	0	1	1	1	1	1	1	1	0	13	4	4	4	1	82238125	82238865	741	219612	-469650	-125018	31	16	8	8	58	7	7	7	26
chr1	35731568	35887659	156092	+	ENSG00000146463	ZMYM4	3000Extended	chr1.35791711.35792621	chr1.35791711.ZMYM4	chr1	35791711	35792621	*	1	1	1	1	1	1	0	0	1	1	1	1	1	1	1	0	13	4	4	4	1	35791711	35792621	911	95492	-60599	17447	33	16	10	9	60	9	9	3	44
chr1	84861215	84880701	19487	+	ENSG00000137976	DNASE2B	3000Extended	chr1.84873037.84874234	chr1.84873037.DNASE2B	chr1	84873037	84874234	*	1	1	1	1	1	1	0	0	1	1	1	1	1	1	1	0	13	4	4	4	1	84873037	84874234	1198	7065	-12421	-2677	58	28	21	13	114	27	7	10	80
chr1	84861215	84880701	19487	+	ENSG00000137976	DNASE2B	3000Extended	chr1.84875353.84876778	chr1.84875353.DNASE2B	chr1	84875353	84876778	*	1	1	1	1	1	1	0	0	1	1	1	1	1	1	0	1	13	4	4	4	1	84875353	84876778	1426	4635	-14851	-5107	35	21	24	15	67	10	18	12	33
chr1	36270773	36323491	52719	+	ENSG00000134698	EIF2C4	3000Extended	chr1.36320486.36321359	chr1.36320486.EIF2C4	chr1	36320486	36321359	*	1	1	1	1	1	1	0	0	1	1	1	1	1	1	1	0	13	4	4	4	1	36320486	36321359	874	2568	-50150	-23790	28	15	10	6	37	7	9	8	34
chr1	201589411	201796102	206692	+	ENSG00000134369	NAV1	3000Extended	chr1.201744253.201745155	chr1.201744253.NAV1	chr1	201744253	201745155	*	1	1	1	1	1	1	0	0	1	1	1	1	1	1	0	0	12	4	4	4	0	201744253	201745155	903	51397	-155294	-51948	99	57	15	11	177	40	5	9	150
chr1	154374669	154441926	67258	+	ENSG00000160712	IL6R	3000Extended	chr1.154390421.154391430	chr1.154390421.IL6R	chr1	154390421	154391430	*	1	1	1	1	1	1	0	0	1	1	1	1	1	1	0	1	13	4	4	4	1	154390421	154391430	1010	51000	-16257	17372	73	40	23	25	125	31	10	9	67
chr1	202314827	202557697	242871	+	ENSG00000077157	PPP1R12B	3000Extended	chr1.202537333.202538398	chr1.202537333.PPP1R12B	chr1	202537333	202538398	*	1	1	1	1	1	1	0	0	1	1	1	1	1	1	0	0	12	4	4	4	0	202537333	202538398	1066	19831	-223039	-101603	48	30	10	13	75	19	10	7	54
chr1	203056782	203136533	79752	+	ENSG00000163485	ADORA1	3000Extended	chr1.203131861.203132534	chr1.203131861.ADORA1	chr1	203131861	203132534	*	1	1	1	1	1	1	0	0	1	1	1	1	1	1	0	0	12	4	4	4	0	203131861	203132534	674	4335	-75416	-35540	36	23	6	5	44	19	4	2	46
chr1	64236693	64647181	410489	+	ENSG00000185483	ROR1	3000Extended	chr1.64637272.64638747	chr1.64637272.ROR1	chr1	64637272	64638747	*	1	1	1	1	1	1	0	0	1	1	1	1	1	1	1	0	13	4	4	4	1	64637272	64638747	1476	9171	-401317	-196073	60	37	17	11	88	23	7	11	99
chr1	11793141	11814859	21719	+	ENSG00000177674	AGTRAP	3000Extended	chr1.11797141.11797995	chr1.11797141.AGTRAP	chr1	11797141	11797995	*	1	1	1	1	1	1	0	0	1	1	1	1	1	1	1	0	13	4	4	4	1	11797141	11797995	855	17290	-4428	6432	33	26	5	11	74	11	4	8	55
chr1	66255197	66840259	585063	+	ENSG00000184588	PDE4B	3000Extended	chr1.66386922.66387733	chr1.66386922.PDE4B	chr1	66386922	66387733	*	1	1	1	1	1	1	0	0	1	1	1	1	1	1	0	0	12	4	4	4	0	66386922	66387733	812	452931	-132131	160401	20	17	16	10	44	11	10	5	33
chr1	66255197	66840259	585063	+	ENSG00000184588	PDE4B	3000Extended	chr1.66756927.66757651	chr1.66756927.PDE4B	chr1	66756927	66757651	*	1	1	1	1	1	1	0	0	1	1	1	1	1	1	0	0	12	4	4	4	0	66756927	66757651	725	82970	-502092	-209560	34	13	7	9	36	9	10	6	17
chr1	66996066	67213982	217917	+	ENSG00000118473	SGIP1	3000Extended	chr1.67162336.67163130	chr1.67162336.SGIP1	chr1	67162336	67163130	*	1	1	1	1	1	1	0	0	1	1	1	1	1	1	0	0	12	4	4	4	0	67162336	67163130	795	51248	-166668	-57710	65	29	9	14	90	25	6	4	67
chr1	39543988	39952789	408802	+	ENSG00000127603	MACF1	3000Extended	chr1.39598663.39599422	chr1.39598663.MACF1	chr1	39598663	39599422	*	1	1	1	1	1	1	0	1	1	1	1	1	1	1	0	0	13	4	4	4	1	39598663	39599422	760	353746	-55055	149346	54	31	12	9	109	24	7	9	56
chr1	209856510	209908295	51786	+	ENSG00000117594	HSD11B1	3000Extended	chr1.209881311.209882091	chr1.209881311.HSD11B1	chr1	209881311	209882091	*	1	1	1	1	1	1	0	0	1	1	1	1	1	1	0	0	12	4	4	4	0	209881311	209882091	781	26594	-25191	702	35	19	9	9	57	9	8	2	43
chr1	12224060	12269285	45226	+	ENSG00000028137	TNFRSF1B	3000Extended	chr1.12248736.12249535	chr1.12248736.TNFRSF1B	chr1	12248736	12249535	*	1	1	1	1	1	1	0	0	1	1	1	1	1	1	1	0	13	4	4	4	1	12248736	12249535	800	20149	-25076	-2463	33	25	15	13	81	22	7	2	55
chr1	12287124	12572099	284976	+	ENSG00000048707	VPS13D	3000Extended	chr1.12467185.12467962	chr1.12467185.VPS13D	chr1	12467185	12467962	*	1	1	1	1	1	1	1	0	1	1	1	1	1	1	0	0	13	4	4	4	1	12467185	12467962	778	104525	-180450	-37962	40	30	15	11	77	13	10	6	50
chr1	12287124	12572099	284976	+	ENSG00000048707	VPS13D	3000Extended	chr1.12535908.12536668	chr1.12535908.VPS13D	chr1	12535908	12536668	*	1	1	1	1	1	1	0	0	1	1	1	1	1	1	0	0	12	4	4	4	0	12535908	12536668	761	35811	-249164	-106676	28	18	12	6	35	14	5	2	36
chr1	220957101	220987735	30635	+	ENSG00000186205	MOSC1	3000Extended	chr1.220985435.220986257	chr1.220985435.MOSC1	chr1	220985435	220986257	*	1	1	1	1	1	1	0	0	1	1	1	1	1	1	0	0	12	4	4	4	0	220985435	220986257	823	1888	-28746	-13428	39	20	8	7	84	17	5	2	53
chr1	222788428	222841354	52927	+	ENSG00000154305	MIA3	3000Extended	chr1.222795994.222796777	chr1.222795994.MIA3	chr1	222795994	222796777	*	1	1	1	1	1	1	0	0	1	1	1	1	1	1	0	0	12	4	4	4	0	222795994	222796777	784	44968	-7958	18506	35	14	17	19	62	10	4	10	30
chr1	224619362	224928251	308890	+	ENSG00000143786	CNIH3	3000Extended	chr1.224827556.224828344	chr1.224827556.CNIH3	chr1	224827556	224828344	*	1	1	1	1	1	1	0	0	1	1	1	1	1	1	0	0	12	4	4	4	0	224827556	224828344	789	100301	-208588	-54143	0	0	0	0	0	0	0	0	0
chr1	225994794	226033260	38467	+	ENSG00000143819	EPHX1	3000Extended	chr1.226009282.226010032	chr1.226009282.EPHX1	chr1	226009282	226010032	*	1	1	1	1	1	1	0	0	1	1	1	1	1	1	0	0	12	4	4	4	0	226009282	226010032	751	23602	-14864	4370	0	0	0	0	0	0	0	0	0
chr20	9046410	9461889	415480	+	ENSG00000101333	PLCB4	3000Extended	chr20.9155089.9155814	chr20.9155089.PLCB4	chr20	9155089	9155814	*	1	1	1	1	1	1	0	0	1	1	1	1	1	1	0	0	12	4	4	4	0	9155089	9155814	726	306437	-109042	98698	35	17	12	9	63	16	3	4	65
chr20	9046410	9461889	415480	+	ENSG00000101333	PLCB4	3000Extended	chr20.9286931.9287801	chr20.9286931.PLCB4	chr20	9286931	9287801	*	1	1	1	1	1	1	0	0	1	1	1	1	1	1	1	0	13	4	4	4	1	9286931	9287801	871	174522	-240957	-33217	79	34	17	18	115	34	9	7	91
chr20	13973015	16033842	2060828	+	ENSG00000172264	MACROD2	3000Extended	chr20.14189362.14190154	chr20.14189362.MACROD2	chr20	14189362	14190154	*	1	1	1	1	1	1	0	0	1	1	1	1	1	1	0	0	12	4	4	4	0	14189362	14190154	793	1844084	-216743	813671	57	28	9	15	72	19	8	9	80
chr20	19864165	19983101	118937	+	ENSG00000132669	RIN2	3000Extended	chr20.19944980.19945824	chr20.19944980.RIN2	chr20	19944980	19945824	*	1	1	1	1	1	1	1	0	1	1	1	1	1	1	0	0	13	4	4	4	1	19944980	19945824	845	37699	-81237	-21769	43	26	10	9	50	21	11	5	70
chr20	20030158	20341346	311189	+	ENSG00000089101	C20orf26	3000Extended	chr20.20340925.20341802	chr20.20340925.C20orf26	chr20	20340925	20341802	*	1	1	1	1	1	1	0	0	1	1	1	1	1	1	0	0	12	4	4	4	0	20340925	20341346	422	-18	-311206	-155612	19	22	9	7	33	6	9	6	24
chr20	5728039	5845020	116982	+	ENSG00000171984	C20orf196	3000Extended	chr20.5746542.5747355	chr20.5746542.C20orf196	chr20	5746542	5747355	*	1	1	1	1	1	1	0	0	1	1	1	1	1	1	0	0	12	4	4	4	0	5746542	5747355	814	98071	-18910	39581	29	21	9	7	58	20	8	7	37
chr20	5928298	5975852	47555	+	ENSG00000125885	MCM8	3000Extended	chr20.5953515.5954250	chr20.5953515.MCM8	chr20	5953515	5954250	*	1	1	1	1	1	1	0	0	1	1	1	1	1	1	0	0	12	4	4	4	0	5953515	5954250	736	21969	-25585	-1807	39	19	11	5	64	12	8	4	55
chr20	5928298	5975852	47555	+	ENSG00000125885	MCM8	3000Extended	chr20.5957688.5958469	chr20.5957688.MCM8	chr20	5957688	5958469	*	1	1	1	1	1	1	0	0	1	1	1	1	1	1	0	0	12	4	4	4	0	5957688	5958469	782	17773	-29781	-6003	28	10	8	13	39	10	8	5	35
chr20	235377	241737	6361	+	ENSG00000186458	DEFB132	3000Extended	chr20.237830.238633	chr20.237830.DEFB132	chr20	237830	238633	*	1	1	1	1	1	1	0	1	1	1	1	1	1	1	0	0	13	4	4	4	1	237830	238633	804	3505	-2855	325	25	19	17	12	62	11	6	11	60
chr20	36319408	36500531	181124	+	ENSG00000132792	CTNNBL1	3000Extended	chr20.36351979.36352694	chr20.36351979.CTNNBL1	chr20	36351979	36352694	*	1	1	1	1	1	1	0	0	1	1	1	1	1	1	0	0	12	4	4	4	0	36351979	36352694	716	148194	-32929	57633	23	9	11	11	39	6	7	4	26
chr20	36658948	36720768	61821	+	ENSG00000101413	RPRD1B	3000Extended	chr20.36693875.36694692	chr20.36693875.RPRD1B	chr20	36693875	36694692	*	1	1	1	1	1	1	0	1	1	1	1	1	1	1	0	0	13	4	4	4	1	36693875	36694692	818	26484	-35336	-4426	58	28	10	15	88	22	6	10	64
chr20	37098459	37207504	109046	+	ENSG00000170471	RALGAPB	3000Extended	chr20.37114086.37114774	chr20.37114086.RALGAPB	chr20	37114086	37114774	*	1	1	1	1	1	1	0	0	1	1	1	1	1	1	1	0	13	4	4	4	1	37114086	37114774	689	93074	-15971	38552	37	20	5	8	55	12	4	4	40
chr21	30563392	31009660	446269	+	ENSG00000156273	BACH1	3000Extended	chr21.30666066.30666849	chr21.30666066.BACH1	chr21	30666066	30666849	*	1	1	1	1	1	1	0	0	1	1	1	1	1	1	0	0	12	4	4	4	0	30666066	30666849	784	343202	-103066	120068	26	10	12	10	40	9	1	4	26
chr21	33781314	33887707	106394	+	ENSG00000166979	C21orf63	3000Extended	chr21.33783631.33784427	chr21.33783631.C21orf63	chr21	33783631	33784427	*	1	1	1	1	1	1	0	0	1	1	1	1	1	1	0	0	12	4	4	4	0	33783631	33784427	797	103678	-2715	50482	44	23	11	8	49	14	4	9	45
chr21	42536728	42648524	111797	+	ENSG00000182240	BACE2	3000Extended	chr21.42537025.42537755	chr21.42537025.BACE2	chr21	42537025	42537755	*	1	1	1	1	1	1	0	1	1	1	1	1	1	1	0	0	13	4	4	4	1	42537025	42537755	731	111133	-663	55235	0	0	0	0	0	0	0	0	0
chr21	42536728	42648524	111797	+	ENSG00000182240	BACE2	3000Extended	chr21.42632493.42633446	chr21.42632493.BACE2	chr21	42632493	42633446	*	1	1	1	1	1	1	0	0	1	1	1	1	1	1	1	0	13	4	4	4	1	42632493	42633446	954	15554	-96242	-40344	0	0	0	0	0	0	0	0	0
chr21	42730870	45746674	3015805	+	ENSG00000183486	MX2	3000Extended	chr21.42893365.42894089	chr21.42893365.MX2	chr21	42893365	42894089	*	1	1	1	1	1	1	1	0	1	1	1	1	1	1	0	0	13	4	4	4	1	42893365	42894089	725	2852947	-162857	1345045	0	0	0	0	0	0	0	0	0
chr21	42730870	45746674	3015805	+	ENSG00000183486	MX2	3000Extended	chr21.42954846.42955638	chr21.42954846.MX2	chr21	42954846	42955638	*	1	1	1	1	1	1	0	0	1	1	1	1	1	1	1	0	13	4	4	4	1	42954846	42955638	793	2791432	-224372	1283530	0	0	0	0	0	0	0	0	0
chr21	42730870	45746674	3015805	+	ENSG00000183486	MX2	3000Extended	chr21.44151276.44152179	chr21.44151276.MX2	chr21	44151276	44152179	*	1	1	1	1	1	1	0	0	1	1	1	1	1	1	0	0	12	4	4	4	0	44151276	44152179	904	1594946	-1420858	87044	0	0	0	0	0	0	0	0	0
chr21	42730870	45746674	3015805	+	ENSG00000183486	MX2	3000Extended	chr21.45400173.45401265	chr21.45400173.MX2	chr21	45400173	45401265	*	1	1	1	1	1	1	0	0	1	1	1	1	1	1	1	0	13	4	4	4	1	45400173	45401265	1093	345955	-2669849	-1161947	0	0	0	0	0	0	0	0	0
chr21	35442524	35515334	72811	+	ENSG00000243927	MRPS6	3000Extended	chr21.35494130.35494913	chr21.35494130.MRPS6	chr21	35494130	35494913	*	1	1	1	1	1	1	0	0	1	1	1	1	1	1	0	0	12	4	4	4	0	35494130	35494913	784	20812	-51998	-15592	26	17	7	7	35	10	5	4	26
chr21	44070746	44195619	124874	+	ENSG00000160191	PDE9A	3000Extended	chr21.44151276.44152179	chr21.44151276.PDE9A	chr21	44151276	44152179	*	1	1	1	1	1	1	0	0	1	1	1	1	1	1	0	0	12	4	4	4	0	44151276	44152179	904	43891	-80982	-18545	0	0	0	0	0	0	0	0	0
chr21	45282067	45406417	124351	+	ENSG00000160216	AGPAT3	3000Extended	chr21.45400173.45401265	chr21.45400173.AGPAT3	chr21	45400173	45401265	*	1	1	1	1	1	1	0	0	1	1	1	1	1	1	1	0	13	4	4	4	1	45400173	45401265	1093	5698	-118652	-56476	0	0	0	0	0	0	0	0	0
chr21	46490768	46646478	155711	+	ENSG00000197381	ADARB1	3000Extended	chr21.46645418.46646554	chr21.46645418.ADARB1	chr21	46645418	46646554	*	1	1	1	1	1	1	0	0	1	1	1	1	1	1	1	0	13	4	4	4	1	46645418	46646478	1061	492	-155218	-77362	115	63	17	20	172	60	8	11	126
chr21	47875812	47989926	114115	+	ENSG00000160305	DIP2A	3000Extended	chr21.47906426.47907816	chr21.47906426.DIP2A	chr21	47906426	47907816	*	1	1	1	1	1	1	0	0	1	1	1	1	1	1	0	0	12	4	4	4	0	47906426	47907816	1391	82804	-31310	25748	49	30	12	11	80	13	10	14	51
chr22	35650445	35691800	41356	+	ENSG00000100281	HMGXB4	3000Extended	chr22.35662066.35662830	chr22.35662066.HMGXB4	chr22	35662066	35662830	*	1	1	1	1	1	1	0	0	1	1	1	1	1	1	1	0	13	4	4	4	1	35662066	35662830	765	29352	-12003	8675	27	15	14	11	54	18	7	8	37
chr2	112653056	112787138	134083	+	ENSG00000153208	MERTK	3000Extended	chr2.112704075.112704700	chr2.112704075.MERTK	chr2	112704075	112704700	*	1	1	1	1	1	1	0	0	1	1	1	1	1	1	0	0	12	4	4	4	0	112704075	112704700	626	82750	-51332	15710	10	14	8	13	17	6	4	2	20
chr2	112809800	112876895	67096	+	ENSG00000153214	TMEM87B	3000Extended	chr2.112842190.112843026	chr2.112842190.TMEM87B	chr2	112842190	112843026	*	1	1	1	1	1	1	0	0	1	1	1	1	1	1	0	0	12	4	4	4	0	112842190	112843026	837	34287	-32808	740	26	15	6	6	44	6	5	7	51
chr2	113338817	113346852	8036	+	ENSG00000125611	CHCHD5	3000Extended	chr2.113345813.113346662	chr2.113345813.CHCHD5	chr2	113345813	113346662	*	1	1	1	1	1	1	0	0	1	1	1	1	1	1	0	0	12	4	4	4	0	113345813	113346662	850	614	-7421	-3403	75	46	9	8	139	30	5	6	90
chr2	113911902	113960814	48913	+	ENSG00000125637	PSD4	3000Extended	chr2.113916286.113917069	chr2.113916286.PSD4	chr2	113916286	113917069	*	1	1	1	1	1	1	0	1	1	1	1	1	1	1	0	0	13	4	4	4	1	113916286	113917069	784	44136	-4776	19680	31	22	7	8	69	9	8	7	31
chr2	159822146	160089170	267025	+	ENSG00000115183	TANC1	3000Extended	chr2.159855242.159856015	chr2.159855242.TANC1	chr2	159855242	159856015	*	1	1	1	1	1	1	0	0	1	1	1	1	1	1	1	0	13	4	4	4	1	159855242	159856015	774	233541	-33483	100029	56	34	15	12	103	31	9	5	71
chr2	166323157	166545917	222761	+	ENSG00000178662	CSRNP3	3000Extended	chr2.166422210.166422819	chr2.166422210.CSRNP3	chr2	166422210	166422819	*	1	1	1	1	1	1	0	0	1	1	1	1	1	1	0	0	12	4	4	4	0	166422210	166422819	610	123402	-99358	12022	31	13	9	5	49	7	5	5	20
chr2	120121497	120130126	8630	+	ENSG00000155368	DBI	3000Extended	chr2.120123496.120125035	chr2.120123496.DBI	chr2	120123496	120125035	*	1	1	1	1	1	1	0	0	1	1	1	1	1	1	1	0	13	4	4	4	1	120123496	120125035	1540	5860	-2769	1546	0	0	0	0	0	0	0	0	0
chr2	162161549	162268228	106680	+	ENSG00000115233	PSMD14	3000Extended	chr2.162170986.162171756	chr2.162170986.PSMD14	chr2	162170986	162171756	*	1	1	1	1	1	1	0	0	1	1	1	1	1	1	1	0	13	4	4	4	1	162170986	162171756	771	96856	-9823	43517	75	34	14	9	111	30	8	5	74
chr2	162277843	162841792	563950	+	ENSG00000144290	SLC4A10	3000Extended	chr2.162617543.162618271	chr2.162617543.SLC4A10	chr2	162617543	162618271	*	1	1	1	1	1	1	0	0	1	1	1	1	1	1	1	0	13	4	4	4	1	162617543	162618271	729	223885	-340064	-58089	33	31	18	19	64	23	8	6	37
chr2	61241360	61276394	35035	+	ENSG00000162928	PEX13	3000Extended	chr2.61242890.61243635	chr2.61242890.PEX13	chr2	61242890	61243635	*	1	1	1	1	1	1	0	0	1	1	1	1	1	1	0	0	12	4	4	4	0	61242890	61243635	746	33131	-1903	15615	0	0	0	0	0	0	0	0	0
chr2	66657584	66799891	142308	+	ENSG00000143995	MEIS1	3000Extended	chr2.66717550.66718421	chr2.66717550.MEIS1	chr2	66717550	66718421	*	1	1	1	1	1	1	0	0	1	1	1	1	1	1	1	0	13	4	4	4	1	66717550	66718421	872	81905	-60402	10752	34	8	8	5	50	10	7	6	34
chr2	169640049	169722024	81976	+	ENSG00000163072	NOSTRIN	3000Extended	chr2.169641653.169642329	chr2.169641653.NOSTRIN	chr2	169641653	169642329	*	1	1	1	1	1	1	0	0	1	1	1	1	1	1	0	0	12	4	4	4	0	169641653	169642329	677	80033	-1942	39046	45	22	10	7	67	16	5	4	79
chr2	171031655	171511662	480008	+	ENSG00000071909	MYO3B	3000Extended	chr2.171074796.171075612	chr2.171074796.MYO3B	chr2	171074796	171075612	*	1	1	1	1	1	1	0	0	1	1	1	1	1	1	0	0	12	4	4	4	0	171074796	171075612	817	436458	-43549	196455	56	23	11	6	76	18	6	8	40
chr2	54947636	55199157	251522	+	ENSG00000214595	EML6	3000Extended	chr2.55180063.55180868	chr2.55180063.EML6	chr2	55180063	55180868	*	1	1	1	1	1	1	0	0	1	1	1	1	1	1	1	0	13	4	4	4	1	55180063	55180868	806	18691	-232830	-107069	23	9	12	9	45	13	7	6	34
chr2	173597002	173917621	320620	+	ENSG00000091428	RAPGEF4	3000Extended	chr2.173913976.173914645	chr2.173913976.RAPGEF4	chr2	173913976	173914645	*	1	1	1	1	1	1	0	0	1	1	1	1	1	1	0	0	12	4	4	4	0	173913976	173914645	670	3310	-317309	-156999	22	14	9	11	43	13	9	3	32
chr2	27991584	28210954	219371	+	ENSG00000243147	MRPL33	3000Extended	chr2.28189039.28190117	chr2.28189039.MRPL33	chr2	28189039	28190117	*	1	1	1	1	1	1	0	1	1	1	1	1	1	1	0	0	13	4	4	4	1	28189039	28190117	1079	21375	-197995	-88309	0	0	0	0	0	0	0	0	0
chr2	232060260	232239548	179289	+	ENSG00000135931	ARMC9	3000Extended	chr2.232164565.232165431	chr2.232164565.ARMC9	chr2	232164565	232165431	*	1	1	1	1	1	1	0	0	1	1	1	1	1	1	1	0	13	4	4	4	1	232164565	232165431	867	74549	-104739	-15095	58	33	12	7	85	18	4	3	54
chr2	28109808	28561768	451961	+	ENSG00000158019	BRE	3000Extended	chr2.28189039.28190117	chr2.28189039.BRE	chr2	28189039	28190117	*	1	1	1	1	1	1	0	1	1	1	1	1	1	1	0	0	13	4	4	4	1	28189039	28190117	1079	372189	-79771	146209	0	0	0	0	0	0	0	0	0
chr2	28109808	28561768	451961	+	ENSG00000158019	BRE	3000Extended	chr2.28293863.28294508	chr2.28293863.BRE	chr2	28293863	28294508	*	1	1	1	1	1	1	0	0	1	1	1	1	1	1	1	0	13	4	4	4	1	28293863	28294508	646	267582	-184378	41602	44	25	7	6	65	13	1	4	52
chr2	135593117	135659604	66488	+	ENSG00000153086	ACMSD	3000Extended	chr2.135596970.135597757	chr2.135596970.ACMSD	chr2	135596970	135597757	*	1	1	1	1	1	1	0	0	1	1	1	1	1	1	0	0	12	4	4	4	0	135596970	135597757	788	62240	-4247	28997	87	47	15	16	138	37	8	5	103
chr2	23605088	23931481	326394	+	ENSG00000119771	KLHL29	3000Extended	chr2.23791299.23792085	chr2.23791299.KLHL29	chr2	23791299	23792085	*	1	1	1	1	1	1	0	0	1	1	1	1	1	1	0	0	12	4	4	4	0	23791299	23792085	787	139788	-186605	-23408	19	13	15	9	30	8	4	4	40
chr2	232822955	233209060	386106	+	ENSG00000144535	DIS3L2	3000Extended	chr2.233184629.233185366	chr2.233184629.DIS3L2	chr2	233184629	233185366	*	1	1	1	1	1	1	0	0	1	1	1	1	1	1	0	0	12	4	4	4	0	233184629	233185366	738	24062	-362043	-168990	38	25	20	14	46	15	5	5	48
chr2	137520115	138435287	915173	+	ENSG00000144229	THSD7B	3000Extended	chr2.138402812.138403511	chr2.138402812.THSD7B	chr2	138402812	138403511	*	1	1	1	1	1	1	0	0	1	1	1	1	1	1	1	0	13	4	4	4	1	138402812	138403511	700	32125	-883047	-425461	26	22	9	14	31	10	3	3	33
chr2	143632067	143799890	167824	+	ENSG00000115919	KYNU	3000Extended	chr2.143746637.143747336	chr2.143746637.KYNU	chr2	143746637	143747336	*	1	1	1	1	1	1	0	0	1	1	1	1	1	1	0	0	12	4	4	4	0	143746637	143747336	700	52903	-114920	-31008	29	9	5	8	54	6	5	3	31
chr2	182815968	182996125	180158	+	ENSG00000150722	PPP1R1C	3000Extended	chr2.182941898.182942850	chr2.182941898.PPP1R1C	chr2	182941898	182942850	*	1	1	1	1	1	1	0	0	1	1	1	1	1	1	0	0	12	4	4	4	0	182941898	182942850	953	53751	-126406	-36327	46	18	6	7	72	18	7	6	48
chr2	182815968	182996125	180158	+	ENSG00000150722	PPP1R1C	3000Extended	chr2.182943371.182944477	chr2.182943371.PPP1R1C	chr2	182943371	182944477	*	1	1	1	1	1	1	0	0	1	1	1	1	1	1	1	0	13	4	4	4	1	182943371	182944477	1107	52200	-127957	-37878	20	15	10	10	52	8	11	5	24
chr2	205407516	206484886	1077371	+	ENSG00000116117	PARD3B	3000Extended	chr2.206046007.206046670	chr2.206046007.PARD3B	chr2	206046007	206046670	*	1	1	1	1	1	1	0	0	1	1	1	1	1	1	1	0	13	4	4	4	1	206046007	206046670	664	438547	-638823	-100137	48	23	10	11	86	18	2	3	53
chr2	32579096	32843966	264871	+	ENSG00000115760	BIRC6	3000Extended	chr2.32652584.32653843	chr2.32652584.BIRC6	chr2	32652584	32653843	*	1	1	1	1	1	1	0	0	1	1	1	1	1	1	1	0	13	4	4	4	1	32652584	32653843	1260	190752	-74118	58318	39	22	8	15	57	15	7	10	30
chr3	141493990	141537332	43343	+	ENSG00000114124	GRK7	3000Extended	chr3.141516013.141516889	chr3.141516013.GRK7	chr3	141516013	141516889	*	1	1	1	1	1	1	0	0	1	1	1	1	1	1	0	0	12	4	4	4	0	141516013	141516889	877	20881	-22461	-789	41	33	10	23	76	21	5	9	61
chr3	154738913	154901497	162585	+	ENSG00000196549	MME	3000Extended	chr3.154800021.154801633	chr3.154800021.MME	chr3	154800021	154801633	*	1	1	1	1	1	1	0	0	1	1	1	1	1	1	0	0	12	4	4	4	0	154800021	154801633	1613	100670	-61914	19378	94	53	24	21	157	43	13	11	91
chr3	54153574	55108584	955011	+	ENSG00000157445	CACNA2D3	3000Extended	chr3.54356286.54357071	chr3.54356286.CACNA2D3	chr3	54356286	54357071	*	1	1	1	1	1	1	0	1	1	1	1	1	1	1	0	0	13	4	4	4	1	54356286	54357071	786	751905	-203105	274401	41	22	13	15	44	14	4	13	37
chr3	54153574	55108584	955011	+	ENSG00000157445	CACNA2D3	3000Extended	chr3.54375441.54376407	chr3.54375441.CACNA2D3	chr3	54375441	54376407	*	1	1	1	1	1	1	0	0	1	1	1	1	1	1	1	0	13	4	4	4	1	54375441	54376407	967	732659	-222351	255155	41	16	12	11	69	11	9	8	37
chr3	12325867	12475855	149989	+	ENSG00000132170	PPARG	3000Extended	chr3.12451576.12452376	chr3.12451576.PPARG	chr3	12451576	12452376	*	1	1	1	1	1	1	0	0	1	1	1	1	1	1	0	0	12	4	4	4	0	12451576	12452376	801	23879	-126109	-51115	67	28	13	9	95	23	10	6	68
chr3	57991127	58157982	166856	+	ENSG00000136068	FLNB	3000Extended	chr3.58025629.58026398	chr3.58025629.FLNB	chr3	58025629	58026398	*	1	1	1	1	1	1	0	1	1	1	1	1	1	1	0	0	13	4	4	4	1	58025629	58026398	770	131968	-34887	48541	31	22	12	9	50	19	7	7	40
chr3	44800209	44914868	114660	+	ENSG00000163808	KIF15	3000Extended	chr3.44911611.44912560	chr3.44911611.KIF15	chr3	44911611	44912560	*	1	1	1	1	1	1	0	0	1	1	1	1	1	1	0	0	12	4	4	4	0	44911611	44912560	950	2782	-111877	-54547	51	37	16	16	94	16	7	4	62
chr3	187868072	188608460	740389	+	ENSG00000145012	LPP	3000Extended	chr3.188259552.188260780	chr3.188259552.LPP	chr3	188259552	188260780	*	1	1	1	1	1	1	0	0	1	1	1	1	1	1	0	0	12	4	4	4	0	188259552	188260780	1229	348294	-392094	-21900	36	21	17	16	59	16	9	9	41
chr3	187868072	188608460	740389	+	ENSG00000145012	LPP	3000Extended	chr3.188373875.188374679	chr3.188373875.LPP	chr3	188373875	188374679	*	1	1	1	1	1	1	0	0	1	1	1	1	1	1	0	0	12	4	4	4	0	188373875	188374679	805	234183	-506205	-136011	37	35	7	11	92	20	9	8	51
chr3	188662003	189043093	381091	+	ENSG00000188001	TPRG1	3000Extended	chr3.189021970.189023073	chr3.189021970.TPRG1	chr3	189021970	189023073	*	1	1	1	1	1	1	0	0	1	1	1	1	1	1	0	0	12	4	4	4	0	189021970	189023073	1104	20571	-360519	-169973	27	15	12	8	47	13	8	8	33
chr3	190037330	190129932	92603	+	ENSG00000113946	CLDN16	3000Extended	chr3.190096176.190096956	chr3.190096176.CLDN16	chr3	190096176	190096956	*	1	1	1	1	1	1	0	0	1	1	1	1	1	1	1	0	13	4	4	4	1	190096176	190096956	781	33366	-59236	-12934	45	25	11	15	73	12	6	6	54
chr3	127869297	128127485	258189	+	ENSG00000132394	EEFSEC	3000Extended	chr3.127960346.127961061	chr3.127960346.EEFSEC	chr3	127960346	127961061	*	1	1	1	1	1	1	0	0	1	1	1	1	1	1	0	0	12	4	4	4	0	127960346	127961061	716	166781	-91407	37687	40	38	6	9	78	22	6	3	51
chr3	128441965	128533639	91675	+	ENSG00000075785	RAB7A	3000Extended	chr3.128494615.128495345	chr3.128494615.RAB7A	chr3	128494615	128495345	*	1	1	1	1	1	1	0	0	1	1	1	1	1	1	0	0	12	4	4	4	0	128494615	128495345	731	38658	-53016	-7178	52	27	7	12	70	13	2	3	59
chr3	2137497	3099645	962149	+	ENSG00000144619	CNTN4	3000Extended	chr3.2639133.2640136	chr3.2639133.CNTN4	chr3	2639133	2640136	*	1	1	1	1	1	1	0	0	1	1	1	1	1	1	0	0	12	4	4	4	0	2639133	2640136	1004	460010	-502138	-21064	38	27	6	8	73	10	5	7	49
chr3	137903109	138017231	114123	+	ENSG00000114098	ARMC8	3000Extended	chr3.138001412.138002360	chr3.138001412.ARMC8	chr3	138001412	138002360	*	1	1	1	1	1	1	0	1	1	1	1	1	1	1	0	0	13	4	4	4	1	138001412	138002360	949	15345	-98777	-41715	0	0	0	0	0	0	0	0	0
chr3	29319473	30051886	732414	+	ENSG00000144642	RBMS3	3000Extended	chr3.29978440.29979341	chr3.29978440.RBMS3	chr3	29978440	29979341	*	1	1	1	1	1	1	0	0	1	1	1	1	1	1	1	0	13	4	4	4	1	29978440	29979341	902	72995	-659418	-293211	95	46	12	12	145	37	6	3	141
chr3	139651027	140286919	635893	+	ENSG00000158258	CLSTN2	3000Extended	chr3.139904532.139905743	chr3.139904532.CLSTN2	chr3	139904532	139905743	*	1	1	1	1	1	1	1	0	1	1	1	1	1	1	0	0	13	4	4	4	1	139904532	139905743	1212	381781	-254111	63835	46	19	11	8	81	15	20	5	44
chr3	139651027	140286919	635893	+	ENSG00000158258	CLSTN2	3000Extended	chr3.139987803.139988477	chr3.139987803.CLSTN2	chr3	139987803	139988477	*	1	0	1	1	1	1	0	0	1	1	1	1	1	1	0	0	11	3	4	4	0	139987803	139988477	675	298778	-337114	-19168	18	5	6	6	21	9	6	4	28
chr3	160470390	160796695	326306	+	ENSG00000163590	PPM1L	3000Extended	chr3.160514331.160515192	chr3.160514331.PPM1L	chr3	160514331	160515192	*	1	1	1	1	1	1	0	0	1	1	1	1	1	1	1	0	13	4	4	4	1	160514331	160515192	862	281933	-44372	118781	24	22	11	9	63	19	5	7	67
chr3	141454046	141466402	12357	+	ENSG00000114125	RNF7	3000Extended	chr3.141461973.141463359	chr3.141461973.RNF7	chr3	141461973	141463359	*	1	1	1	1	1	1	0	0	1	1	1	1	1	1	0	0	12	4	4	4	0	141461973	141463359	1387	3735	-8621	-2443	36	20	14	16	65	14	9	11	38
chr3	25212823	25639423	426601	+	ENSG00000077092	RARB	3000Extended	chr3.25638931.25640135	chr3.25638931.RARB	chr3	25638931	25640135	*	1	1	1	1	1	1	0	0	1	1	1	1	1	1	0	0	12	4	4	4	0	25638931	25639423	493	-110	-426710	-213410	0	0	0	0	0	0	0	0	0
chr3	160819484	160971320	151837	+	ENSG00000169251	NMD3	3000Extended	chr3.160964655.160965389	chr3.160964655.NMD3	chr3	160964655	160965389	*	1	1	1	1	1	1	0	0	1	1	1	1	1	1	1	0	13	4	4	4	1	160964655	160965389	735	6297	-145539	-69621	56	44	6	12	104	31	4	7	81
chr3	195340316	195467994	127679	+	ENSG00000176945	MUC20	3000Extended	chr3.195454297.195455166	chr3.195454297.MUC20	chr3	195454297	195455166	*	1	1	1	1	1	1	0	0	1	1	1	1	1	1	1	0	13	4	4	4	1	195454297	195455166	870	13262	-114416	-50576	37	19	12	7	62	12	4	4	79
chr3	32430163	32524559	94397	+	ENSG00000153551	CMTM7	3000Extended	chr3.32463498.32464284	chr3.32463498.CMTM7	chr3	32463498	32464284	*	1	1	1	1	1	1	0	0	1	1	1	1	1	1	0	1	13	4	4	4	1	32463498	32464284	787	60667	-33729	13469	34	18	11	14	43	13	10	7	40
chr3	51572596	51697610	125015	+	ENSG00000164080	RAD54L2	3000Extended	chr3.51578743.51579537	chr3.51578743.RAD54L2	chr3	51578743	51579537	*	1	1	1	1	1	1	0	0	1	1	1	1	1	1	1	0	13	4	4	4	1	51578743	51579537	795	118469	-6545	55963	92	48	13	19	135	32	3	4	75
chr3	122100023	122131181	31159	+	ENSG00000114023	FAM162A	3000Extended	chr3.122106120.122106910	chr3.122106120.FAM162A	chr3	122106120	122106910	*	1	1	1	1	1	1	0	0	1	1	1	1	1	1	0	0	12	4	4	4	0	122106120	122106910	791	24665	-6493	9087	36	12	9	6	54	8	4	2	46
chr3	6808688	7783215	974528	+	ENSG00000196277	GRM7	3000Extended	chr3.7430129.7430801	chr3.7430129.GRM7	chr3	7430129	7430801	*	1	1	1	1	1	1	1	0	1	1	1	1	1	1	0	0	13	4	4	4	1	7430129	7430801	673	352750	-621777	-134513	45	23	8	10	78	17	8	7	33
chr3	171754418	172119455	365038	+	ENSG00000075420	FNDC3B	3000Extended	chr3.172035215.172036069	chr3.172035215.FNDC3B	chr3	172035215	172036069	*	1	1	1	1	1	1	0	0	1	1	1	1	1	1	0	0	12	4	4	4	0	172035215	172036069	855	83812	-281225	-98706	0	0	0	0	0	0	0	0	0
chr3	172031218	172039513	8296	+	ENSG00000203443	AC092964.1	3000Extended	chr3.172035215.172036069	chr3.172035215.AC092964.1	chr3	172035215	172036069	*	1	1	1	1	1	1	0	0	1	1	1	1	1	1	0	0	12	4	4	4	0	172035215	172036069	855	3870	-4425	-277	0	0	0	0	0	0	0	0	0
chr3	177987720	178562217	574498	+	ENSG00000197584	KCNMB2	3000Extended	chr3.178234602.178235295	chr3.178234602.KCNMB2	chr3	178234602	178235295	*	1	1	1	1	1	1	0	0	1	1	1	1	1	1	0	0	12	4	4	4	0	178234602	178235295	694	327268	-247229	40020	53	22	7	10	89	23	8	8	52
chr3	111448327	111695364	247038	+	ENSG00000144824	PHLDB2	3000Extended	chr3.111656652.111657280	chr3.111656652.PHLDB2	chr3	111656652	111657280	*	1	1	1	1	1	1	0	0	1	1	1	1	1	1	0	0	12	4	4	4	0	111656652	111657280	629	38398	-208639	-85120	16	8	6	7	31	9	5	5	29
chr3	85005132	86117944	1112813	+	ENSG00000175161	CADM2	3000Extended	chr3.85020343.85021266	chr3.85020343.CADM2	chr3	85020343	85021266	*	1	1	1	1	1	1	0	0	1	1	1	1	1	1	1	0	13	4	4	4	1	85020343	85021266	924	1097139	-15673	540733	72	60	10	8	96	23	5	1	79
chr3	85005132	86117944	1112813	+	ENSG00000175161	CADM2	3000Extended	chr3.85136741.85137544	chr3.85136741.CADM2	chr3	85136741	85137544	*	1	1	1	1	1	1	0	0	1	1	1	1	1	1	0	0	12	4	4	4	0	85136741	85137544	804	980801	-132011	424395	27	12	10	6	46	11	7	5	18
chr4	186987306	187006255	18950	+	ENSG00000164342	TLR3	3000Extended	chr4.187004677.187005439	chr4.187004677.TLR3	chr4	187004677	187005439	*	1	1	1	1	1	1	0	0	1	1	1	1	1	1	0	0	12	4	4	4	0	187004677	187005439	763	1196	-17753	-8278	33	22	12	8	61	11	11	3	58
chr4	95370037	95589377	219341	+	ENSG00000163110	PDLIM5	3000Extended	chr4.95436937.95437834	chr4.95436937.PDLIM5	chr4	95436937	95437834	*	1	1	1	1	1	1	0	0	1	1	1	1	1	1	0	0	12	4	4	4	0	95436937	95437834	898	151991	-67349	42321	63	37	12	9	100	31	15	8	83
chr4	141175440	141303710	128271	+	ENSG00000153130	SCOC	3000Extended	chr4.141226092.141226855	chr4.141226092.SCOC	chr4	141226092	141226855	*	1	1	1	1	1	1	0	0	1	1	1	1	1	1	0	0	12	4	4	4	0	141226092	141226855	764	77236	-51034	13102	25	18	8	7	42	8	4	3	33
chr4	95676119	96079599	403481	+	ENSG00000138696	BMPR1B	3000Extended	chr4.95872889.95873380	chr4.95872889.BMPR1B	chr4	95872889	95873380	*	1	1	1	1	1	1	0	0	1	1	1	1	1	1	1	0	13	4	4	4	1	95872889	95873380	492	206464	-197016	4724	13	11	9	7	44	5	5	3	9
chr4	106812932	106925184	112253	+	ENSG00000168743	NPNT	3000Extended	chr4.106845399.106846152	chr4.106845399.NPNT	chr4	106845399	106846152	*	1	1	1	1	1	1	1	0	1	1	1	1	1	1	0	0	13	4	4	4	1	106845399	106846152	754	79408	-32844	23282	28	13	16	9	35	6	9	6	32
chr4	77353253	77704406	351154	+	ENSG00000138771	SHROOM3	3000Extended	chr4.77532418.77533383	chr4.77532418.SHROOM3	chr4	77532418	77533383	*	1	1	1	1	1	1	0	0	1	1	1	1	1	1	0	0	12	4	4	4	0	77532418	77533383	966	171505	-179648	-4071	56	41	14	17	138	25	10	7	78
chr4	77353253	77704406	351154	+	ENSG00000138771	SHROOM3	3000Extended	chr4.77624893.77626247	chr4.77624893.SHROOM3	chr4	77624893	77626247	*	1	1	1	1	1	1	0	0	1	1	1	1	1	1	1	0	13	4	4	4	1	77624893	77626247	1355	78835	-272318	-96741	66	41	19	18	123	29	11	7	79
chr4	41358624	41702061	343438	+	ENSG00000064042	LIMCH1	3000Extended	chr4.41601073.41602008	chr4.41601073.LIMCH1	chr4	41601073	41602008	*	1	1	1	1	1	1	0	0	1	1	1	1	1	1	0	0	12	4	4	4	0	41601073	41602008	936	100520	-242917	-71198	31	25	9	18	48	9	6	3	45
chr4	20251883	20622184	370302	+	ENSG00000145147	SLIT2	3000Extended	chr4.20270125.20271358	chr4.20270125.SLIT2	chr4	20270125	20271358	*	1	1	1	1	1	1	0	0	1	1	1	1	1	1	1	0	13	4	4	4	1	20270125	20271358	1234	351442	-18859	166292	39	24	11	10	89	16	10	12	52
chr4	184017446	184241930	224485	+	ENSG00000151718	WWC2	3000Extended	chr4.184181446.184182202	chr4.184181446.WWC2	chr4	184181446	184182202	*	1	1	1	1	1	1	0	0	1	1	1	1	1	1	0	0	12	4	4	4	0	184181446	184182202	757	60106	-164378	-52136	35	19	7	10	47	10	4	5	32
chr4	102329443	102995969	666527	+	ENSG00000153064	BANK1	3000Extended	chr4.102842303.102843110	chr4.102842303.BANK1	chr4	102842303	102843110	*	1	1	1	1	1	1	0	0	1	1	1	1	1	1	0	0	12	4	4	4	0	102842303	102843110	808	153262	-513264	-180000	58	29	20	13	88	21	5	7	43
chr4	6691796	6698897	7102	+	ENSG00000163993	S100P	3000Extended	chr4.6697370.6698550	chr4.6697370.S100P	chr4	6697370	6698550	*	1	1	1	1	1	1	0	1	1	1	1	1	1	1	0	0	13	4	4	4	1	6697370	6698550	1181	937	-6164	-2613	36	29	15	15	72	14	9	12	51
chr4	6780102	6885897	105796	+	ENSG00000170871	KIAA0232	3000Extended	chr4.6860536.6861239	chr4.6860536.KIAA0232	chr4	6860536	6861239	*	1	1	1	1	1	1	0	0	1	1	1	1	1	1	0	0	12	4	4	4	0	6860536	6861239	704	25009	-80786	-27888	82	44	8	9	124	36	4	4	67
chr4	89441961	89629693	187733	+	ENSG00000138641	HERC3	3000Extended	chr4.89509254.89510207	chr4.89509254.HERC3	chr4	89509254	89510207	*	1	1	1	1	1	1	0	1	1	1	1	1	1	1	0	0	13	4	4	4	1	89509254	89510207	954	119962	-67770	26096	63	42	10	8	104	16	8	12	67
chr5	96268098	96373219	105122	+	ENSG00000113441	LNPEP	3000Extended	chr5.96270008.96271199	chr5.96270008.LNPEP	chr5	96270008	96271199	*	1	1	1	1	1	1	0	0	1	1	1	1	1	1	0	0	12	4	4	4	0	96270008	96271199	1192	102615	-2506	50055	0	0	0	0	0	0	0	0	0
chr5	96268098	96373219	105122	+	ENSG00000113441	LNPEP	3000Extended	chr5.96293955.96294619	chr5.96293955.LNPEP	chr5	96293955	96294619	*	1	1	1	1	1	1	0	0	1	1	1	1	1	1	1	0	13	4	4	4	1	96293955	96294619	665	78932	-26189	26372	56	27	10	12	75	19	4	4	70
chr5	96268098	96373219	105122	+	ENSG00000113441	LNPEP	3000Extended	chr5.96348526.96349445	chr5.96348526.LNPEP	chr5	96348526	96349445	*	1	1	1	1	1	1	0	0	1	1	1	1	1	1	1	0	13	4	4	4	1	96348526	96349445	920	24233	-80888	-28327	64	46	16	18	93	23	9	8	76
chr5	98101354	98134347	32994	+	ENSG00000174136	RGMB	3000Extended	chr5.98121968.98123012	chr5.98121968.RGMB	chr5	98121968	98123012	*	1	1	1	1	1	1	0	0	1	1	1	1	1	1	0	0	12	4	4	4	0	98121968	98123012	1045	11857	-21136	-4639	36	11	11	12	36	10	6	5	34
chr5	76503274	76725632	222359	+	ENSG00000113231	PDE8B	3000Extended	chr5.76624479.76625236	chr5.76624479.PDE8B	chr5	76624479	76625236	*	1	1	1	1	1	1	0	0	1	1	1	1	1	1	0	0	12	4	4	4	0	76624479	76625236	758	100774	-121584	-10404	48	12	12	6	50	16	7	1	74
chr5	78528925	78623038	94114	+	ENSG00000152409	JMY	3000Extended	chr5.78536238.78537846	chr5.78536238.JMY	chr5	78536238	78537846	*	1	1	1	1	1	1	0	0	1	1	1	1	1	1	0	0	12	4	4	4	0	78536238	78537846	1609	85996	-8117	38940	69	36	23	11	93	20	3	7	57
chr5	70880115	70954531	74417	+	ENSG00000131844	MCCC2	3000Extended	chr5.70927628.70928745	chr5.70927628.MCCC2	chr5	70927628	70928745	*	1	1	1	1	1	1	1	0	1	1	1	1	1	1	0	0	13	4	4	4	1	70927628	70928745	1118	26344	-48072	-10864	36	9	10	8	72	13	10	14	41
chr5	157167703	157187717	20015	+	ENSG00000155858	LSM11	3000Extended	chr5.157184248.157185416	chr5.157184248.LSM11	chr5	157184248	157185416	*	1	1	1	1	1	1	0	1	1	1	1	1	1	1	0	0	13	4	4	4	1	157184248	157185416	1169	2885	-17129	-7121	63	35	11	8	82	15	8	12	40
chr5	72248808	72386349	137542	+	ENSG00000157107	FCHO2	3000Extended	chr5.72334762.72335531	chr5.72334762.FCHO2	chr5	72334762	72335531	*	1	1	1	1	1	1	0	0	1	1	1	1	1	1	1	0	13	4	4	4	1	72334762	72335531	770	51202	-86339	-17568	59	36	6	10	82	19	7	8	47
chr5	172407760	172462448	54689	+	ENSG00000113732	ATP6V0E1	3000Extended	chr5.172426450.172427206	chr5.172426450.ATP6V0E1	chr5	172426450	172427206	*	1	1	1	1	1	1	0	0	1	1	1	1	1	1	1	0	13	4	4	4	1	172426450	172427206	757	35620	-19068	8276	52	38	8	9	118	28	6	6	68
chr5	131627136	131679899	52764	+	ENSG00000197208	SLC22A4	3000Extended	chr5.131637320.131638248	chr5.131637320.SLC22A4	chr5	131637320	131638248	*	1	1	1	1	1	1	0	0	1	1	1	1	1	1	0	0	12	4	4	4	0	131637320	131638248	929	42115	-10648	15734	72	40	17	23	143	35	9	4	80
chr5	137943656	138270723	327068	+	ENSG00000044115	CTNNA1	3000Extended	chr5.137945125.137945917	chr5.137945125.CTNNA1	chr5	137945125	137945917	*	1	1	1	1	1	1	0	0	1	1	1	1	1	1	1	0	13	4	4	4	1	137945125	137945917	793	325202	-1865	161669	43	38	11	11	84	20	5	5	60
chr5	137943656	138270723	327068	+	ENSG00000044115	CTNNA1	3000Extended	chr5.137995536.137996342	chr5.137995536.CTNNA1	chr5	137995536	137996342	*	1	1	1	1	1	1	0	0	1	1	1	1	1	1	1	0	13	4	4	4	1	137995536	137996342	807	274783	-52284	111250	48	19	11	7	69	16	3	10	53
chr5	166708804	167691162	982359	+	ENSG00000145934	ODZ2	3000Extended	chr5.167002874.167003614	chr5.167002874.ODZ2	chr5	167002874	167003614	*	1	1	1	1	1	1	0	0	1	1	1	1	1	1	1	0	13	4	4	4	1	167002874	167003614	741	687918	-294440	196740	43	18	8	9	56	14	6	5	33
chr5	75375997	75649764	273768	+	ENSG00000122012	SV2C	3000Extended	chr5.75621286.75622260	chr5.75621286.SV2C	chr5	75621286	75622260	*	1	1	1	1	1	1	0	0	1	1	1	1	1	1	0	0	12	4	4	4	0	75621286	75622260	975	27990	-245777	-108893	69	33	9	7	106	30	7	7	52
chr5	79947467	80172631	225165	+	ENSG00000113318	MSH3	3000Extended	chr5.80058882.80060298	chr5.80058882.MSH3	chr5	80058882	80060298	*	1	1	1	1	1	1	0	0	1	1	1	1	1	1	0	1	13	4	4	4	1	80058882	80060298	1417	113041	-112123	459	66	38	17	20	107	22	12	14	105
chr5	95046226	95160087	113862	+	ENSG00000164292	RHOBTB3	3000Extended	chr5.95098695.95099585	chr5.95098695.RHOBTB3	chr5	95098695	95099585	*	1	1	1	1	1	1	0	0	1	1	1	1	1	1	0	0	12	4	4	4	0	95098695	95099585	891	60946	-52915	4016	0	0	0	0	0	0	0	0	0
chr5	170285874	170727019	441146	+	ENSG00000204764	RANBP17	3000Extended	chr5.170373516.170374357	chr5.170373516.RANBP17	chr5	170373516	170374357	*	1	1	1	1	1	1	1	0	1	1	1	1	1	1	0	0	13	4	4	4	1	170373516	170374357	842	353082	-88063	132510	53	29	14	10	99	18	10	5	64
chr5	80253491	80525975	272485	+	ENSG00000113319	RASGRF2	3000Extended	chr5.80272429.80273241	chr5.80272429.RASGRF2	chr5	80272429	80273241	*	1	1	1	1	1	1	0	0	1	1	1	1	1	1	1	0	13	4	4	4	1	80272429	80273241	813	253140	-19344	116898	63	29	8	9	125	26	5	2	86
chr5	95862525	96115299	252775	+	ENSG00000153113	CAST	3000Extended	chr5.95960109.95960894	chr5.95960109.CAST	chr5	95960109	95960894	*	1	1	1	1	1	1	0	0	1	1	1	1	1	1	0	0	12	4	4	4	0	95960109	95960894	786	154797	-97977	28411	20	12	9	9	25	6	7	4	34
chr5	148518046	148640105	122060	+	ENSG00000173210	ABLIM3	3000Extended	chr5.148600235.148601500	chr5.148600235.ABLIM3	chr5	148600235	148601500	*	1	1	1	1	1	1	0	0	1	1	1	1	1	1	0	0	12	4	4	4	0	148600235	148601500	1266	39237	-82822	-21792	35	25	13	12	56	11	6	6	37
chr5	118601387	118730294	128908	+	ENSG00000145779	TNFAIP8	3000Extended	chr5.118664289.118665010	chr5.118664289.TNFAIP8	chr5	118664289	118665010	*	1	1	1	1	1	1	0	0	1	1	1	1	1	1	1	0	13	4	4	4	1	118664289	118665010	722	65644	-63263	1191	36	19	12	8	59	16	6	7	46
chr5	132384654	132442141	57488	+	ENSG00000170606	HSPA4	3000Extended	chr5.132384507.132385860	chr5.132384507.HSPA4	chr5	132384507	132385860	*	1	1	1	1	1	1	0	0	1	1	1	1	1	1	0	0	12	4	4	4	0	132384654	132385860	1207	56957	-530	28214	43	22	16	13	80	19	8	13	52
chr5	118785138	118878028	92891	+	ENSG00000133835	HSD17B4	3000Extended	chr5.118873123.118873889	chr5.118873123.HSD17B4	chr5	118873123	118873889	*	1	1	1	1	1	1	1	0	1	1	1	1	1	1	0	0	13	4	4	4	1	118873123	118873889	767	4521	-88369	-41923	55	25	17	11	69	11	12	6	66
chr5	137373	190085	52713	+	ENSG00000153404	PLEKHG4B	3000Extended	chr5.149674.150506	chr5.149674.PLEKHG4B	chr5	149674	150506	*	1	1	1	1	1	1	0	0	1	1	1	1	1	1	1	0	13	4	4	4	1	149674	150506	833	39995	-12717	13639	30	19	12	7	57	14	5	5	40
chr5	140162876	140391929	229054	+	ENSG00000204970	PCDHA1	3000Extended	chr5.140192561.140193270	chr5.140192561.PCDHA1	chr5	140192561	140193270	*	1	1	1	1	1	1	0	0	1	1	1	1	1	1	0	0	12	4	4	4	0	140192561	140193270	710	199013	-30040	84487	0	0	0	0	0	0	0	0	0
chr5	140171444	140391929	220486	+	ENSG00000204969	PCDHA2	3000Extended	chr5.140192561.140193270	chr5.140192561.PCDHA2	chr5	140192561	140193270	*	1	1	1	1	1	1	0	0	1	1	1	1	1	1	0	0	12	4	4	4	0	140192561	140193270	710	199013	-21472	88771	0	0	0	0	0	0	0	0	0
chr5	140177783	140391929	214147	+	ENSG00000255408	PCDHA3	3000Extended	chr5.140192561.140193270	chr5.140192561.PCDHA3	chr5	140192561	140193270	*	1	1	1	1	1	1	0	0	1	1	1	1	1	1	0	0	12	4	4	4	0	140192561	140193270	710	199013	-15133	91941	0	0	0	0	0	0	0	0	0
chr5	140183659	140391929	208271	+	ENSG00000204967	PCDHA4	3000Extended	chr5.140192561.140193270	chr5.140192561.PCDHA4	chr5	140192561	140193270	*	1	1	1	1	1	1	0	0	1	1	1	1	1	1	0	0	12	4	4	4	0	140192561	140193270	710	199013	-9257	94879	0	0	0	0	0	0	0	0	0
chr5	14661773	14699820	38048	+	ENSG00000154124	FAM105B	3000Extended	chr5.14684003.14685520	chr5.14684003.FAM105B	chr5	14684003	14685520	*	1	1	1	1	1	1	0	0	1	1	1	1	1	1	0	0	12	4	4	4	0	14684003	14685520	1518	15058	-22989	-3965	53	26	19	16	82	20	12	8	56
chr5	142146949	142608576	461628	+	ENSG00000145819	ARHGAP26	3000Extended	chr5.142487816.142489125	chr5.142487816.ARHGAP26	chr5	142487816	142489125	*	1	1	1	1	1	1	0	0	1	1	1	1	1	1	1	0	13	4	4	4	1	142487816	142489125	1310	120105	-341522	-110708	36	23	9	14	77	20	4	5	43
chr5	142146949	142608576	461628	+	ENSG00000145819	ARHGAP26	3000Extended	chr5.142530431.142531271	chr5.142530431.ARHGAP26	chr5	142530431	142531271	*	1	1	1	1	1	1	0	0	1	1	1	1	1	1	1	0	13	4	4	4	1	142530431	142531271	841	77725	-383902	-153088	21	8	7	11	30	8	3	6	23
chr6	89852769	89875284	22516	+	ENSG00000146281	PM20D2	3000Extended	chr6.89857892.89858656	chr6.89857892.PM20D2	chr6	89857892	89858656	*	1	1	1	1	1	1	1	0	1	1	1	1	1	1	0	0	13	4	4	4	1	89857892	89858656	765	17010	-5505	5753	12	8	10	9	26	7	10	8	18
chr6	25276306	25620758	344453	+	ENSG00000079691	LRRC16A	3000Extended	chr6.25329952.25330726	chr6.25329952.LRRC16A	chr6	25329952	25330726	*	1	1	1	1	1	1	0	1	1	1	1	1	1	1	0	0	13	4	4	4	1	25329952	25330726	775	290418	-54034	118192	74	58	17	8	132	35	7	10	114
chr6	10745027	10979553	234527	+	ENSG00000153157	SYCP2L	3000Extended	chr6.10933267.10933953	chr6.10933267.SYCP2L	chr6	10933267	10933953	*	1	1	1	1	1	1	0	0	1	1	1	1	1	1	0	0	12	4	4	4	0	10933267	10933953	687	45942	-188584	-71320	42	24	9	12	53	12	3	3	70
chr6	46094701	46114435	19735	+	ENSG00000001561	ENPP4	3000Extended	chr6.46104558.46105392	chr6.46104558.ENPP4	chr6	46104558	46105392	*	1	1	1	1	1	1	0	0	1	1	1	1	1	1	0	0	12	4	4	4	0	46104558	46105392	835	9459	-10275	-407	33	18	11	9	54	15	5	4	36
chr6	17390447	17558023	167577	+	ENSG00000112186	CAP2	3000Extended	chr6.17491464.17492675	chr6.17491464.CAP2	chr6	17491464	17492675	*	1	1	1	1	1	1	0	0	1	1	1	1	1	1	1	0	13	4	4	4	1	17491464	17492675	1212	65953	-101623	-17835	49	28	17	11	107	19	8	9	62
chr6	46758127	46807515	49389	+	ENSG00000112818	MEP1A	3000Extended	chr6.46789081.46790056	chr6.46789081.MEP1A	chr6	46789081	46790056	*	1	1	1	1	1	1	0	0	1	1	1	1	1	1	0	0	12	4	4	4	0	46789081	46790056	976	17946	-31442	-6748	77	46	20	18	104	25	8	6	90
chr6	53656295	53788919	132625	+	ENSG00000137269	LRRC1	3000Extended	chr6.53675771.53676476	chr6.53675771.LRRC1	chr6	53675771	53676476	*	1	1	1	1	1	1	0	0	1	1	1	1	1	1	0	0	12	4	4	4	0	53675771	53676476	706	112795	-19829	46483	28	17	17	10	37	12	4	6	31
chr6	53656295	53788919	132625	+	ENSG00000137269	LRRC1	3000Extended	chr6.53734608.53735345	chr6.53734608.LRRC1	chr6	53734608	53735345	*	1	1	1	1	1	1	0	1	1	1	1	1	1	1	0	0	13	4	4	4	1	53734608	53735345	738	53942	-78682	-12370	28	18	12	5	47	12	9	11	38
chr6	168224602	168372703	148102	+	ENSG00000130396	MLLT4	3000Extended	chr6.168281361.168282256	chr6.168281361.MLLT4	chr6	168281361	168282256	*	1	1	1	1	1	1	0	0	1	1	1	1	1	1	0	0	12	4	4	4	0	168281361	168282256	896	90894	-57207	16844	57	21	9	6	92	14	7	3	51
chr6	76308225	76427997	119773	+	ENSG00000112701	SENP6	3000Extended	chr6.76331503.76332596	chr6.76331503.SENP6	chr6	76331503	76332596	*	1	1	1	1	1	1	0	0	1	1	1	1	1	1	1	0	13	4	4	4	1	76331503	76332596	1094	95947	-23825	36061	26	24	11	5	59	5	6	4	40
chr6	155150831	155578857	428027	+	ENSG00000146426	TIAM2	3000Extended	chr6.155173583.155174374	chr6.155173583.TIAM2	chr6	155173583	155174374	*	1	1	1	1	1	1	0	0	1	1	1	1	1	1	0	0	12	4	4	4	0	155173583	155174374	792	404878	-23148	190866	21	13	5	6	39	15	8	9	29
chr6	43041006	43129457	88452	+	ENSG00000112655	PTK7	3000Extended	chr6.43113554.43114352	chr6.43113554.PTK7	chr6	43113554	43114352	*	1	1	1	1	1	1	0	0	1	1	1	1	1	1	1	0	13	4	4	4	1	43113554	43114352	799	15503	-72948	-28722	75	37	11	6	124	34	4	4	61
chr6	79574189	79608320	34132	+	ENSG00000146243	IRAK1BP1	3000Extended	chr6.79585082.79586016	chr6.79585082.IRAK1BP1	chr6	79585082	79586016	*	1	0	1	1	1	1	0	0	1	1	1	1	1	1	0	0	11	3	4	4	0	79585082	79586016	935	22770	-11361	5705	21	8	9	11	42	11	9	4	27
chr6	142619991	142767403	147413	+	ENSG00000112414	GPR126	3000Extended	chr6.142671094.142672040	chr6.142671094.GPR126	chr6	142671094	142672040	*	1	1	1	1	1	1	0	1	1	1	1	1	1	1	0	0	13	4	4	4	1	142671094	142672040	947	95835	-51577	22129	133	55	26	15	181	42	12	13	96
chr6	83774385	83881069	106685	+	ENSG00000083097	DOPEY1	3000Extended	chr6.83793114.83793805	chr6.83793114.DOPEY1	chr6	83793114	83793805	*	1	1	1	1	1	1	0	0	1	1	1	1	1	1	1	0	13	4	4	4	1	83793114	83793805	692	87609	-19075	34267	24	12	12	8	59	6	5	2	37
chr6	131453806	131604675	150870	+	ENSG00000118507	AKAP7	3000Extended	chr6.131455337.131456338	chr6.131455337.AKAP7	chr6	131455337	131456338	*	1	1	1	1	1	1	0	0	1	1	1	1	1	1	1	0	13	4	4	4	1	131455337	131456338	1002	148837	-2032	73403	78	47	14	15	108	23	8	6	78
chr6	131453806	131604675	150870	+	ENSG00000118507	AKAP7	3000Extended	chr6.131555052.131555870	chr6.131555052.AKAP7	chr6	131555052	131555870	*	1	1	1	1	1	1	0	0	1	1	1	1	1	1	0	0	12	4	4	4	0	131555052	131555870	819	49213	-101656	-26221	28	18	5	6	42	8	8	5	47
chr6	131946582	132068553	121972	+	ENSG00000154269	ENPP3	3000Extended	chr6.132003365.132004073	chr6.132003365.ENPP3	chr6	132003365	132004073	*	1	1	1	1	1	1	0	0	1	1	1	1	1	1	0	0	12	4	4	4	0	132003365	132004073	709	64834	-57137	3849	54	18	11	10	85	13	5	4	58
chr6	148590440	148873186	282747	+	ENSG00000111961	SASH1	3000Extended	chr6.148666226.148667042	chr6.148666226.SASH1	chr6	148666226	148667042	*	1	1	1	1	1	1	0	0	1	1	1	1	1	1	0	0	12	4	4	4	0	148666226	148667042	817	206552	-76194	65180	35	24	8	15	62	20	12	5	53
chr6	149065464	149398126	332663	+	ENSG00000111962	UST	3000Extended	chr6.149208247.149209437	chr6.149208247.UST	chr6	149208247	149209437	*	1	1	1	1	1	1	1	0	1	1	1	1	1	1	0	0	13	4	4	4	1	149208247	149209437	1191	189283	-143379	22953	59	34	13	13	100	21	10	7	83
chr6	149536777	149732749	195973	+	ENSG00000055208	TAB2	3000Extended	chr6.149708812.149709743	chr6.149708812.TAB2	chr6	149708812	149709743	*	1	1	1	1	1	1	1	0	1	1	1	1	1	1	0	0	13	4	4	4	1	149708812	149709743	932	23471	-172501	-74515	25	13	8	10	41	14	14	4	23
chr6	117195375	117253326	57952	+	ENSG00000185002	RFX6	3000Extended	chr6.117243827.117244818	chr6.117243827.RFX6	chr6	117243827	117244818	*	1	1	1	1	1	1	0	1	1	1	1	1	1	1	0	0	13	4	4	4	1	117243827	117244818	992	9003	-48948	-19972	52	42	14	15	83	18	9	8	69
chr6	10489456	10629601	140146	+	ENSG00000111846	GCNT2	3000Extended	chr6.10510583.10512099	chr6.10510583.GCNT2	chr6	10510583	10512099	*	1	1	1	1	1	1	0	0	1	1	1	1	1	1	1	0	13	4	4	4	1	10510583	10512099	1517	118260	-21885	48188	67	32	11	17	104	20	5	6	73
chr6	118225689	118638839	413151	+	ENSG00000196376	SLC35F1	3000Extended	chr6.118241453.118242142	chr6.118241453.SLC35F1	chr6	118241453	118242142	*	1	1	1	1	1	1	1	0	1	1	1	1	1	1	0	0	13	4	4	4	1	118241453	118242142	690	397041	-16109	190467	26	18	23	19	62	16	11	5	44
chr6	151183685	151423023	239339	+	ENSG00000120254	MTHFD1L	3000Extended	chr6.151293873.151294712	chr6.151293873.MTHFD1L	chr6	151293873	151294712	*	1	1	1	1	1	1	0	0	1	1	1	1	1	1	0	0	12	4	4	4	0	151293873	151294712	840	128730	-110608	9062	43	29	13	6	87	18	6	6	61
chr6	151183685	151423023	239339	+	ENSG00000120254	MTHFD1L	3000Extended	chr6.151345608.151346854	chr6.151345608.MTHFD1L	chr6	151345608	151346854	*	1	1	1	1	1	1	0	1	1	1	1	1	1	1	0	0	13	4	4	4	1	151345608	151346854	1247	76791	-162547	-42877	63	37	14	14	102	23	14	14	90
chr6	151183685	151423023	239339	+	ENSG00000120254	MTHFD1L	3000Extended	chr6.151348164.151348999	chr6.151348164.MTHFD1L	chr6	151348164	151348999	*	1	1	1	1	1	1	0	0	1	1	1	1	1	1	0	0	12	4	4	4	0	151348164	151348999	836	74441	-164897	-45227	41	17	7	8	62	9	7	5	40
chr6	151558134	151679692	121559	+	ENSG00000131016	AKAP12	3000Extended	chr6.151639908.151640647	chr6.151639908.AKAP12	chr6	151639908	151640647	*	1	1	1	1	1	1	0	0	1	1	1	1	1	1	0	0	12	4	4	4	0	151639908	151640647	740	39414	-82144	-21364	38	10	9	7	47	8	7	4	32
chr6	124122286	125146803	1024518	+	ENSG00000188580	NKAIN2	3000Extended	chr6.124293515.124294559	chr6.124293515.NKAIN2	chr6	124293515	124294559	*	1	1	1	1	1	1	0	0	1	1	1	1	1	1	1	0	13	4	4	4	1	124293515	124294559	1045	852766	-171751	340508	36	19	6	9	68	17	10	8	31
chr6	125437195	125585553	148359	+	ENSG00000111907	TPD52L1	3000Extended	chr6.125580273.125581084	chr6.125580273.TPD52L1	chr6	125580273	125581084	*	1	1	1	1	1	1	0	0	1	1	1	1	1	1	0	0	12	4	4	4	0	125580273	125581084	812	4874	-143484	-69304	29	17	5	7	47	9	5	4	24
chr6	151974826	152450754	475929	+	ENSG00000091831	ESR1	3000Extended	chr6.152173329.152174001	chr6.152173329.ESR1	chr6	152173329	152174001	*	1	1	1	1	1	1	0	1	1	1	1	1	1	1	0	0	13	4	4	4	1	152173329	152174001	673	277089	-198839	39125	20	9	14	7	29	8	4	9	20
chr6	126065810	126082415	16606	+	ENSG00000135547	HEY2	3000Extended	chr6.126073710.126074868	chr6.126073710.HEY2	chr6	126073710	126074868	*	1	1	1	1	1	1	0	0	1	1	1	1	1	1	1	0	13	4	4	4	1	126073710	126074868	1159	8125	-8480	-177	37	35	25	16	95	22	8	4	55
chr7	3338080	4308632	970553	+	ENSG00000146555	SDK1	3000Extended	chr7.3540880.3541854	chr7.3540880.SDK1	chr7	3540880	3541854	*	1	1	1	1	1	1	0	0	1	1	1	1	1	1	0	0	12	4	4	4	0	3540880	3541854	975	767264	-203288	281988	69	32	6	9	136	21	5	7	54
chr7	101456240	101927250	471011	+	ENSG00000257923	CUX1	3000Extended	chr7.101584786.101585734	chr7.101584786.CUX1	chr7	101584786	101585734	*	1	1	1	1	1	1	0	0	1	1	1	1	1	1	1	0	13	4	4	4	1	101584786	101585734	949	341990	-129020	106486	84	53	13	15	134	33	4	6	113
chr7	102001319	102067123	65805	+	ENSG00000128563	PRKRIP1	3000Extended	chr7.102056318.102057080	chr7.102056318.PRKRIP1	chr7	102056318	102057080	*	1	1	1	1	1	1	0	0	1	1	1	1	1	1	0	0	12	4	4	4	0	102056318	102057080	763	10423	-55381	-22479	34	11	12	14	39	9	10	4	36
chr7	74068994	74175026	106033	+	ENSG00000077809	GTF2I	3000Extended	chr7.74129117.74129913	chr7.74129117.GTF2I	chr7	74129117	74129913	*	1	1	1	1	1	1	0	0	1	1	1	1	1	1	1	0	13	4	4	4	1	74129117	74129913	797	45511	-60521	-7505	0	0	0	0	0	0	0	0	0
chr7	28335940	28865511	529572	+	ENSG00000146592	CREB5	3000Extended	chr7.28508887.28509764	chr7.28508887.CREB5	chr7	28508887	28509764	*	1	1	1	1	1	1	0	0	1	1	1	1	1	1	1	0	13	4	4	4	1	28508887	28509764	878	356185	-173386	91400	37	13	12	12	56	6	10	6	31
chr7	32532038	33078516	546479	+	ENSG00000105778	AVL9	3000Extended	chr7.32920908.32921683	chr7.32920908.AVL9	chr7	32920908	32921683	*	1	1	1	1	1	1	1	0	1	1	1	1	1	1	0	0	13	4	4	4	1	32920908	32921683	776	157220	-389258	-116018	0	0	0	0	0	0	0	0	0
chr7	106682094	106802256	120163	+	ENSG00000005249	PRKAR2B	3000Extended	chr7.106785393.106786055	chr7.106785393.PRKAR2B	chr7	106785393	106786055	*	1	1	1	1	1	1	0	0	1	1	1	1	1	1	0	0	12	4	4	4	0	106785393	106786055	663	16531	-103631	-43549	17	14	8	8	28	6	9	1	24
chr7	79760271	79848718	88448	+	ENSG00000127955	GNAI1	3000Extended	chr7.79839567.79840406	chr7.79839567.GNAI1	chr7	79839567	79840406	*	1	1	1	1	1	1	0	1	1	1	1	1	1	1	0	0	13	4	4	4	1	79839567	79840406	840	8731	-79716	-35492	78	35	12	9	121	32	9	13	97
chr7	79995891	80308593	312703	+	ENSG00000135218	CD36	3000Extended	chr7.80240802.80241697	chr7.80240802.CD36	chr7	80240802	80241697	*	1	1	1	1	1	1	0	0	1	1	1	1	1	1	0	0	12	4	4	4	0	80240802	80241697	896	67343	-245359	-89007	28	23	13	14	48	15	6	8	35
chr7	90092738	90839905	747168	+	ENSG00000058091	CDK14	3000Extended	chr7.90335392.90336377	chr7.90335392.CDK14	chr7	90335392	90336377	*	1	1	1	1	1	1	0	0	1	1	1	1	1	1	0	0	12	4	4	4	0	90335392	90336377	986	504020	-243147	130437	91	44	13	7	153	43	6	6	133
chr7	91872548	92030698	158151	+	ENSG00000001629	ANKIB1	3000Extended	chr7.91908850.91909568	chr7.91908850.ANKIB1	chr7	91908850	91909568	*	1	1	1	1	1	1	0	0	1	1	1	1	1	1	0	0	12	4	4	4	0	91908850	91909568	719	121488	-36662	42414	15	12	8	9	26	5	3	6	19
chr7	155434145	155574179	140035	+	ENSG00000184863	RBM33	3000Extended	chr7.155440242.155440999	chr7.155440242.RBM33	chr7	155440242	155440999	*	1	1	1	1	1	1	0	0	1	1	1	1	1	1	0	0	12	4	4	4	0	155440242	155440999	758	133558	-6476	63542	0	0	0	0	0	0	0	0	0
chr7	127289234	127732661	443428	+	ENSG00000197157	SND1	3000Extended	chr7.127549576.127550283	chr7.127549576.SND1	chr7	127549576	127550283	*	1	1	1	1	1	1	0	1	1	1	1	1	1	1	0	0	13	4	4	4	1	127549576	127550283	708	182731	-260696	-38982	27	18	6	6	36	7	7	9	15
chr7	40171575	40900362	728788	+	ENSG00000175600	C7orf10	3000Extended	chr7.40283855.40284634	chr7.40283855.C7orf10	chr7	40283855	40284634	*	1	1	1	1	1	1	0	0	1	1	1	1	1	1	1	0	13	4	4	4	1	40283855	40284634	780	616117	-112670	251724	34	24	9	6	53	9	7	7	46
chr7	156928607	157062066	133460	+	ENSG00000009335	UBE3C	3000Extended	chr7.156944866.156945596	chr7.156944866.UBE3C	chr7	156944866	156945596	*	1	1	1	1	1	1	0	0	1	1	1	1	1	1	1	0	13	4	4	4	1	156944866	156945596	731	116834	-16625	50105	34	33	9	5	61	10	9	4	58
chr7	99696172	99707968	11797	+	ENSG00000221838	AP4M1	3000Extended	chr7.99697801.99698674	chr7.99697801.AP4M1	chr7	99697801	99698674	*	1	1	1	1	1	1	0	1	1	1	1	1	1	1	0	0	13	4	4	4	1	99697801	99698674	874	9730	-2066	3832	0	0	0	0	0	0	0	0	0
chr7	141808549	141921088	112540	+	ENSG00000257743	RP11-1220K2.2	3000Extended	chr7.141865924.141866785	chr7.141865924.RP11-1220K2.2	chr7	141865924	141866785	*	1	1	1	1	1	1	0	1	1	1	1	1	1	1	0	0	13	4	4	4	1	141865924	141866785	862	54733	-57806	-1536	108	52	7	12	165	34	6	9	80
chr7	158646269	158749438	103170	+	ENSG00000126870	WDR60	3000Extended	chr7.158687390.158688396	chr7.158687390.WDR60	chr7	158687390	158688396	*	1	1	1	1	1	1	0	0	1	1	1	1	1	1	0	0	12	4	4	4	0	158687390	158688396	1007	61544	-41625	9960	37	15	10	15	63	9	11	4	38
chr7	142982308	143004789	22482	+	ENSG00000106144	CASP2	3000Extended	chr7.142997926.142999024	chr7.142997926.CASP2	chr7	142997926	142999024	*	1	1	1	1	1	1	0	0	1	1	1	1	1	1	0	0	12	4	4	4	0	142997926	142999024	1099	6313	-16168	-4927	43	24	13	9	69	19	4	5	47
chr7	7677342	8043689	366348	+	ENSG00000219545	AC006465.3	3000Extended	chr7.7962112.7962946	chr7.7962112.AC006465.3	chr7	7962112	7962946	*	1	1	1	1	1	1	0	0	1	1	1	1	1	1	0	0	12	4	4	4	0	7962112	7962946	835	81159	-285188	-102014	46	32	12	6	64	16	5	2	68
chr7	11010499	11209250	198752	+	ENSG00000106443	PHF14	3000Extended	chr7.11170347.11171159	chr7.11170347.PHF14	chr7	11170347	11171159	*	1	1	1	1	1	1	0	1	1	1	1	1	1	1	0	0	13	4	4	4	1	11170347	11171159	813	38497	-160254	-60878	28	8	12	9	33	6	2	9	33
chr7	116309248	116438440	129193	+	ENSG00000105976	MET	3000Extended	chr7.116428363.116429189	chr7.116428363.MET	chr7	116428363	116429189	*	1	1	1	1	1	1	0	0	1	1	1	1	1	1	0	0	12	4	4	4	0	116428363	116429189	827	9663	-119529	-54933	64	42	9	12	97	17	5	3	96
chr7	145810453	148118090	2307638	+	ENSG00000174469	CNTNAP2	3000Extended	chr7.147374029.147374880	chr7.147374029.CNTNAP2	chr7	147374029	147374880	*	1	1	1	1	1	1	0	0	1	1	1	1	1	1	1	0	13	4	4	4	1	147374029	147374880	852	743635	-1564002	-410183	28	10	10	13	61	18	5	6	40
chr7	116590292	116870157	279866	+	ENSG00000004866	ST7	3000Extended	chr7.116737764.116738563	chr7.116737764.ST7	chr7	116737764	116738563	*	1	1	1	1	1	1	0	0	1	1	1	1	1	1	0	0	12	4	4	4	0	116737764	116738563	800	131993	-147872	-7939	0	0	0	0	0	0	0	0	0
chr7	116590953	116738860	147908	+	ENSG00000214188	ST7OT4	3000Extended	chr7.116737764.116738563	chr7.116737764.ST7OT4	chr7	116737764	116738563	*	1	1	1	1	1	1	0	0	1	1	1	1	1	1	0	0	12	4	4	4	0	116737764	116738563	800	696	-147211	-73257	0	0	0	0	0	0	0	0	0
chr7	130791855	131181395	389541	+	ENSG00000128585	MKLN1	3000Extended	chr7.130969223.130970131	chr7.130969223.MKLN1	chr7	130969223	130970131	*	1	1	1	1	1	1	0	1	1	1	1	1	1	1	0	0	13	4	4	4	1	130969223	130970131	909	211718	-177822	16948	75	47	18	18	117	23	11	11	77
chr7	130791855	131181395	389541	+	ENSG00000128585	MKLN1	3000Extended	chr7.131048173.131049059	chr7.131048173.MKLN1	chr7	131048173	131049059	*	1	1	1	1	1	1	0	1	1	1	1	1	1	1	0	0	13	4	4	4	1	131048173	131049059	887	132778	-256762	-61992	28	28	15	12	70	13	7	12	46
chr7	117102838	117308719	205882	+	ENSG00000001626	CFTR	3000Extended	chr7.117162606.117163276	chr7.117162606.CFTR	chr7	117162606	117163276	*	1	1	1	1	1	1	0	1	1	1	1	1	1	1	0	0	13	4	4	4	1	117162606	117163276	671	145777	-60104	42837	39	21	8	7	50	13	8	10	28
chr7	132934829	133751342	816514	+	ENSG00000131558	EXOC4	3000Extended	chr7.133662094.133663117	chr7.133662094.EXOC4	chr7	133662094	133663117	*	1	1	1	1	1	1	0	0	1	1	1	1	1	1	0	1	13	4	4	4	1	133662094	133663117	1024	88736	-727777	-319520	37	31	17	9	81	18	10	13	45
chr7	119910722	120390385	479664	+	ENSG00000184408	KCND2	3000Extended	chr7.120348556.120349265	chr7.120348556.KCND2	chr7	120348556	120349265	*	1	1	1	1	1	1	0	0	1	1	1	1	1	1	1	0	13	4	4	4	1	120348556	120349265	710	41474	-438189	-198357	64	36	12	6	105	21	10	7	66
chr7	119910722	120390385	479664	+	ENSG00000184408	KCND2	3000Extended	chr7.120359170.120359967	chr7.120359170.KCND2	chr7	120359170	120359967	*	1	1	1	1	1	1	0	1	1	1	1	1	1	1	0	0	13	4	4	4	1	120359170	120359967	798	30816	-448847	-209015	72	23	6	8	121	18	4	11	55
chr7	133809052	133949343	140292	+	ENSG00000155530	LRGUK	3000Extended	chr7.133946183.133946964	chr7.133946183.LRGUK	chr7	133946183	133946964	*	1	1	1	1	1	1	0	0	1	1	1	1	1	1	0	0	12	4	4	4	0	133946183	133946964	782	2769	-137522	-67376	24	11	7	5	36	10	4	2	28
chr7	150416341	150447121	30781	+	ENSG00000196329	GIMAP5	3000Extended	chr7.150432856.150433625	chr7.150432856.GIMAP5	chr7	150432856	150433625	*	1	1	1	1	1	1	0	0	1	1	1	1	1	1	0	0	12	4	4	4	0	150432856	150433625	770	13880	-16900	-1510	54	50	6	14	127	30	6	5	83
chr8	103873528	103990104	116577	+	ENSG00000253320	KB-1507C5.2	3000Extended	chr8.103929813.103930681	chr8.103929813.KB-1507C5.2	chr8	103929813	103930681	*	1	1	1	1	1	1	0	0	1	1	1	1	1	1	0	0	12	4	4	4	0	103929813	103930681	869	59857	-56719	1569	22	15	7	9	29	7	5	2	30
chr8	24148553	24216531	67979	+	ENSG00000042980	ADAM28	3000Extended	chr8.24212292.24213103	chr8.24212292.ADAM28	chr8	24212292	24213103	*	1	1	1	1	1	1	0	0	1	1	1	1	1	1	0	0	12	4	4	4	0	24212292	24213103	812	3833	-64145	-30155	28	14	7	6	58	10	5	7	32
chr8	136466700	136668965	202266	+	ENSG00000131773	KHDRBS3	3000Extended	chr8.136493820.136494526	chr8.136493820.KHDRBS3	chr8	136493820	136494526	*	1	1	1	1	1	1	0	0	1	1	1	1	1	1	0	0	12	4	4	4	0	136493820	136494526	707	174791	-27474	73659	24	17	9	11	37	7	5	3	46
chr8	136466700	136668965	202266	+	ENSG00000131773	KHDRBS3	3000Extended	chr8.136589037.136589901	chr8.136589037.KHDRBS3	chr8	136589037	136589901	*	1	1	1	1	1	1	0	0	1	1	1	1	1	1	1	0	13	4	4	4	1	136589037	136589901	865	79496	-122769	-21636	35	20	12	7	59	7	9	5	50
chr8	136466700	136668965	202266	+	ENSG00000131773	KHDRBS3	3000Extended	chr8.136653343.136653984	chr8.136653343.KHDRBS3	chr8	136653343	136653984	*	1	1	1	1	1	1	0	0	1	1	1	1	1	1	0	0	12	4	4	4	0	136653343	136653984	642	15301	-186964	-85831	16	17	8	10	43	8	4	3	23
chr8	1769142	1906807	137666	+	ENSG00000104728	ARHGEF10	3000Extended	chr8.1894911.1895702	chr8.1894911.ARHGEF10	chr8	1894911	1895702	*	1	1	1	1	1	1	0	1	1	1	1	1	1	1	0	0	13	4	4	4	1	1894911	1895702	792	11500	-126165	-57332	35	21	14	11	48	12	5	12	48
chr8	24295443	24384483	89041	+	ENSG00000069206	ADAM7	3000Extended	chr8.24314385.24316063	chr8.24314385.ADAM7	chr8	24314385	24316063	*	1	1	1	1	1	1	0	0	1	1	1	1	1	1	1	0	13	4	4	4	1	24314385	24316063	1679	69258	-19782	24738	53	33	16	16	113	16	13	5	71
chr8	95904995	96128683	223689	+	ENSG00000156170	C8orf38	3000Extended	chr8.96032510.96033336	chr8.96032510.C8orf38	chr8	96032510	96033336	*	1	1	1	1	1	1	0	0	1	1	1	1	1	1	0	0	12	4	4	4	0	96032510	96033336	827	95759	-127929	-16085	30	12	5	12	47	6	5	7	53
chr8	25039238	25275598	236361	+	ENSG00000147459	DOCK5	3000Extended	chr8.25189376.25190169	chr8.25189376.DOCK5	chr8	25189376	25190169	*	1	1	1	1	1	1	0	0	1	1	1	1	1	1	1	0	13	4	4	4	1	25189376	25190169	794	85825	-150535	-32355	45	20	8	9	67	16	6	6	43
chr8	6261113	6501144	240032	+	ENSG00000147316	MCPH1	3000Extended	chr8.6291527.6292320	chr8.6291527.MCPH1	chr8	6291527	6292320	*	1	1	1	1	1	1	0	0	1	1	1	1	1	1	1	0	13	4	4	4	1	6291527	6292320	794	209220	-30811	89205	29	28	6	14	76	16	5	4	65
chr8	69239957	69731257	491301	+	ENSG00000165084	C8orf34	3000Extended	chr8.69643782.69644625	chr8.69643782.C8orf34	chr8	69643782	69644625	*	1	1	1	1	1	1	0	0	1	1	1	1	1	1	0	0	12	4	4	4	0	69643782	69644625	844	87053	-404247	-158597	35	25	10	8	53	6	5	6	40
chr8	11138925	11185646	46722	+	ENSG00000104643	MTMR9	3000Extended	chr8.11144130.11144934	chr8.11144130.MTMR9	chr8	11144130	11144934	*	1	1	1	1	1	1	0	0	1	1	1	1	1	1	1	0	13	4	4	4	1	11144130	11144934	805	41114	-5607	17754	71	56	12	8	109	30	7	9	104
chr8	86086460	86129387	42928	+	ENSG00000133740	E2F5	3000Extended	chr8.86109136.86109882	chr8.86109136.E2F5	chr8	86109136	86109882	*	0	1	1	1	1	1	0	0	1	1	1	1	1	1	0	0	11	3	4	4	0	86109136	86109882	747	19877	-23050	-1586	7	9	7	6	20	5	7	1	18
chr8	38851388	38962663	111276	+	ENSG00000168615	ADAM9	3000Extended	chr8.38858509.38859364	chr8.38858509.ADAM9	chr8	38858509	38859364	*	1	1	1	1	1	1	0	0	1	1	1	1	1	1	1	0	13	4	4	4	1	38858509	38859364	856	103726	-7549	48089	96	47	18	12	114	25	6	7	98
chr8	97654455	98161882	507428	+	ENSG00000104324	AC010859.1	3000Extended	chr8.97940447.97941233	chr8.97940447.AC010859.1	chr8	97940447	97941233	*	1	1	1	1	1	1	0	0	1	1	1	1	1	1	0	0	12	4	4	4	0	97940447	97941233	787	221041	-286386	-32672	18	17	15	18	43	9	7	4	21
chr8	98653407	98740998	87592	+	ENSG00000147649	MTDH	3000Extended	chr8.98664361.98665148	chr8.98664361.MTDH	chr8	98664361	98665148	*	1	1	1	1	1	1	0	0	1	1	1	1	1	1	1	0	13	4	4	4	1	98664361	98665148	788	76243	-11348	32448	46	24	13	7	94	15	4	3	61
chr8	56011949	56438714	426766	+	ENSG00000206579	XKR4	3000Extended	chr8.56130020.56130919	chr8.56130020.XKR4	chr8	56130020	56130919	*	1	1	1	1	1	1	0	0	1	1	1	1	1	1	0	0	12	4	4	4	0	56130020	56130919	900	308244	-118521	94862	69	49	13	11	138	28	8	5	70
chr8	71482681	71486671	3991	+	ENSG00000213002	AC120194.1	3000Extended	chr8.71483477.71484282	chr8.71483477.AC120194.1	chr8	71483477	71484282	*	1	1	1	1	1	1	1	0	1	1	1	1	1	1	0	0	13	4	4	4	1	71483477	71484282	806	2791	-1199	797	44	25	6	6	67	21	13	7	35
chr8	71578600	71702606	124007	+	ENSG00000221947	XKR9	3000Extended	chr8.71579839.71580979	chr8.71579839.XKR9	chr8	71579839	71580979	*	1	1	1	1	1	1	0	0	1	1	1	1	1	1	0	0	12	4	4	4	0	71579839	71580979	1141	122197	-1809	60195	0	0	0	0	0	0	0	0	0
chr8	58904068	59116838	212771	+	ENSG00000169122	FAM110B	3000Extended	chr8.58904231.58905247	chr8.58904231.FAM110B	chr8	58904231	58905247	*	1	1	1	1	1	1	0	0	1	1	1	1	1	1	0	1	13	4	4	4	1	58904231	58905247	1017	212099	-671	105715	62	42	24	10	112	20	10	12	96
chr8	21774180	21864096	89917	+	ENSG00000130227	XPO7	3000Extended	chr8.21817539.21818364	chr8.21817539.XPO7	chr8	21817539	21818364	*	1	1	1	1	1	1	1	0	1	1	1	1	1	1	0	0	13	4	4	4	1	21817539	21818364	826	46144	-43772	1186	67	40	12	13	130	37	10	7	84
chr8	87875670	88627447	751778	+	ENSG00000176571	CNBD1	3000Extended	chr8.88178337.88179298	chr8.88178337.CNBD1	chr8	88178337	88179298	*	1	1	1	1	1	1	0	0	1	1	1	1	1	1	1	0	13	4	4	4	1	88178337	88179298	962	448629	-303148	72741	22	17	16	13	53	11	8	11	47
chr8	87875670	88627447	751778	+	ENSG00000176571	CNBD1	3000Extended	chr8.88377455.88378667	chr8.88377455.CNBD1	chr8	88377455	88378667	*	1	1	1	1	1	1	0	0	1	1	1	1	1	1	0	0	12	4	4	4	0	88377455	88378667	1213	249386	-502391	-126502	57	26	15	12	86	13	15	8	49
chr8	126439563	126450647	11085	+	ENSG00000173334	TRIB1	3000Extended	chr8.126442153.126442889	chr8.126442153.TRIB1	chr8	126442153	126442889	*	1	1	1	1	1	1	0	0	1	1	1	1	1	1	1	0	13	4	4	4	1	126442153	126442889	737	8126	-2958	2584	13	18	11	14	38	11	5	7	29
chr8	126439563	126450647	11085	+	ENSG00000173334	TRIB1	3000Extended	chr8.126446111.126447512	chr8.126446111.TRIB1	chr8	126446111	126447512	*	1	1	1	1	1	1	0	0	1	1	1	1	1	1	0	0	12	4	4	4	0	126446111	126447512	1402	3835	-7249	-1707	29	25	18	15	56	13	15	7	34
chr8	75230365	75401107	170743	+	ENSG00000104381	GDAP1	3000Extended	chr8.75318181.75319049	chr8.75318181.GDAP1	chr8	75318181	75319049	*	1	1	1	1	1	1	0	0	1	1	1	1	1	1	1	0	13	4	4	4	1	75318181	75319049	869	82492	-88250	-2878	57	28	11	19	110	18	9	5	81
chr8	75230365	75401107	170743	+	ENSG00000104381	GDAP1	3000Extended	chr8.75330358.75331136	chr8.75330358.GDAP1	chr8	75330358	75331136	*	1	1	1	1	1	1	0	0	1	1	1	1	1	1	0	0	12	4	4	4	0	75330358	75331136	779	70359	-100383	-15011	32	18	8	8	53	14	6	7	26
chr8	117959512	118188953	229442	+	ENSG00000164756	SLC30A8	3000Extended	chr8.118072435.118073186	chr8.118072435.SLC30A8	chr8	118072435	118073186	*	1	1	1	1	1	1	1	0	1	1	1	1	1	1	0	0	13	4	4	4	1	118072435	118073186	752	116142	-113299	1422	19	9	7	9	44	6	11	5	21
chr9	103787991	104087417	299427	+	ENSG00000148123	RP11-35N6.1	3000Extended	chr9.103850652.103851293	chr9.103850652.RP11-35N6.1	chr9	103850652	103851293	*	1	1	1	1	1	1	0	0	1	1	1	1	1	1	0	0	12	4	4	4	0	103850652	103851293	642	236444	-62982	86732	18	14	8	6	26	7	5	7	16
chr9	132812705	132902448	89744	+	ENSG00000148358	GPR107	3000Extended	chr9.132830633.132831360	chr9.132830633.GPR107	chr9	132830633	132831360	*	1	1	1	1	1	1	0	0	1	1	1	1	1	1	0	0	12	4	4	4	0	132830633	132831360	728	71451	-18292	26580	32	15	6	6	42	18	4	3	30
chr9	133586268	133763062	176795	+	ENSG00000097007	ABL1	3000Extended	chr9.133748266.133749250	chr9.133748266.ABL1	chr9	133748266	133749250	*	1	1	1	1	1	1	0	0	1	1	1	1	1	1	0	0	12	4	4	4	0	133748266	133749250	985	14304	-162490	-74092	51	47	15	17	112	32	6	8	73
chr9	128505551	128729656	224106	+	ENSG00000167081	PBX3	3000Extended	chr9.128666186.128667226	chr9.128666186.PBX3	chr9	128666186	128667226	*	1	1	1	1	1	1	0	0	1	1	1	1	1	1	0	0	12	4	4	4	0	128666186	128667226	1041	62950	-161155	-49102	40	21	17	23	88	19	10	9	48
chr9	129086128	129269320	183193	+	ENSG00000196814	FAM125B	3000Extended	chr9.129119134.129119920	chr9.129119134.FAM125B	chr9	129119134	129119920	*	1	1	1	1	1	1	1	0	1	1	1	1	1	1	0	0	13	4	4	4	1	129119134	129119920	787	149792	-33400	58196	41	26	5	5	49	24	9	5	30
chr9	129674053	129985445	311393	+	ENSG00000136828	RALGPS1	3000Extended	chr9.129773845.129774617	chr9.129773845.RALGPS1	chr9	129773845	129774617	*	1	1	1	1	1	1	0	0	1	1	1	1	1	1	1	0	13	4	4	4	1	129773845	129774617	773	211214	-100178	55518	13	10	12	11	18	6	9	4	27
chr9	115139217	115234690	95474	+	ENSG00000119471	HSDL2	3000Extended	chr9.115139257.115140051	chr9.115139257.HSDL2	chr9	115139257	115140051	*	1	1	1	1	1	1	0	0	1	1	1	1	1	1	0	0	12	4	4	4	0	115139257	115140051	795	95035	-438	47299	40	21	10	7	65	20	6	7	56
chr9	115139217	115234690	95474	+	ENSG00000119471	HSDL2	3000Extended	chr9.115158966.115159731	chr9.115158966.HSDL2	chr9	115158966	115159731	*	1	1	1	1	1	1	0	0	1	1	1	1	1	1	0	0	12	4	4	4	0	115158966	115159731	766	75341	-20132	27605	39	26	11	13	48	18	2	8	54
chr9	87280466	87638505	358040	+	ENSG00000148053	NTRK2	3000Extended	chr9.87365103.87365932	chr9.87365103.NTRK2	chr9	87365103	87365932	*	1	1	1	1	1	1	0	0	1	1	1	1	1	1	1	0	13	4	4	4	1	87365103	87365932	830	272987	-85052	93968	36	30	10	9	55	19	6	5	58
chr9	6717863	7175648	457786	+	ENSG00000107077	KDM4C	3000Extended	chr9.6923780.6924690	chr9.6923780.KDM4C	chr9	6923780	6924690	*	1	1	1	1	1	1	0	0	1	1	1	1	1	1	0	0	12	4	4	4	0	6923780	6924690	911	251412	-206373	22520	67	26	11	13	87	13	6	7	41
chr9	12772020	12822130	50111	+	ENSG00000153714	C9orf150	3000Extended	chr9.12816651.12817356	chr9.12816651.C9orf150	chr9	12816651	12817356	*	1	1	1	1	1	1	0	0	1	1	1	1	1	1	0	0	12	4	4	4	0	12816651	12817356	706	5126	-44984	-19928	21	10	5	12	24	6	3	6	23
chr9	90109143	90323548	214406	+	ENSG00000196730	DAPK1	3000Extended	chr9.90116562.90117757	chr9.90116562.DAPK1	chr9	90116562	90117757	*	1	1	1	1	1	1	0	0	1	1	1	1	1	1	0	0	12	4	4	4	0	90116562	90117757	1196	206388	-8017	99186	22	11	14	13	39	9	9	6	30
chr9	98634900	98776842	141943	+	ENSG00000182150	C9orf102	3000Extended	chr9.98742897.98743680	chr9.98742897.C9orf102	chr9	98742897	98743680	*	1	1	1	1	1	1	0	0	1	1	1	1	1	1	0	0	12	4	4	4	0	98742897	98743680	784	33553	-108389	-37417	21	15	5	5	49	12	7	5	21
chr9	82183688	82341658	157971	+	ENSG00000106829	TLE4	3000Extended	chr9.82282784.82283622	chr9.82282784.TLE4	chr9	82282784	82283622	*	1	1	1	1	1	1	1	0	1	1	1	1	1	1	0	0	13	4	4	4	1	82282784	82283622	839	58454	-99516	-20530	22	14	26	20	36	11	10	8	18
chr9	93561069	93660831	99763	+	ENSG00000165025	SYK	3000Extended	chr9.93561354.93562169	chr9.93561354.SYK	chr9	93561354	93562169	*	1	1	1	1	1	1	0	0	1	1	1	1	1	1	0	0	12	4	4	4	0	93561354	93562169	816	99069	-693	49189	24	23	6	7	54	13	5	6	43
chr9	34176003	34252521	76519	+	ENSG00000165006	UBAP1	3000Extended	chr9.34185543.34186802	chr9.34185543.UBAP1	chr9	34185543	34186802	*	1	1	1	1	1	1	0	0	1	1	1	1	1	1	0	0	12	4	4	4	0	34185543	34186802	1260	66348	-10170	28090	51	32	15	14	116	27	3	9	77
chr9	467291	746105	278815	+	ENSG00000107104	KANK1	3000Extended	chr9.570933.571779	chr9.570933.KANK1	chr9	570933	571779	*	1	1	1	1	1	1	0	0	1	1	1	1	1	1	0	0	12	4	4	4	0	570933	571779	847	174748	-104066	35342	87	39	11	17	114	33	10	9	89
chr9	70968815	71145977	177163	+	ENSG00000154330	PGM5	3000Extended	chr9.71058285.71059044	chr9.71058285.PGM5	chr9	71058285	71059044	*	1	1	1	1	1	1	0	0	1	1	1	1	1	1	0	0	12	4	4	4	0	71058285	71059044	760	87312	-89850	-1268	27	19	19	6	56	12	4	7	36
chrX	9980602	10112518	131917	+	ENSG00000047644	WWC3	3000Extended	chrX.10016569.10017552	chrX.10016569.WWC3	chrX	10016569	10017552	*	1	1	1	1	1	1	0	0	1	1	1	1	1	1	1	0	13	4	4	4	1	10016569	10017552	984	95457	-36459	29499	76	48	10	16	154	36	4	7	76
chrX	83113154	83254350	141197	+	ENSG00000183035	CYLC1	3000Extended	chrX.83221213.83221961	chrX.83221213.CYLC1	chrX	83221213	83221961	*	1	1	1	1	1	1	0	0	1	1	1	1	1	1	1	0	13	4	4	4	1	83221213	83221961	749	32763	-108433	-37835	50	22	10	10	68	19	5	3	59
chrX	28602516	29974840	1372325	+	ENSG00000169306	IL1RAPL1	3000Extended	chrX.28759371.28760080	chrX.28759371.IL1RAPL1	chrX	28759371	28760080	*	1	1	1	1	1	1	0	0	1	0	1	1	1	1	1	0	12	3	4	4	1	28759371	28760080	710	1215114	-157210	528952	17	9	9	6	32	7	1	2	26
chrX	28602516	29974840	1372325	+	ENSG00000169306	IL1RAPL1	3000Extended	chrX.29588389.29589189	chrX.29588389.IL1RAPL1	chrX	29588389	29589189	*	1	1	1	1	1	1	0	0	1	1	1	1	1	1	1	0	13	4	4	4	1	29588389	29589189	801	386051	-986273	-300111	30	14	9	9	60	12	3	5	30
chrX	28602516	29974840	1372325	+	ENSG00000169306	IL1RAPL1	3000Extended	chrX.29645216.29646467	chrX.29645216.IL1RAPL1	chrX	29645216	29646467	*	1	1	1	1	1	1	0	0	1	1	1	1	1	1	1	0	13	4	4	4	1	29645216	29646467	1252	328998	-1043326	-357164	74	45	13	16	126	28	6	3	83
chrX	99896215	99926296	30082	+	ENSG00000102359	SRPX2	3000Extended	chrX.99913816.99914511	chrX.99913816.SRPX2	chrX	99913816	99914511	*	1	1	1	1	1	1	0	0	1	1	1	1	1	1	0	0	12	4	4	4	0	99913816	99914511	696	12132	-17949	-2908	33	25	9	7	72	14	5	1	44
chrX	53075273	53109797	34525	+	ENSG00000184194	GPR173	3000Extended	chrX.53100583.53101370	chrX.53100583.GPR173	chrX	53100583	53101370	*	1	1	1	1	1	1	0	0	1	1	1	1	1	1	1	0	13	4	4	4	1	53100583	53101370	788	8820	-25704	-8442	129	83	17	22	219	71	5	5	122
chrX	109242859	109425962	183104	+	ENSG00000157600	TMEM164	3000Extended	chrX.109325299.109325951	chrX.109325299.TMEM164	chrX	109325299	109325951	*	1	1	1	1	1	1	0	0	1	1	1	1	1	1	1	0	13	4	4	4	1	109325299	109325951	653	100337	-82766	8786	39	25	6	14	71	11	1	3	64
chrX	122315006	122624766	309761	+	ENSG00000125675	GRIA3	3000Extended	chrX.122472508.122473131	chrX.122472508.GRIA3	chrX	122472508	122473131	*	1	1	1	1	1	1	0	1	1	1	1	1	1	1	0	0	13	4	4	4	1	122472508	122473131	624	151946	-157814	-2934	50	18	10	10	63	18	1	7	56
chrX	138609917	138645617	35701	+	ENSG00000101981	F9	3000Extended	chrX.138625973.138626746	chrX.138625973.F9	chrX	138625973	138626746	*	1	1	1	1	1	1	1	0	1	1	1	1	1	1	0	0	13	4	4	4	1	138625973	138626746	774	19257	-16443	1407	80	40	13	23	103	23	7	6	87
chr1	1547795	1565990	18196	+	ENSG00000197530	MIB2	Intragenic	chr1.3250361.3251000	chr1.3250361.MIB2	chr1	3250361	3251000	*	1	1	1	1	1	1	1	0	1	1	1	1	1	1	0	0	13	4	4	4	1	NA	NA	0	-1684691	-1702886	-1693788	23	17	9	12	41	10	11	1	29
chr1	8374886	8404227	29342	+	ENSG00000162426	SLC45A1	Intragenic	chr1.8304143.8304917	chr1.8304143.SLC45A1	chr1	8304143	8304917	*	1	1	1	1	1	1	1	0	1	1	1	1	1	1	0	0	13	4	4	4	1	NA	NA	0	99696	70355	85026	30	20	9	13	52	13	7	2	53
chr1	9349939	9429591	79653	+	ENSG00000171621	SPSB1	Intragenic	chr1.9494995.9495760	chr1.9494995.SPSB1	chr1	9494995	9495760	*	1	1	1	1	1	1	0	0	1	1	1	1	1	1	0	0	12	4	4	4	0	NA	NA	0	-65787	-145439	-105613	42	31	15	12	76	23	5	4	57
chr1	16996498	17000007	3510	+	ENSG00000237847	AL137798.1	Intragenic	chr1.16934587.16935419	chr1.16934587.AL137798.1	chr1	16934587	16935419	*	1	1	1	1	1	1	0	0	1	1	1	1	1	1	0	0	12	4	4	4	0	NA	NA	0	65004	61495	63250	22	18	17	9	45	9	5	3	34
chr1	27110963	27124889	13927	+	ENSG00000060642	PIGV	Intragenic	chr1.27125894.27127161	chr1.27125894.PIGV	chr1	27125894	27127161	*	1	1	1	1	1	1	0	0	1	1	1	1	1	1	1	0	13	4	4	4	1	NA	NA	0	-1639	-15565	-8601	74	43	24	27	116	25	10	16	73
chr1	32927670	32953461	25792	+	ENSG00000215897	ZBTB8B	Intragenic	chr1.32967407.32968127	chr1.32967407.ZBTB8B	chr1	32967407	32968127	*	1	1	1	1	1	1	0	0	1	1	1	1	1	1	1	0	13	4	4	4	1	NA	NA	0	-14306	-40097	-27201	156	99	8	10	253	58	7	4	151
chr1	41246684	41306124	59441	+	ENSG00000117013	KCNQ4	Intragenic	chr1.41681976.41682770	chr1.41681976.KCNQ4	chr1	41681976	41682770	*	1	1	1	1	1	1	0	1	1	1	1	1	1	1	0	0	13	4	4	4	1	NA	NA	0	-376250	-435690	-405970	34	15	11	14	40	12	2	11	40
chr1	41246684	41306124	59441	+	ENSG00000117013	KCNQ4	Intragenic	chr1.42326163.42327015	chr1.42326163.KCNQ4	chr1	42326163	42327015	*	1	1	1	1	1	1	0	0	1	1	1	1	1	1	0	0	12	4	4	4	0	NA	NA	0	-1020465	-1079905	-1050185	61	34	18	16	63	22	10	6	63
chr1	41246684	41306124	59441	+	ENSG00000117013	KCNQ4	Intragenic	chr1.42805588.42806402	chr1.42805588.KCNQ4	chr1	42805588	42806402	*	1	1	1	1	1	1	0	0	1	1	1	1	1	1	0	0	12	4	4	4	0	NA	NA	0	-1499872	-1559312	-1529592	33	10	10	13	60	12	9	5	36
chr1	44395992	44402913	6922	+	ENSG00000117407	ARTN	Intragenic	chr1.43730778.43731595	chr1.43730778.ARTN	chr1	43730778	43731595	*	1	1	1	1	1	1	0	0	1	1	1	1	1	1	0	0	12	4	4	4	0	NA	NA	0	671726	664805	668266	31	12	8	8	46	7	4	4	42
chr1	66255197	66840259	585063	+	ENSG00000184588	PDE4B	Intragenic	chr1.66917620.66918412	chr1.66917620.PDE4B	chr1	66917620	66918412	*	1	1	1	1	1	1	0	0	1	1	1	1	1	1	1	0	13	4	4	4	1	NA	NA	0	-77757	-662819	-370287	24	10	13	12	42	7	6	9	24
chr1	77330126	77531396	201271	+	ENSG00000117069	ST6GALNAC5	Intragenic	chr1.77321458.77322372	chr1.77321458.ST6GALNAC5	chr1	77321458	77322372	*	1	1	1	1	1	1	0	0	1	1	1	1	1	1	1	0	13	4	4	4	1	NA	NA	0	209480	8210	108846	58	23	8	9	90	29	4	7	77
chr1	78442226	78604133	161908	+	ENSG00000137960	GIPC2	Intragenic	chr1.78611865.78612600	chr1.78611865.GIPC2	chr1	78611865	78612600	*	1	1	1	1	1	1	0	0	1	1	1	1	1	1	0	0	12	4	4	4	0	NA	NA	0	-8100	-170007	-89053	46	32	13	14	67	16	5	7	52
chr1	78766568	79005434	238867	+	ENSG00000122420	PTGFR	Intragenic	chr1.78687748.78688481	chr1.78687748.PTGFR	chr1	78687748	78688481	*	1	1	1	1	1	1	0	0	1	1	1	1	1	1	0	0	12	4	4	4	0	NA	NA	0	317319	78453	197887	35	21	5	6	54	13	4	6	41
chr1	89146905	89301938	155034	+	ENSG00000065243	PKN2	Intragenic	chr1.89143991.89144640	chr1.89143991.PKN2	chr1	89143991	89144640	*	0	1	1	1	1	1	0	0	1	1	1	1	1	1	0	0	11	3	4	4	0	NA	NA	0	157622	2589	80106	10	10	12	5	34	9	2	4	17
chr1	89826605	89853719	27115	+	ENSG00000183347	GBP6	Intragenic	chr1.89888388.89889170	chr1.89888388.GBP6	chr1	89888388	89889170	*	1	1	1	1	1	1	0	0	1	1	1	1	1	1	1	0	13	4	4	4	1	NA	NA	0	-35061	-62175	-48617	33	22	9	12	70	16	5	4	39
chr1	93808445	93828149	19705	+	ENSG00000117505	DR1	Intragenic	chr1.93789863.93790683	chr1.93789863.DR1	chr1	93789863	93790683	*	1	1	1	1	1	1	0	1	1	1	1	1	1	1	0	0	13	4	4	4	1	NA	NA	0	37876	18172	28024	23	16	13	6	42	15	8	13	20
chr1	94880933	94984222	103290	+	ENSG00000117528	ABCD3	Intragenic	chr1.94871805.94872704	chr1.94871805.ABCD3	chr1	94871805	94872704	*	1	1	1	1	1	1	0	1	1	1	1	1	1	1	0	0	13	4	4	4	1	NA	NA	0	111967	8678	60323	46	22	18	14	83	16	11	16	60
chr1	95282898	95360802	77905	+	ENSG00000143036	SLC44A3	Intragenic	chr1.95244052.95244998	chr1.95244052.SLC44A3	chr1	95244052	95244998	*	1	1	1	1	1	1	0	0	1	1	1	1	1	1	1	0	13	4	4	4	1	NA	NA	0	116276	38372	77324	23	12	10	9	42	11	9	2	36
chr1	104290028	104301312	11285	+	ENSG00000187733	AMY1C	Intragenic	chr1.105938378.105939210	chr1.105938378.AMY1C	chr1	105938378	105939210	*	1	1	1	1	1	1	0	0	1	1	1	1	1	1	0	1	13	4	4	4	1	NA	NA	0	-1637482	-1648766	-1643124	36	31	8	18	64	12	5	4	61
chr1	107596267	107601916	5650	+	ENSG00000198890	PRMT6	Intragenic	chr1.106669624.106670303	chr1.106669624.PRMT6	chr1	106669624	106670303	*	1	1	1	1	1	1	0	0	1	1	1	1	1	1	1	0	13	4	4	4	1	NA	NA	0	931952	926303	929128	27	15	8	10	65	14	8	8	37
chr1	107679629	108026080	346452	+	ENSG00000162631	NTNG1	Intragenic	chr1.107642430.107643210	chr1.107642430.NTNG1	chr1	107642430	107643210	*	1	1	1	1	1	1	0	0	1	1	1	1	1	1	1	0	13	4	4	4	1	NA	NA	0	383260	36809	210035	34	19	6	7	38	8	8	5	35
chr1	110155726	110174673	18948	+	ENSG00000116337	AMPD2	Intragenic	chr1.110175019.110175745	chr1.110175019.AMPD2	chr1	110175019	110175745	*	1	1	1	1	1	1	0	0	1	1	1	1	1	1	0	0	12	4	4	4	0	NA	NA	0	-710	-19657	-10183	76	53	7	7	126	23	5	4	99
chr1	110449864	110473614	23751	+	ENSG00000184371	CSF1	Intragenic	chr1.110412279.110412906	chr1.110412279.CSF1	chr1	110412279	110412906	*	1	1	1	1	1	1	0	1	1	1	1	1	1	1	0	0	13	4	4	4	1	NA	NA	0	61021	37271	49147	20	14	7	11	39	13	6	8	42
chr1	110449864	110473614	23751	+	ENSG00000184371	CSF1	Intragenic	chr1.110419055.110419784	chr1.110419055.CSF1	chr1	110419055	110419784	*	1	1	1	1	1	1	0	0	1	1	1	1	1	1	0	0	12	4	4	4	0	NA	NA	0	54194	30444	42320	35	22	9	7	49	20	4	6	35
chr1	112935803	113003786	67984	+	ENSG00000143079	CTTNBP2NL	Intragenic	chr1.112807048.112807740	chr1.112807048.CTTNBP2NL	chr1	112807048	112807740	*	1	1	1	1	1	1	0	0	1	1	1	1	1	1	0	0	12	4	4	4	0	NA	NA	0	196392	128409	162401	22	9	7	6	25	10	3	5	15
chr1	116651376	116677861	26486	+	ENSG00000173212	MAB21L3	Intragenic	chr1.116749534.116750385	chr1.116749534.MAB21L3	chr1	116749534	116750385	*	1	1	1	1	1	1	0	0	1	1	1	1	1	1	1	0	13	4	4	4	1	NA	NA	0	-72099	-98584	-85341	45	18	5	9	75	14	13	3	42
chr1	163233366	163325554	92189	+	ENSG00000143228	NUF2	Intragenic	chr1.163553394.163554170	chr1.163553394.NUF2	chr1	163553394	163554170	*	1	1	1	1	1	1	0	0	1	1	1	1	1	1	0	0	12	4	4	4	0	NA	NA	0	-228228	-320416	-274322	43	22	13	8	74	17	8	7	67
chr1	168542711	168551315	8605	+	ENSG00000143184	XCL1	Intragenic	chr1.168529391.168530183	chr1.168529391.XCL1	chr1	168529391	168530183	*	1	1	1	1	1	1	0	0	1	1	1	1	1	1	0	0	12	4	4	4	0	NA	NA	0	21528	12924	17226	37	27	7	8	63	14	12	7	55
chr1	179848177	179888412	40236	+	ENSG00000143337	TOR1AIP1	Intragenic	chr1.179899372.179900493	chr1.179899372.TOR1AIP1	chr1	179899372	179900493	*	1	1	1	1	1	1	0	0	1	1	1	1	1	1	1	0	13	4	4	4	1	NA	NA	0	-11521	-51756	-31638	37	29	16	15	69	15	10	11	54
chr1	181379238	181777219	397982	+	ENSG00000198216	CACNA1E	Intragenic	chr1.181327788.181328867	chr1.181327788.CACNA1E	chr1	181327788	181328867	*	1	1	1	1	1	1	0	1	1	1	1	1	1	1	0	0	13	4	4	4	1	NA	NA	0	448891	50910	249901	109	57	14	12	189	58	13	15	133
chr1	184353192	184598154	244963	+	ENSG00000116667	C1orf21	Intragenic	chr1.184331850.184332579	chr1.184331850.C1orf21	chr1	184331850	184332579	*	1	1	1	1	1	1	1	0	1	1	1	1	1	1	0	0	13	4	4	4	1	NA	NA	0	265939	20977	143459	48	27	8	11	70	14	9	9	54
chr1	186795085	186958113	163029	+	ENSG00000116711	PLA2G4A	Intragenic	chr1.187728887.187729818	chr1.187728887.PLA2G4A	chr1	187728887	187729818	*	1	1	1	1	1	1	0	0	1	1	1	1	1	1	0	0	12	4	4	4	0	NA	NA	0	-771240	-934268	-852754	67	37	16	16	89	20	11	12	76
chr1	186795085	186958113	163029	+	ENSG00000116711	PLA2G4A	Intragenic	chr1.187940709.187941643	chr1.187940709.PLA2G4A	chr1	187940709	187941643	*	1	1	1	1	1	1	0	0	1	1	1	1	1	1	0	0	12	4	4	4	0	NA	NA	0	-983064	-1146092	-1064578	81	32	17	17	120	29	10	4	87
chr1	192775169	192781403	6235	+	ENSG00000116741	RGS2	Intragenic	chr1.192830660.192831702	chr1.192830660.RGS2	chr1	192830660	192831702	*	1	1	1	1	1	1	0	1	1	1	1	1	1	1	0	0	13	4	4	4	1	NA	NA	0	-49779	-56013	-52895	107	81	20	20	193	54	10	11	103
chr1	193088147	193223031	134885	+	ENSG00000134371	CDC73	Intragenic	chr1.193238559.193239382	chr1.193238559.CDC73	chr1	193238559	193239382	*	1	1	1	1	1	1	0	0	1	1	1	1	1	1	0	0	12	4	4	4	0	NA	NA	0	-15940	-150824	-83382	63	29	11	5	127	29	7	4	47
chr1	207491853	207534311	42459	+	ENSG00000196352	CD55	Intragenic	chr1.207489383.207490511	chr1.207489383.CD55	chr1	207489383	207490511	*	1	1	1	1	1	1	0	0	1	1	1	1	1	1	0	0	12	4	4	4	0	NA	NA	0	44364	1906	23136	30	16	8	18	26	7	14	7	20
chr1	221048699	221059124	10426	+	ENSG00000136630	HLX	Intragenic	chr1.221377255.221378195	chr1.221377255.HLX	chr1	221377255	221378195	*	1	1	1	1	1	1	0	0	1	1	1	1	1	1	0	0	12	4	4	4	0	NA	NA	0	-318601	-329026	-323813	38	27	11	16	78	6	5	7	68
chr10	3106712	3179904	73193	+	ENSG00000067057	PFKP	Intragenic	chr10.3028237.3029016	chr10.3028237.PFKP	chr10	3028237	3029016	*	1	1	1	1	1	1	0	0	1	1	1	1	1	1	0	0	12	4	4	4	0	NA	NA	0	151277	78085	114681	35	16	8	8	60	18	3	7	40
chr10	22601903	22609235	7333	+	ENSG00000148444	COMMD3	Intragenic	chr10.22471657.22472592	chr10.22471657.COMMD3	chr10	22471657	22472592	*	1	1	1	1	1	1	0	1	1	1	1	1	1	1	0	0	13	4	4	4	1	NA	NA	0	137110	129778	133444	39	18	12	9	61	10	10	13	40
chr10	25460991	25891155	430165	+	ENSG00000151025	GPR158	Intragenic	chr10.25451130.25452015	chr10.25451130.GPR158	chr10	25451130	25452015	*	1	1	1	1	1	1	0	0	1	1	1	1	1	1	1	0	13	4	4	4	1	NA	NA	0	439582	9418	224500	31	12	10	14	40	12	3	6	52
chr10	43218305	43232607	14303	+	ENSG00000230425	AL022344.6	Intragenic	chr10.43185079.43185803	chr10.43185079.AL022344.6	chr10	43185079	43185803	*	1	1	1	1	1	1	0	0	1	1	1	1	1	1	0	0	12	4	4	4	0	NA	NA	0	47166	32864	40016	32	18	12	8	52	9	3	5	39
chr10	47080534	47088320	7787	+	ENSG00000204174	PPYR1	Intragenic	chr10.47101067.47102325	chr10.47101067.PPYR1	chr10	47101067	47102325	*	1	1	1	1	1	1	0	0	1	1	1	1	1	1	0	0	12	4	4	4	0	NA	NA	0	-13377	-21163	-17269	84	55	38	27	144	48	18	12	137
chr10	64561516	64568238	6723	+	ENSG00000181915	ADO	Intragenic	chr10.63553370.63553989	chr10.63553370.ADO	chr10	63553370	63553989	*	1	1	1	1	1	1	0	0	1	1	1	1	1	1	0	0	12	4	4	4	0	NA	NA	0	1014558	1007836	1011198	24	12	10	7	31	8	6	6	20
chr10	64561516	64568238	6723	+	ENSG00000181915	ADO	Intragenic	chr10.63741063.63741743	chr10.63741063.ADO	chr10	63741063	63741743	*	1	1	1	1	1	1	0	0	1	1	1	1	1	1	0	0	12	4	4	4	0	NA	NA	0	826835	820113	823475	24	20	11	5	39	8	3	1	41
chr10	65278123	65384883	106761	+	ENSG00000165476	REEP3	Intragenic	chr10.65471709.65472617	chr10.65471709.REEP3	chr10	65471709	65472617	*	1	1	1	1	1	1	0	0	1	1	1	1	1	1	0	0	12	4	4	4	0	NA	NA	0	-87280	-194040	-140660	38	22	14	13	55	16	9	7	44
chr10	76582340	76792380	210041	+	ENSG00000156650	KAT6B	Intragenic	chr10.76581127.76581942	chr10.76581127.KAT6B	chr10	76581127	76581942	*	1	1	1	1	1	1	0	1	1	1	1	1	1	1	0	0	13	4	4	4	1	NA	NA	0	210845	805	105825	48	30	6	15	65	23	8	10	61
chr10	79790518	79816570	26053	+	ENSG00000138326	RPS24	Intragenic	chr10.79926319.79927103	chr10.79926319.RPS24	chr10	79926319	79927103	*	1	1	1	1	1	1	0	0	1	1	1	1	1	1	0	0	12	4	4	4	0	NA	NA	0	-110141	-136193	-123167	47	22	10	13	60	21	4	5	58
chr10	79790518	79816570	26053	+	ENSG00000138326	RPS24	Intragenic	chr10.80241347.80242535	chr10.80241347.RPS24	chr10	80241347	80242535	*	1	1	1	1	1	1	0	0	1	1	1	1	1	1	1	0	13	4	4	4	1	NA	NA	0	-425371	-451423	-438397	117	51	31	21	195	30	18	11	92
chr10	80825792	81076285	250494	+	ENSG00000108175	ZMIZ1	Intragenic	chr10.80408797.80409814	chr10.80408797.ZMIZ1	chr10	80408797	80409814	*	1	1	1	1	1	1	0	0	1	1	1	1	1	1	0	0	12	4	4	4	0	NA	NA	0	666979	416486	541733	25	10	11	7	55	14	5	3	44
chr10	82294658	82406316	111659	+	ENSG00000178217	SH2D4B	Intragenic	chr10.82290061.82290565	chr10.82290061.SH2D4B	chr10	82290061	82290565	*	1	1	1	1	1	1	0	0	1	1	1	1	1	1	0	0	12	4	4	4	0	NA	NA	0	116003	4345	60175	19	11	8	11	20	7	5	3	20
chr10	93167096	93274586	107491	+	ENSG00000165338	HECTD2	Intragenic	chr10.93318887.93319609	chr10.93318887.HECTD2	chr10	93318887	93319609	*	1	1	1	1	1	1	0	0	1	1	1	1	1	1	0	0	12	4	4	4	0	NA	NA	0	-44663	-152153	-98407	48	29	7	9	122	38	5	6	51
chr10	112628565	112659764	31200	+	ENSG00000150593	PDCD4	Intragenic	chr10.112613533.112614568	chr10.112613533.PDCD4	chr10	112613533	112614568	*	1	1	1	1	1	1	0	0	1	1	1	1	1	1	0	0	12	4	4	4	0	NA	NA	0	45713	14514	30114	39	20	8	11	68	15	11	11	29
chr10	114040493	114064793	24301	+	ENSG00000119913	TECTB	Intragenic	chr10.114017928.114018732	chr10.114017928.TECTB	chr10	114017928	114018732	*	1	1	1	1	1	1	0	0	1	1	1	1	1	1	1	0	13	4	4	4	1	NA	NA	0	46463	22163	34313	39	21	10	8	54	13	4	7	40
chr10	121649223	121702014	52792	+	ENSG00000107651	SEC23IP	Intragenic	chr10.121702199.121703081	chr10.121702199.SEC23IP	chr10	121702199	121703081	*	1	1	1	1	1	1	0	0	1	1	1	1	1	1	1	0	13	4	4	4	1	NA	NA	0	-627	-53418	-27022	64	31	15	9	71	23	3	7	64
chr10	122607695	122669036	61342	+	ENSG00000120008	WDR11	Intragenic	chr10.122486321.122487065	chr10.122486321.WDR11	chr10	122486321	122487065	*	1	1	1	1	1	1	1	0	1	1	1	1	1	1	0	0	13	4	4	4	1	NA	NA	0	182343	121002	151673	16	6	9	5	25	8	10	5	26
chr10	124892478	124899995	7518	+	ENSG00000188620	HMX3	Intragenic	chr10.124900051.124900778	chr10.124900051.HMX3	chr10	124900051	124900778	*	1	1	1	1	1	1	0	0	1	1	1	1	1	1	1	0	13	4	4	4	1	NA	NA	0	-420	-7937	-4178	17	16	12	10	34	7	6	2	37
chr11	4507109	4511138	4030	+	ENSG00000196778	OR52K1	Intragenic	chr11.4516098.4516973	chr11.4516098.OR52K1	chr11	4516098	4516973	*	1	1	1	1	1	1	0	0	1	1	1	1	1	1	0	0	12	4	4	4	0	NA	NA	0	-5398	-9427	-7412	15	13	7	7	25	8	3	3	27
chr11	12395732	12552348	156617	+	ENSG00000197702	PARVA	Intragenic	chr11.12555792.12556618	chr11.12555792.PARVA	chr11	12555792	12556618	*	1	1	1	1	1	1	0	1	1	1	1	1	1	1	0	0	13	4	4	4	1	NA	NA	0	-3858	-160474	-82166	35	18	11	9	54	11	3	9	34
chr11	13687217	13753893	66677	+	ENSG00000197601	FAR1	Intragenic	chr11.13976093.13976746	chr11.13976093.FAR1	chr11	13976093	13976746	*	1	0	1	1	1	1	0	0	1	0	1	1	1	1	0	0	10	2	4	4	0	NA	NA	0	-222527	-289203	-255865	17	4	7	7	17	5	5	1	22
chr11	15130970	15268754	137785	+	ENSG00000188487	INSC	Intragenic	chr11.15381284.15382579	chr11.15381284.INSC	chr11	15381284	15382579	*	1	1	1	1	1	1	0	0	1	1	1	1	1	1	0	0	12	4	4	4	0	NA	NA	0	-113178	-250962	-182070	46	27	14	14	70	15	10	5	52
chr11	24515516	25104150	588635	+	ENSG00000187398	LUZP2	Intragenic	chr11.25319372.25320535	chr11.25319372.LUZP2	chr11	25319372	25320535	*	1	1	1	1	1	1	0	0	1	1	1	1	1	1	1	0	13	4	4	4	1	NA	NA	0	-215804	-804438	-510120	49	22	12	12	105	15	7	6	54
chr11	24515516	25104150	588635	+	ENSG00000187398	LUZP2	Intragenic	chr11.25411950.25412775	chr11.25411950.LUZP2	chr11	25411950	25412775	*	1	1	1	1	1	1	0	0	1	1	1	1	1	1	0	0	12	4	4	4	0	NA	NA	0	-308213	-896847	-602529	103	45	14	11	147	30	6	11	104
chr11	27059272	27149356	90085	+	ENSG00000129151	BBOX1	Intragenic	chr11.27167235.27167855	chr11.27167235.BBOX1	chr11	27167235	27167855	*	1	1	1	1	1	1	0	0	1	0	1	1	1	1	1	0	12	3	4	4	1	NA	NA	0	-18189	-108273	-63231	18	10	5	7	36	6	5	3	20
chr11	27059272	27149356	90085	+	ENSG00000129151	BBOX1	Intragenic	chr11.27226612.27227395	chr11.27226612.BBOX1	chr11	27226612	27227395	*	1	1	1	1	1	1	0	0	1	1	1	1	1	1	0	0	12	4	4	4	0	NA	NA	0	-77648	-167732	-122690	23	13	11	7	40	10	8	4	36
chr11	28126795	28355054	228260	+	ENSG00000169519	METTL15	Intragenic	chr11.28504970.28505774	chr11.28504970.METTL15	chr11	28504970	28505774	*	1	1	1	1	1	1	0	0	1	1	1	1	1	1	0	0	12	4	4	4	0	NA	NA	0	-150318	-378577	-264447	29	13	7	5	51	9	5	6	36
chr11	34639640	34682604	42965	+	ENSG00000135373	EHF	Intragenic	chr11.34771446.34772341	chr11.34771446.EHF	chr11	34771446	34772341	*	1	1	1	1	1	1	1	0	1	1	1	1	1	1	0	0	13	4	4	4	1	NA	NA	0	-89290	-132254	-110772	46	28	16	8	66	21	15	6	56
chr11	36613051	36694823	81773	+	ENSG00000166352	C11orf74	Intragenic	chr11.38206476.38207320	chr11.38206476.C11orf74	chr11	38206476	38207320	*	1	1	1	1	1	1	0	1	1	1	1	1	1	1	0	0	13	4	4	4	1	NA	NA	0	-1512075	-1593847	-1552961	59	18	16	9	103	27	7	8	82
chr11	43330513	43366079	35567	+	ENSG00000166181	API5	Intragenic	chr11.42845506.42846197	chr11.42845506.API5	chr11	42845506	42846197	*	1	1	1	1	1	1	0	0	1	1	1	1	1	1	1	0	13	4	4	4	1	NA	NA	0	520227	484661	502445	30	27	7	5	45	12	4	5	54
chr11	46296212	46342972	46761	+	ENSG00000157613	CREB3L1	Intragenic	chr11.46289244.46289952	chr11.46289244.CREB3L1	chr11	46289244	46289952	*	1	1	1	1	1	1	0	0	1	1	1	1	1	1	0	0	12	4	4	4	0	NA	NA	0	53374	6614	29994	26	17	5	8	40	8	5	5	41
chr11	57517715	57587018	69304	+	ENSG00000198561	CTNND1	Intragenic	chr11.57606360.57607212	chr11.57606360.CTNND1	chr11	57606360	57607212	*	1	1	1	1	1	1	0	0	1	1	1	1	1	1	1	0	13	4	4	4	1	NA	NA	0	-19768	-89071	-54419	26	13	8	7	47	11	7	5	35
chr11	58907221	58922512	15292	+	ENSG00000166801	FAM111A	Intragenic	chr11.58923422.58924186	chr11.58923422.FAM111A	chr11	58923422	58924186	*	1	1	1	1	1	1	0	0	1	0	1	1	1	1	0	0	11	3	4	4	0	NA	NA	0	-1292	-16583	-8937	18	16	8	11	35	8	7	5	18
chr11	61954688	61961011	6324	+	ENSG00000168515	SCGB1D1	Intragenic	chr11.61947338.61948128	chr11.61947338.SCGB1D1	chr11	61947338	61948128	*	1	1	1	1	1	1	0	0	1	1	1	1	1	1	1	0	13	4	4	4	1	NA	NA	0	13277	6954	10116	36	20	10	10	67	19	8	6	47
chr11	86745886	87034756	288871	+	ENSG00000166575	TMEM135	Intragenic	chr11.86711034.86711827	chr11.86711034.TMEM135	chr11	86711034	86711827	*	1	1	1	1	1	1	0	0	1	1	1	1	1	1	0	0	12	4	4	4	0	NA	NA	0	323325	34455	178891	23	17	9	10	34	11	6	6	27
chr11	93391805	93463522	71718	+	ENSG00000166004	KIAA1731	Intragenic	chr11.93384104.93384861	chr11.93384104.KIAA1731	chr11	93384104	93384861	*	1	1	1	1	1	1	0	0	1	1	1	1	1	1	1	0	13	4	4	4	1	NA	NA	0	79039	7322	43181	36	23	11	7	63	13	3	6	47
chr11	111123707	111157126	33420	+	ENSG00000150750	C11orf53	Intragenic	chr11.111107603.111108668	chr11.111107603.C11orf53	chr11	111107603	111108668	*	1	1	1	1	1	1	0	0	1	1	1	1	1	1	0	0	12	4	4	4	0	NA	NA	0	48990	15571	32281	49	39	16	6	88	18	3	9	47
chr11	111166565	111179460	12896	+	ENSG00000214290	C11orf93	Intragenic	chr11.111179894.111180821	chr11.111179894.C11orf93	chr11	111179894	111180821	*	1	1	1	1	1	1	0	0	1	1	1	1	1	1	1	0	13	4	4	4	1	NA	NA	0	-898	-13793	-7345	43	18	13	14	76	16	9	6	47
chr11	113842603	113861035	18433	+	ENSG00000166736	HTR3A	Intragenic	chr11.114348556.114349389	chr11.114348556.HTR3A	chr11	114348556	114349389	*	1	1	1	1	1	1	0	0	1	1	1	1	1	1	0	0	12	4	4	4	0	NA	NA	0	-487938	-506370	-497154	86	36	12	8	118	30	7	2	85
chr11	118440105	118473730	33626	+	ENSG00000095139	ARCN1	Intragenic	chr11.118236802.118237561	chr11.118236802.ARCN1	chr11	118236802	118237561	*	1	1	1	1	1	1	0	0	1	1	1	1	1	1	0	0	12	4	4	4	0	NA	NA	0	236548	202923	219736	12	10	6	6	28	5	3	6	21
chr11	129242835	129322171	79337	+	ENSG00000043039	BARX2	Intragenic	chr11.129408027.129408783	chr11.129408027.BARX2	chr11	129408027	129408783	*	1	1	1	1	1	1	0	0	1	1	1	1	1	1	0	0	12	4	4	4	0	NA	NA	0	-86234	-165570	-125902	64	44	10	5	99	33	3	5	98
chr11	129682714	129729898	47185	+	ENSG00000151715	TMEM45B	Intragenic	chr11.129511901.129512674	chr11.129511901.TMEM45B	chr11	129511901	129512674	*	1	1	1	1	1	1	0	0	1	1	1	1	1	1	0	0	12	4	4	4	0	NA	NA	0	217610	170426	194018	43	19	18	10	74	14	6	6	71
chr12	6305881	6347427	41547	+	ENSG00000010278	CD9	Intragenic	chr12.6373743.6374497	chr12.6373743.CD9	chr12	6373743	6374497	*	1	1	1	1	1	1	0	0	1	1	1	1	1	1	1	0	13	4	4	4	1	NA	NA	0	-26694	-68240	-47466	31	14	9	6	38	8	6	3	43
chr12	11799788	12044558	244771	+	ENSG00000139083	ETV6	Intragenic	chr12.11776177.11776879	chr12.11776177.ETV6	chr12	11776177	11776879	*	1	1	1	1	1	1	0	0	1	1	1	1	1	1	0	1	13	4	4	4	1	NA	NA	0	268029	23259	145645	45	24	9	9	68	15	4	8	62
chr12	14515610	14651697	136088	+	ENSG00000171681	ATF7IP	Intragenic	chr12.14425824.14426525	chr12.14425824.ATF7IP	chr12	14425824	14426525	*	1	1	1	1	1	1	0	0	1	1	1	1	1	1	0	0	12	4	4	4	0	NA	NA	0	225522	89435	157479	21	10	12	11	29	15	2	4	29
chr12	22775009	22838646	63638	+	ENSG00000139163	ETNK1	Intragenic	chr12.23070283.23071100	chr12.23070283.ETNK1	chr12	23070283	23071100	*	1	1	1	1	1	1	0	0	1	0	1	1	1	1	0	0	11	3	4	4	0	NA	NA	0	-232046	-295683	-263864	24	13	7	8	48	8	4	3	33
chr12	26108962	26232825	123864	+	ENSG00000123094	RASSF8	Intragenic	chr12.25966487.25967178	chr12.25966487.RASSF8	chr12	25966487	25967178	*	1	1	1	1	1	1	0	0	1	1	1	1	1	1	1	0	13	4	4	4	1	NA	NA	0	265992	142129	204061	21	21	8	11	58	10	6	6	48
chr12	47470386	47630443	160058	+	ENSG00000179715	FAM113B	Intragenic	chr12.47641059.47641688	chr12.47641059.FAM113B	chr12	47641059	47641688	*	1	1	1	1	1	1	1	0	1	1	1	1	1	1	0	0	13	4	4	4	1	NA	NA	0	-10931	-170988	-90959	14	16	9	15	38	9	8	2	26
chr12	57620110	57628718	8609	+	ENSG00000182199	SHMT2	Intragenic	chr12.57671760.57672853	chr12.57671760.SHMT2	chr12	57671760	57672853	*	1	1	1	1	1	1	0	0	1	1	1	1	1	1	0	0	12	4	4	4	0	NA	NA	0	-43589	-52197	-47893	95	70	18	18	164	40	8	5	109
chr12	59986848	60176395	189548	+	ENSG00000118596	SLC16A7	Intragenic	chr12.60429655.60430598	chr12.60429655.SLC16A7	chr12	60429655	60430598	*	1	1	1	1	1	1	0	0	1	1	1	1	1	1	1	0	13	4	4	4	1	NA	NA	0	-253732	-443279	-348505	71	42	20	11	128	19	9	9	70
chr12	67660061	67713731	53671	+	ENSG00000111530	CAND1	Intragenic	chr12.67908708.67909480	chr12.67908708.CAND1	chr12	67908708	67909480	*	1	1	1	1	1	1	0	0	1	1	1	1	1	1	1	0	13	4	4	4	1	NA	NA	0	-195363	-249033	-222197	27	30	12	10	55	11	7	4	47
chr12	67660061	67713731	53671	+	ENSG00000111530	CAND1	Intragenic	chr12.68108288.68109070	chr12.68108288.CAND1	chr12	68108288	68109070	*	1	1	1	1	1	1	1	0	1	1	1	1	1	1	0	0	13	4	4	4	1	NA	NA	0	-394949	-448619	-421783	9	7	10	8	26	9	9	6	19
chr12	70757056	70828072	71017	+	ENSG00000135643	KCNMB4	Intragenic	chr12.70234026.70235227	chr12.70234026.KCNMB4	chr12	70234026	70235227	*	1	1	1	1	1	1	0	1	1	1	1	1	1	1	0	0	13	4	4	4	1	NA	NA	0	593445	522429	557937	73	36	12	19	140	17	14	18	52
chr12	72478046	73059422	581377	+	ENSG00000072657	TRHDE	Intragenic	chr12.73777276.73778184	chr12.73777276.TRHDE	chr12	73777276	73778184	*	1	1	1	1	1	1	0	0	1	1	1	1	1	1	1	0	13	4	4	4	1	NA	NA	0	-718308	-1299684	-1008996	72	29	29	15	92	14	8	8	60
chr12	74928551	74935223	6673	+	ENSG00000253719	ATXN7L3B	Intragenic	chr12.75017830.75018548	chr12.75017830.ATXN7L3B	chr12	75017830	75018548	*	1	1	1	1	1	1	1	0	1	1	1	1	1	1	0	0	13	4	4	4	1	NA	NA	0	-82967	-89639	-86303	18	13	12	10	36	6	11	5	36
chr12	83077659	83528649	450991	+	ENSG00000179104	TMTC2	Intragenic	chr12.84211334.84212146	chr12.84211334.TMTC2	chr12	84211334	84212146	*	1	1	1	1	1	1	0	0	1	1	1	1	1	1	1	0	13	4	4	4	1	NA	NA	0	-683091	-1134081	-908585	38	16	13	9	88	18	6	6	46
chr12	85427092	85657002	229911	+	ENSG00000133640	LRRIQ1	Intragenic	chr12.88579761.88580460	chr12.88579761.LRRIQ1	chr12	88579761	88580460	*	1	1	1	1	1	1	1	0	1	1	1	1	1	1	0	0	13	4	4	4	1	NA	NA	0	-2923109	-3153019	-3038063	23	13	20	10	41	6	9	6	31
chr12	85427092	85657002	229911	+	ENSG00000133640	LRRIQ1	Intragenic	chr12.90025761.90027069	chr12.90025761.LRRIQ1	chr12	90025761	90027069	*	1	1	1	1	1	1	0	0	1	1	1	1	1	1	1	0	13	4	4	4	1	NA	NA	0	-4369413	-4599323	-4484367	50	32	11	14	94	21	10	12	96
chr12	97298001	97347129	49129	+	ENSG00000139350	NEDD1	Intragenic	chr12.97666496.97667319	chr12.97666496.NEDD1	chr12	97666496	97667319	*	1	1	1	1	1	1	0	0	1	0	1	1	1	1	0	0	11	3	4	4	0	NA	NA	0	-319779	-368907	-344343	30	16	8	7	47	9	3	7	27
chr12	97298001	97347129	49129	+	ENSG00000139350	NEDD1	Intragenic	chr12.97961404.97963183	chr12.97961404.NEDD1	chr12	97961404	97963183	*	1	1	1	1	1	1	1	0	1	1	1	1	1	1	0	0	13	4	4	4	1	NA	NA	0	-615165	-664293	-639729	87	64	22	23	168	41	19	10	113
chr12	116994186	117014425	20240	+	ENSG00000171471	MAP1LC3B2	Intragenic	chr12.116947128.116947791	chr12.116947128.MAP1LC3B2	chr12	116947128	116947791	*	1	1	1	1	1	1	0	0	1	1	1	1	1	1	1	0	13	4	4	4	1	NA	NA	0	66965	46726	56846	31	20	9	10	57	13	3	1	27
chr12	121121672	121139667	17996	+	ENSG00000110917	MLEC	Intragenic	chr12.121115696.121116350	chr12.121115696.MLEC	chr12	121115696	121116350	*	1	1	1	1	1	1	0	0	1	1	1	1	1	1	0	0	12	4	4	4	0	NA	NA	0	23643	5648	14646	27	22	10	5	47	9	6	2	36
chr12	123008793	123110926	102134	+	ENSG00000184445	KNTC1	Intragenic	chr12.124174476.124175344	chr12.124174476.KNTC1	chr12	124174476	124175344	*	1	1	1	1	1	1	0	0	1	1	1	1	1	1	0	0	12	4	4	4	0	NA	NA	0	-1063984	-1166117	-1115050	43	20	12	10	56	14	5	7	49
chr12	123008793	123110926	102134	+	ENSG00000184445	KNTC1	Intragenic	chr12.124621176.124621821	chr12.124621176.KNTC1	chr12	124621176	124621821	*	1	1	1	1	1	1	0	0	1	1	1	1	1	1	0	0	12	4	4	4	0	NA	NA	0	-1510573	-1612706	-1561639	18	15	8	7	20	5	4	3	11
chr13	24731861	24896096	164236	+	ENSG00000182957	SPATA13	Intragenic	chr13.24686415.24687143	chr13.24686415.SPATA13	chr13	24686415	24687143	*	1	1	1	1	1	1	1	0	1	1	1	1	1	1	0	0	13	4	4	4	1	NA	NA	0	209317	45082	127200	41	20	11	6	69	11	8	5	46
chr13	26825276	26979375	154100	+	ENSG00000132964	CDK8	Intragenic	chr13.27033888.27034642	chr13.27033888.CDK8	chr13	27033888	27034642	*	1	1	1	1	1	1	0	1	1	1	1	1	1	1	0	0	13	4	4	4	1	NA	NA	0	-54891	-208990	-131940	24	13	12	12	48	10	7	10	30
chr13	40226764	40365802	139039	+	ENSG00000133103	COG6	Intragenic	chr13.40474227.40475151	chr13.40474227.COG6	chr13	40474227	40475151	*	1	1	1	1	1	1	0	0	1	1	1	1	1	1	1	0	13	4	4	4	1	NA	NA	0	-108887	-247925	-178405	44	38	8	11	84	16	4	6	76
chr13	43133872	43182149	48278	+	ENSG00000120659	TNFSF11	Intragenic	chr13.43127386.43128374	chr13.43127386.TNFSF11	chr13	43127386	43128374	*	1	1	1	1	1	1	0	0	1	1	1	1	1	1	0	0	12	4	4	4	0	NA	NA	0	54269	5992	30131	48	30	9	15	76	19	11	4	56
chr13	51480814	51544592	63779	+	ENSG00000136104	RNASEH2B	Intragenic	chr13.51608770.51609498	chr13.51608770.RNASEH2B	chr13	51608770	51609498	*	1	1	1	1	1	1	0	0	1	1	1	1	1	1	0	0	12	4	4	4	0	NA	NA	0	-64542	-128320	-96430	18	21	12	8	38	5	4	3	22
chr13	53599830	53626196	26367	+	ENSG00000102837	OLFM4	Intragenic	chr13.54136398.54137131	chr13.54136398.OLFM4	chr13	54136398	54137131	*	1	1	1	1	1	1	1	0	1	1	1	1	1	1	0	0	13	4	4	4	1	NA	NA	0	-510569	-536935	-523751	34	26	9	8	61	14	9	5	35
chr13	64317934	64321323	3390	+	ENSG00000226974	AL445989.1	Intragenic	chr13.64128215.64128938	chr13.64128215.AL445989.1	chr13	64128215	64128938	*	1	1	1	1	1	1	1	0	1	1	1	1	1	1	0	0	13	4	4	4	1	NA	NA	0	192746	189357	191052	29	10	10	6	55	7	7	8	24
chr13	92047929	93519490	1471562	+	ENSG00000179399	GPC5	Intragenic	chr13.90632918.90633709	chr13.90632918.GPC5	chr13	90632918	90633709	*	1	1	1	1	1	1	0	0	1	1	1	1	1	1	1	0	13	4	4	4	1	NA	NA	0	2886176	1414615	2150396	48	16	6	9	63	7	5	2	40
chr13	92047929	93519490	1471562	+	ENSG00000179399	GPC5	Intragenic	chr13.91037960.91039111	chr13.91037960.GPC5	chr13	91037960	91039111	*	1	1	1	1	1	1	0	0	1	1	1	1	1	1	1	0	13	4	4	4	1	NA	NA	0	2480954	1009393	1745174	61	18	9	11	104	18	8	6	66
chr13	92047929	93519490	1471562	+	ENSG00000179399	GPC5	Intragenic	chr13.91552007.91552825	chr13.91552007.GPC5	chr13	91552007	91552825	*	1	1	1	1	1	1	0	0	1	1	1	1	1	1	0	0	12	4	4	4	0	NA	NA	0	1967073	495512	1231293	39	12	12	9	58	6	5	4	25
chr13	93876095	95055812	1179718	+	ENSG00000183098	GPC6	Intragenic	chr13.93854037.93854876	chr13.93854037.GPC6	chr13	93854037	93854876	*	1	1	1	1	1	1	0	0	1	1	1	1	1	1	0	0	12	4	4	4	0	NA	NA	0	1201355	21638	611497	40	22	13	11	44	12	8	6	53
chr13	106115216	106143383	28168	+	ENSG00000182346	DAOA	Intragenic	chr13.105218049.105218754	chr13.105218049.DAOA	chr13	105218049	105218754	*	1	1	1	1	1	1	0	0	1	1	1	1	1	1	1	0	13	4	4	4	1	NA	NA	0	924981	896814	910898	25	10	11	11	39	9	2	3	40
chr13	106115216	106143383	28168	+	ENSG00000182346	DAOA	Intragenic	chr13.106358978.106359785	chr13.106358978.DAOA	chr13	106358978	106359785	*	1	1	1	1	1	1	0	0	1	1	1	1	1	1	0	0	12	4	4	4	0	NA	NA	0	-215999	-244166	-230082	36	13	18	6	51	10	5	5	46
chr13	106115216	106143383	28168	+	ENSG00000182346	DAOA	Intragenic	chr13.106468658.106469773	chr13.106468658.DAOA	chr13	106468658	106469773	*	1	1	1	1	1	1	0	1	1	1	1	1	1	1	0	0	13	4	4	4	1	NA	NA	0	-325833	-354000	-339916	143	91	19	15	221	75	8	16	155
chr13	111965531	111996596	31066	+	ENSG00000153495	C13orf16	Intragenic	chr13.112310812.112311592	chr13.112310812.C13orf16	chr13	112310812	112311592	*	1	1	1	1	1	1	1	0	1	1	1	1	1	1	0	0	13	4	4	4	1	NA	NA	0	-314606	-345671	-330138	26	15	12	11	58	19	8	6	38
chr14	20400767	20404842	4076	+	ENSG00000155249	OR4K1	Intragenic	chr14.20421891.20422700	chr14.20421891.OR4K1	chr14	20421891	20422700	*	1	1	1	1	1	1	0	0	1	1	1	1	1	1	0	0	12	4	4	4	0	NA	NA	0	-17454	-21529	-19491	44	10	8	10	44	8	5	3	22
chr14	24096324	24114848	18525	+	ENSG00000100867	DHRS2	Intragenic	chr14.24158754.24159868	chr14.24158754.DHRS2	chr14	24158754	24159868	*	1	1	1	1	1	1	0	0	1	1	1	1	1	1	1	0	13	4	4	4	1	NA	NA	0	-44464	-62988	-53726	44	28	18	20	87	24	4	3	46
chr14	29238910	29282493	43584	+	ENSG00000186960	C14orf23	Intragenic	chr14.29345376.29346309	chr14.29345376.C14orf23	chr14	29345376	29346309	*	1	1	1	1	1	1	0	0	1	1	1	1	1	1	1	0	13	4	4	4	1	NA	NA	0	-63350	-106933	-85141	45	29	12	14	74	16	6	6	57
chr14	29238910	29282493	43584	+	ENSG00000186960	C14orf23	Intragenic	chr14.29421657.29422654	chr14.29421657.C14orf23	chr14	29421657	29422654	*	1	1	1	1	1	1	0	0	1	1	1	1	1	1	0	0	12	4	4	4	0	NA	NA	0	-139663	-183246	-161454	67	35	23	21	95	22	13	7	91
chr14	56952072	57117324	165253	+	ENSG00000070269	C14orf101	Intragenic	chr14.57127171.57128036	chr14.57127171.C14orf101	chr14	57127171	57128036	*	1	1	1	1	1	1	0	0	1	1	1	1	1	1	1	0	13	4	4	4	1	NA	NA	0	-10280	-175532	-92906	34	22	9	16	70	21	8	5	37
chr14	59652364	59838123	185760	+	ENSG00000100592	DAAM1	Intragenic	chr14.59588596.59589757	chr14.59588596.DAAM1	chr14	59588596	59589757	*	1	1	1	1	1	1	0	0	1	1	1	1	1	1	0	0	12	4	4	4	0	NA	NA	0	248946	63187	156067	107	53	13	13	179	55	6	7	148
chr14	62159231	62214976	55746	+	ENSG00000100644	HIF1A	Intragenic	chr14.61896770.61897584	chr14.61896770.HIF1A	chr14	61896770	61897584	*	1	1	1	1	1	1	0	0	1	1	1	1	1	1	1	0	13	4	4	4	1	NA	NA	0	317798	262053	289926	46	48	14	14	105	27	6	7	63
chr14	62159231	62214976	55746	+	ENSG00000100644	HIF1A	Intragenic	chr14.61957717.61958512	chr14.61957717.HIF1A	chr14	61957717	61958512	*	1	1	1	1	1	1	0	0	1	1	1	1	1	1	0	0	12	4	4	4	0	NA	NA	0	256861	201116	228989	43	18	14	8	81	14	3	4	42
chr14	65013620	65056098	42479	+	ENSG00000165807	C14orf50	Intragenic	chr14.65077755.65078683	chr14.65077755.C14orf50	chr14	65077755	65078683	*	1	1	1	1	1	1	0	0	1	1	1	1	1	1	1	0	13	4	4	4	1	NA	NA	0	-22121	-64599	-43359	56	32	24	21	90	13	7	8	53
chr14	67653110	67695267	42158	+	ENSG00000172717	FAM71D	Intragenic	chr14.67996511.67997501	chr14.67996511.FAM71D	chr14	67996511	67997501	*	1	1	1	1	1	1	0	0	1	1	1	1	1	1	0	0	12	4	4	4	0	NA	NA	0	-301740	-343897	-322818	28	10	13	13	37	9	9	3	27
chr14	76041960	76129557	87598	+	ENSG00000119686	AC007182.1	Intragenic	chr14.76032357.76033232	chr14.76032357.AC007182.1	chr14	76032357	76033232	*	1	1	1	1	1	1	1	0	1	1	1	1	1	1	0	0	13	4	4	4	1	NA	NA	0	96762	9165	52964	36	35	7	11	84	23	11	2	63
chr14	77561440	77583630	22191	+	ENSG00000198894	KIAA1737	Intragenic	chr14.77542412.77543177	chr14.77542412.KIAA1737	chr14	77542412	77543177	*	1	1	1	1	1	1	0	0	1	1	1	1	1	1	0	0	12	4	4	4	0	NA	NA	0	40835	18645	29741	68	42	8	7	128	26	10	5	43
chr14	85993488	86095034	101547	+	ENSG00000185070	FLRT2	Intragenic	chr14.85588908.85589709	chr14.85588908.FLRT2	chr14	85588908	85589709	*	1	1	1	1	1	1	0	0	1	1	1	1	1	1	0	0	12	4	4	4	0	NA	NA	0	505725	404179	454953	22	17	20	6	31	10	4	3	28
chr14	85993488	86095034	101547	+	ENSG00000185070	FLRT2	Intragenic	chr14.86263478.86264204	chr14.86263478.FLRT2	chr14	86263478	86264204	*	1	1	1	1	1	1	1	0	1	1	1	1	1	1	0	0	13	4	4	4	1	NA	NA	0	-168808	-270354	-219580	29	18	9	7	59	11	10	8	29
chr14	95055395	95090983	35589	+	ENSG00000196136	SERPINA3	Intragenic	chr14.95121379.95122013	chr14.95121379.SERPINA3	chr14	95121379	95122013	*	1	1	1	1	1	1	0	0	1	1	1	1	1	1	0	0	12	4	4	4	0	NA	NA	0	-30714	-66302	-48508	49	29	16	9	88	12	6	2	58
chr14	106380838	106391825	10988	+	ENSG00000226777	AB019441.33	Intragenic	chr14.106987387.106988174	chr14.106987387.AB019441.33	chr14	106987387	106988174	*	1	1	1	1	1	1	0	1	1	1	1	1	1	1	0	0	13	4	4	4	1	NA	NA	0	-595956	-606943	-601449	28	15	13	6	52	8	6	9	20
chr15	22365478	22369561	4084	+	ENSG00000182974	OR4M2	Intragenic	chr15.21915059.21916169	chr15.21915059.OR4M2	chr15	21915059	21916169	*	1	1	1	1	1	1	0	0	1	1	1	1	1	1	0	0	12	4	4	4	0	NA	NA	0	453946	449863	451905	64	33	11	10	84	13	14	9	54
chr15	23807454	23813164	5711	+	ENSG00000179455	MKRN3	Intragenic	chr15.23844033.23844828	chr15.23844033.MKRN3	chr15	23844033	23844828	*	1	1	1	1	1	1	0	0	1	1	1	1	1	1	1	0	13	4	4	4	1	NA	NA	0	-31267	-36977	-34121	57	27	13	8	65	6	7	4	74
chr15	33600177	34158299	558123	+	ENSG00000198838	RYR3	Intragenic	chr15.33596717.33597766	chr15.33596717.RYR3	chr15	33596717	33597766	*	1	1	1	1	1	1	0	1	1	1	1	1	1	1	0	0	13	4	4	4	1	NA	NA	0	561057	2935	281997	60	39	14	19	106	26	8	8	89
chr15	39539885	39547046	7162	+	ENSG00000175746	C15orf54	Intragenic	chr15.39276781.39277392	chr15.39276781.C15orf54	chr15	39276781	39277392	*	1	1	1	1	1	1	0	0	1	1	1	1	1	1	0	0	12	4	4	4	0	NA	NA	0	269959	262798	266379	36	21	9	5	48	14	0	3	63
chr15	39870127	39891119	20993	+	ENSG00000137801	THBS1	Intragenic	chr15.39867293.39868072	chr15.39867293.THBS1	chr15	39867293	39868072	*	1	1	1	1	1	1	0	1	1	1	1	1	1	1	0	0	13	4	4	4	1	NA	NA	0	23436	2444	12940	59	43	7	5	92	25	6	9	88
chr15	47701587	48066417	364831	+	ENSG00000137872	SEMA6D	Intragenic	chr15.47469086.47469858	chr15.47469086.SEMA6D	chr15	47469086	47469858	*	1	1	1	1	1	1	0	0	1	1	1	1	1	1	1	0	13	4	4	4	1	NA	NA	0	596945	232115	414531	23	21	5	8	44	13	7	4	32
chr15	47701587	48066417	364831	+	ENSG00000137872	SEMA6D	Intragenic	chr15.48200819.48201724	chr15.48200819.SEMA6D	chr15	48200819	48201724	*	1	1	1	1	1	1	0	0	1	1	1	1	1	1	0	0	12	4	4	4	0	NA	NA	0	-134855	-499685	-317269	19	11	10	8	17	8	4	5	26
chr15	54302101	54920806	618706	+	ENSG00000137766	UNC13C	Intragenic	chr15.55104701.55105466	chr15.55104701.UNC13C	chr15	55104701	55105466	*	1	1	1	1	1	1	0	0	1	1	1	1	1	1	1	0	13	4	4	4	1	NA	NA	0	-184278	-802983	-493630	27	12	7	8	37	9	6	1	31
chr15	58699775	58861151	161377	+	ENSG00000166035	LIPC	Intragenic	chr15.58625008.58625794	chr15.58625008.LIPC	chr15	58625008	58625794	*	1	1	1	1	1	1	0	0	1	1	1	1	1	1	0	0	12	4	4	4	0	NA	NA	0	235749	74373	155061	42	21	18	18	63	16	6	3	43
chr15	58699775	58861151	161377	+	ENSG00000166035	LIPC	Intragenic	chr15.58676686.58677535	chr15.58676686.LIPC	chr15	58676686	58677535	*	1	1	1	1	1	1	0	0	1	1	1	1	1	1	0	0	12	4	4	4	0	NA	NA	0	184040	22664	103352	48	23	9	7	78	18	11	8	59
chr15	59727372	59815751	88380	+	ENSG00000157470	FAM81A	Intragenic	chr15.59846101.59846845	chr15.59846101.FAM81A	chr15	59846101	59846845	*	1	1	1	1	1	1	0	0	1	1	1	1	1	1	1	0	13	4	4	4	1	NA	NA	0	-30722	-119101	-74911	26	12	15	7	35	10	6	8	32
chr15	62936477	63136830	200354	+	ENSG00000171914	TLN2	Intragenic	chr15.62805890.62806699	chr15.62805890.TLN2	chr15	62805890	62806699	*	1	1	1	1	1	1	0	0	1	1	1	1	1	1	1	0	13	4	4	4	1	NA	NA	0	330535	130182	230359	81	48	13	14	135	45	3	6	123
chr15	62936477	63136830	200354	+	ENSG00000171914	TLN2	Intragenic	chr15.63145435.63146526	chr15.63145435.TLN2	chr15	63145435	63146526	*	1	1	1	1	1	1	0	0	1	1	1	1	1	1	0	0	12	4	4	4	0	NA	NA	0	-9151	-209504	-109327	50	28	7	13	91	16	2	9	27
chr15	62936477	63136830	200354	+	ENSG00000171914	TLN2	Intragenic	chr15.63191072.63191801	chr15.63191072.TLN2	chr15	63191072	63191801	*	1	1	1	1	1	1	0	0	1	1	1	1	1	1	0	0	12	4	4	4	0	NA	NA	0	-54607	-254960	-154783	65	43	8	8	100	31	2	3	73
chr15	63793794	63883661	89868	+	ENSG00000140455	USP3	Intragenic	chr15.63766269.63767397	chr15.63766269.USP3	chr15	63766269	63767397	*	1	1	1	1	1	1	0	1	1	1	1	1	1	1	0	0	13	4	4	4	1	NA	NA	0	116828	26961	71895	45	29	14	31	108	16	9	16	63
chr15	68343572	68480402	136831	+	ENSG00000033800	PIAS1	Intragenic	chr15.68334305.68335505	chr15.68334305.PIAS1	chr15	68334305	68335505	*	1	1	1	1	1	1	0	0	1	1	1	1	1	1	1	0	13	4	4	4	1	NA	NA	0	145497	8667	77083	63	33	15	17	109	27	8	6	113
chr15	69742123	69748172	6050	+	ENSG00000137818	RPLP1	Intragenic	chr15.69759866.69760637	chr15.69759866.RPLP1	chr15	69759866	69760637	*	1	1	1	1	1	1	0	0	1	1	1	1	1	1	0	0	12	4	4	4	0	NA	NA	0	-12080	-18129	-15104	22	22	13	8	46	14	6	5	29
chr15	69742123	69748172	6050	+	ENSG00000137818	RPLP1	Intragenic	chr15.69853446.69855484	chr15.69853446.RPLP1	chr15	69853446	69855484	*	1	1	1	1	1	1	0	0	1	1	1	1	1	1	0	0	12	4	4	4	0	NA	NA	0	-106294	-112343	-109318	57	50	36	32	141	36	22	22	60
chr15	69742123	69748172	6050	+	ENSG00000137818	RPLP1	Intragenic	chr15.69984362.69985221	chr15.69984362.RPLP1	chr15	69984362	69985221	*	1	1	1	1	1	1	0	0	1	1	1	1	1	1	1	0	13	4	4	4	1	NA	NA	0	-236620	-242669	-239644	57	22	8	12	78	22	8	8	67
chr15	78727531	78793795	66265	+	ENSG00000136381	IREB2	Intragenic	chr15.78721761.78722412	chr15.78721761.IREB2	chr15	78721761	78722412	*	1	1	1	1	1	1	0	0	1	1	1	1	1	1	0	0	12	4	4	4	0	NA	NA	0	71708	5444	38576	42	27	11	8	45	12	3	6	40
chr15	86682235	87531323	849089	+	ENSG00000166748	AGBL1	Intragenic	chr15.86558037.86558975	chr15.86558037.AGBL1	chr15	86558037	86558975	*	1	1	1	1	1	1	0	0	1	1	1	1	1	1	1	0	13	4	4	4	1	NA	NA	0	972816	123728	548272	82	42	9	10	115	26	8	6	115
chr15	91444420	91465814	21395	+	ENSG00000196547	MAN2A2	Intragenic	chr15.91403647.91404990	chr15.91403647.MAN2A2	chr15	91403647	91404990	*	1	1	1	1	1	1	0	0	1	1	1	1	1	1	0	0	12	4	4	4	0	NA	NA	0	61495	40101	50799	29	23	14	12	45	10	8	7	39
chr15	102355366	102359350	3985	+	ENSG00000182854	OR4F15	Intragenic	chr15.102390060.102390910	chr15.102390060.OR4F15	chr15	102390060	102390910	*	1	1	1	1	1	1	0	0	1	1	1	1	1	1	1	0	13	4	4	4	1	NA	NA	0	-31136	-35120	-33128	56	36	18	18	101	26	9	8	77
chr16	22822498	22928071	105574	+	ENSG00000122254	HS3ST2	Intragenic	chr16.22738487.22740252	chr16.22738487.HS3ST2	chr16	22738487	22740252	*	1	1	1	1	1	1	0	0	1	1	1	1	1	1	0	0	12	4	4	4	0	NA	NA	0	188701	83128	135915	69	26	16	20	86	22	17	14	41
chr16	24854162	24922947	68786	+	ENSG00000158865	SLC5A11	Intragenic	chr16.25060805.25061526	chr16.25060805.SLC5A11	chr16	25060805	25061526	*	1	1	1	1	1	1	0	0	1	0	1	1	1	1	1	0	12	3	4	4	1	NA	NA	0	-138219	-207004	-172611	23	18	11	8	31	6	7	6	38
chr16	80571854	80584541	12688	+	ENSG00000168589	DYNLRB2	Intragenic	chr16.80332741.80333960	chr16.80332741.DYNLRB2	chr16	80332741	80333960	*	1	1	1	1	1	1	0	0	1	1	1	1	1	1	0	0	12	4	4	4	0	NA	NA	0	251190	238503	244847	26	8	10	14	63	10	8	8	36
chr16	84850537	84943114	92578	+	ENSG00000103196	CRISPLD2	Intragenic	chr16.84946700.84947851	chr16.84946700.CRISPLD2	chr16	84946700	84947851	*	1	1	1	1	1	1	0	0	1	1	1	1	1	1	1	0	13	4	4	4	1	NA	NA	0	-4162	-96739	-50450	44	33	21	25	65	15	8	11	54
chr17	7939358	7952452	13095	+	ENSG00000179593	ALOX15B	Intragenic	chr17.7935048.7935772	chr17.7935048.ALOX15B	chr17	7935048	7935772	*	1	1	1	1	1	1	0	0	1	1	1	1	1	1	0	0	12	4	4	4	0	NA	NA	0	17042	3948	10496	30	13	5	5	45	9	4	6	17
chr17	16943074	17088874	145801	+	ENSG00000133030	MPRIP	Intragenic	chr17.16921719.16922515	chr17.16921719.MPRIP	chr17	16921719	16922515	*	1	1	1	1	1	1	0	0	1	1	1	1	1	1	1	0	13	4	4	4	1	NA	NA	0	166757	20957	93857	89	49	20	26	150	49	6	6	115
chr17	25618106	25640657	22552	+	ENSG00000109046	WSB1	Intragenic	chr17.25574144.25574993	chr17.25574144.WSB1	chr17	25574144	25574993	*	1	1	1	1	1	1	0	0	1	1	1	1	1	1	1	0	13	4	4	4	1	NA	NA	0	66088	43537	54813	29	24	13	13	63	16	7	8	35
chr17	25618106	25640657	22552	+	ENSG00000109046	WSB1	Intragenic	chr17.25592133.25592893	chr17.25592133.WSB1	chr17	25592133	25592893	*	1	1	1	1	1	1	1	0	1	1	1	1	1	1	0	0	13	4	4	4	1	NA	NA	0	48144	25593	36869	38	26	12	5	78	15	12	4	42
chr17	25618106	25640657	22552	+	ENSG00000109046	WSB1	Intragenic	chr17.25648417.25649066	chr17.25648417.WSB1	chr17	25648417	25649066	*	1	1	1	1	1	1	0	0	1	1	1	1	1	1	0	0	12	4	4	4	0	NA	NA	0	-8085	-30636	-19360	28	17	6	8	55	13	6	6	42
chr17	35729985	35749660	19676	+	ENSG00000167230	C17orf78	Intragenic	chr17.35674670.35675439	chr17.35674670.C17orf78	chr17	35674670	35675439	*	1	1	1	1	1	1	0	0	1	1	1	1	1	1	1	0	13	4	4	4	1	NA	NA	0	74605	54930	64768	45	38	12	10	104	29	7	4	67
chr17	48345767	48358844	13078	+	ENSG00000167105	TMEM92	Intragenic	chr17.48386617.48387327	chr17.48386617.TMEM92	chr17	48386617	48387327	*	1	1	1	1	1	1	0	0	1	1	1	1	1	1	0	0	12	4	4	4	0	NA	NA	0	-28129	-41206	-34667	22	18	9	6	33	7	6	4	14
chr17	48635429	48704835	69407	+	ENSG00000006283	CACNA1G	Intragenic	chr17.48986450.48987230	chr17.48986450.CACNA1G	chr17	48986450	48987230	*	1	1	1	1	1	1	0	0	1	1	1	1	1	1	1	0	13	4	4	4	1	NA	NA	0	-282005	-351411	-316707	47	28	7	17	95	19	7	8	55
chr17	48635429	48704835	69407	+	ENSG00000006283	CACNA1G	Intragenic	chr17.51399002.51399694	chr17.51399002.CACNA1G	chr17	51399002	51399694	*	1	1	1	1	1	1	0	0	1	1	1	1	1	1	0	0	12	4	4	4	0	NA	NA	0	-2694513	-2763919	-2729215	38	23	6	5	54	21	3	6	29
chr17	57967447	58027925	60479	+	ENSG00000108443	RPS6KB1	Intragenic	chr17.53510276.53511112	chr17.53510276.RPS6KB1	chr17	53510276	53511112	*	1	1	1	1	1	1	0	0	1	1	1	1	1	1	0	0	12	4	4	4	0	NA	NA	0	4517231	4456753	4486993	17	17	15	16	36	7	5	4	32
chr17	57967447	58027925	60479	+	ENSG00000108443	RPS6KB1	Intragenic	chr17.54567096.54567975	chr17.54567096.RPS6KB1	chr17	54567096	54567975	*	1	1	1	1	1	1	0	0	1	1	1	1	1	1	1	0	13	4	4	4	1	NA	NA	0	3460389	3399911	3430151	48	26	10	8	61	12	6	7	35
chr17	57967447	58027925	60479	+	ENSG00000108443	RPS6KB1	Intragenic	chr17.55152881.55153652	chr17.55152881.RPS6KB1	chr17	55152881	55153652	*	1	1	1	1	1	1	0	0	1	1	1	1	1	1	0	0	12	4	4	4	0	NA	NA	0	2874658	2814180	2844420	92	44	7	13	147	35	15	6	74
chr17	57967447	58027925	60479	+	ENSG00000108443	RPS6KB1	Intragenic	chr17.55292513.55293292	chr17.55292513.RPS6KB1	chr17	55292513	55293292	*	1	1	1	1	1	1	0	0	1	1	1	1	1	1	1	0	13	4	4	4	1	NA	NA	0	2735022	2674544	2704784	51	28	5	6	82	14	8	4	36
chr17	57967447	58027925	60479	+	ENSG00000108443	RPS6KB1	Intragenic	chr17.55978344.55979325	chr17.55978344.RPS6KB1	chr17	55978344	55979325	*	1	1	1	1	1	1	0	0	1	1	1	1	1	1	0	0	12	4	4	4	0	NA	NA	0	2049090	1988612	2018852	25	16	15	19	40	7	7	6	31
chr17	57967447	58027925	60479	+	ENSG00000108443	RPS6KB1	Intragenic	chr17.57367092.57367838	chr17.57367092.RPS6KB1	chr17	57367092	57367838	*	1	1	1	1	1	1	0	1	1	1	1	1	1	1	0	0	13	4	4	4	1	NA	NA	0	660459	599981	630221	50	19	12	15	58	19	6	8	50
chr17	57967447	58027925	60479	+	ENSG00000108443	RPS6KB1	Intragenic	chr17.57444033.57445239	chr17.57444033.RPS6KB1	chr17	57444033	57445239	*	1	1	1	1	1	1	0	0	1	1	1	1	1	1	1	0	13	4	4	4	1	NA	NA	0	583288	522810	553050	50	25	11	14	95	14	4	5	59
chr17	57967447	58027925	60479	+	ENSG00000108443	RPS6KB1	Intragenic	chr17.57828449.57829031	chr17.57828449.RPS6KB1	chr17	57828449	57829031	*	1	1	1	1	1	1	0	0	1	1	1	1	1	1	0	0	12	4	4	4	0	NA	NA	0	199184	138706	168946	17	8	9	6	37	11	5	4	18
chr17	75274492	75496674	222183	+	ENSG00000184640	2009-09-01	Intragenic	chr17.75547704.75548234	chr17.75547704.Sep-09	chr17	75547704	75548234	*	1	1	1	1	1	1	0	0	1	1	1	1	1	1	0	0	12	4	4	4	0	NA	NA	0	-51296	-273478	-162386	28	18	8	6	37	13	2	0	21
chr18	11978427	12030876	52450	+	ENSG00000141401	IMPA2	Intragenic	chr18.11976318.11977108	chr18.11976318.IMPA2	chr18	11976318	11977108	*	1	1	1	1	1	1	0	1	1	1	1	1	1	1	0	0	13	4	4	4	1	NA	NA	0	54162	1713	27938	96	49	17	13	147	39	6	11	108
chr18	19746404	19782491	36088	+	ENSG00000141448	GATA6	Intragenic	chr18.19601520.19602206	chr18.19601520.GATA6	chr18	19601520	19602206	*	1	1	1	1	1	1	0	0	1	1	1	1	1	1	0	0	12	4	4	4	0	NA	NA	0	180627	144540	162584	57	37	5	14	107	16	4	5	73
chr18	19746404	19782491	36088	+	ENSG00000141448	GATA6	Intragenic	chr18.19627351.19627968	chr18.19627351.GATA6	chr18	19627351	19627968	*	1	1	1	1	1	1	0	0	1	1	1	1	1	1	1	0	13	4	4	4	1	NA	NA	0	154831	118744	136788	37	14	9	11	46	13	5	5	63
chr18	20510290	20606449	96160	+	ENSG00000101773	RBBP8	Intragenic	chr18.20368586.20369559	chr18.20368586.RBBP8	chr18	20368586	20369559	*	1	1	1	1	1	1	1	0	1	1	1	1	1	1	0	0	13	4	4	4	1	NA	NA	0	237376	141217	189297	38	22	13	10	67	13	17	7	36
chr18	39532171	39667794	135624	+	ENSG00000078142	PIK3C3	Intragenic	chr18.37368247.37369070	chr18.37368247.PIK3C3	chr18	37368247	37369070	*	1	1	1	1	1	1	0	1	1	1	1	1	1	1	0	0	13	4	4	4	1	NA	NA	0	2299135	2163512	2231324	74	35	16	12	143	22	9	7	77
chr18	39532171	39667794	135624	+	ENSG00000078142	PIK3C3	Intragenic	chr18.39429367.39430378	chr18.39429367.PIK3C3	chr18	39429367	39430378	*	1	1	1	1	1	1	0	0	1	1	1	1	1	1	0	0	12	4	4	4	0	NA	NA	0	237921	102298	170110	38	29	8	12	88	19	8	5	56
chr18	39532171	39667794	135624	+	ENSG00000078142	PIK3C3	Intragenic	chr18.39669796.39670555	chr18.39669796.PIK3C3	chr18	39669796	39670555	*	1	1	1	1	1	1	0	0	1	1	1	1	1	1	1	0	13	4	4	4	1	NA	NA	0	-2382	-138005	-70193	46	26	5	12	94	8	11	3	49
chr18	51792889	51821101	28213	+	ENSG00000101751	POLI	Intragenic	chr18.51790298.51791053	chr18.51790298.POLI	chr18	51790298	51791053	*	1	1	1	1	1	1	0	1	1	1	1	1	1	1	0	0	13	4	4	4	1	NA	NA	0	30425	2213	16319	35	21	13	9	44	15	9	7	42
chr18	56526832	56653712	126881	+	ENSG00000074657	ZNF532	Intragenic	chr18.56720202.56721202	chr18.56720202.ZNF532	chr18	56720202	56721202	*	1	1	1	1	1	1	0	1	1	1	1	1	1	1	0	0	13	4	4	4	1	NA	NA	0	-66990	-193870	-130430	42	24	16	14	68	17	6	14	57
chr18	61535926	61571124	35199	+	ENSG00000197632	SERPINB2	Intragenic	chr18.61515381.61516214	chr18.61515381.SERPINB2	chr18	61515381	61516214	*	1	1	1	1	1	1	0	0	1	1	1	1	1	1	1	0	13	4	4	4	1	NA	NA	0	55326	20128	37728	46	17	11	8	56	8	6	7	27
chr18	63414488	63552376	137889	+	ENSG00000081138	CDH7	Intragenic	chr18.63192873.63193814	chr18.63192873.CDH7	chr18	63192873	63193814	*	1	1	1	1	1	1	0	0	1	1	1	1	1	1	0	0	12	4	4	4	0	NA	NA	0	359032	221144	290088	26	18	6	10	45	14	7	2	32
chr19	4636527	4655580	19054	+	ENSG00000185361	TNFAIP8L1	Intragenic	chr19.3336354.3337291	chr19.3336354.TNFAIP8L1	chr19	3336354	3337291	*	1	1	1	1	1	1	0	1	1	1	1	1	1	1	0	0	13	4	4	4	1	NA	NA	0	1318757	1299704	1309231	34	20	10	8	65	18	7	11	41
chr19	35893509	35907742	14234	+	ENSG00000205786	AC002511.1	Intragenic	chr19.35921141.35921969	chr19.35921141.AC002511.1	chr19	35921141	35921969	*	1	1	1	1	1	1	0	0	1	1	1	1	1	1	1	0	13	4	4	4	1	NA	NA	0	-13813	-28046	-20929	35	29	6	10	74	13	5	6	44
chr19	51355171	51364020	8850	+	ENSG00000142515	KLK3	Intragenic	chr19.51353603.51354787	chr19.51353603.KLK3	chr19	51353603	51354787	*	1	1	1	1	1	1	0	0	1	1	1	1	1	1	0	0	12	4	4	4	0	NA	NA	0	9825	976	5401	105	68	38	24	171	43	17	11	147
chr19	51373689	51383822	10134	+	ENSG00000167751	KLK2	Intragenic	chr19.51372353.51373301	chr19.51372353.KLK2	chr19	51372353	51373301	*	1	1	1	1	1	1	1	0	1	1	1	1	1	1	0	0	13	4	4	4	1	NA	NA	0	10995	862	5929	55	42	22	25	87	21	14	13	87
chr19	58787318	58807254	19937	+	ENSG00000083842	ZNF8	Intragenic	chr19.58816807.58817536	chr19.58816807.ZNF8	chr19	58816807	58817536	*	1	1	1	1	1	1	0	0	1	1	1	1	1	1	0	0	12	4	4	4	0	NA	NA	0	-9918	-29854	-19886	32	24	8	11	67	13	9	5	52
chr2	5829799	5841516	11718	+	ENSG00000176887	SOX11	Intragenic	chr2.5511704.5512551	chr2.5511704.SOX11	chr2	5511704	5512551	*	1	1	1	1	1	1	0	0	1	1	1	1	1	1	1	0	13	4	4	4	1	NA	NA	0	329388	317671	323530	49	19	7	12	93	22	5	6	35
chr2	8815975	8824583	8609	+	ENSG00000115738	ID2	Intragenic	chr2.8274510.8275299	chr2.8274510.ID2	chr2	8274510	8275299	*	1	1	1	1	1	1	0	0	1	1	1	1	1	1	1	0	13	4	4	4	1	NA	NA	0	549678	541070	545374	26	16	7	6	41	14	3	6	33
chr2	8815975	8824583	8609	+	ENSG00000115738	ID2	Intragenic	chr2.8446872.8447690	chr2.8446872.ID2	chr2	8446872	8447690	*	1	1	1	1	1	1	1	0	1	1	1	1	1	1	0	0	13	4	4	4	1	NA	NA	0	377301	368693	372997	31	18	11	18	54	15	11	3	30
chr2	11671242	11782914	111673	+	ENSG00000196208	GREB1	Intragenic	chr2.13643274.13643999	chr2.13643274.GREB1	chr2	13643274	13643999	*	1	1	1	1	1	1	1	0	1	1	1	1	1	1	0	0	13	4	4	4	1	NA	NA	0	-1860723	-1972395	-1916559	27	15	10	7	39	7	10	3	41
chr2	11671242	11782914	111673	+	ENSG00000196208	GREB1	Intragenic	chr2.13700657.13701298	chr2.13700657.GREB1	chr2	13700657	13701298	*	1	1	1	1	1	1	0	0	1	1	1	1	1	1	1	0	13	4	4	4	1	NA	NA	0	-1918064	-2029736	-1973900	30	16	5	7	46	11	5	7	28
chr2	15728302	15771225	42924	+	ENSG00000079785	DDX1	Intragenic	chr2.15577213.15577765	chr2.15577213.DDX1	chr2	15577213	15577765	*	1	1	1	1	1	1	0	0	1	1	1	1	1	1	1	0	13	4	4	4	1	NA	NA	0	193736	150813	172275	17	9	6	7	40	11	4	6	26
chr2	16077686	16087129	9444	+	ENSG00000134323	MYCN	Intragenic	chr2.16047300.16048020	chr2.16047300.MYCN	chr2	16047300	16048020	*	1	1	1	1	1	1	0	0	1	1	1	1	1	1	1	0	13	4	4	4	1	NA	NA	0	39469	30026	34748	30	25	7	7	63	12	6	3	32
chr2	28971506	29025806	54301	+	ENSG00000213639	PPP1CB	Intragenic	chr2.28969179.28970058	chr2.28969179.PPP1CB	chr2	28969179	28970058	*	1	1	1	1	1	1	0	0	1	1	1	1	1	1	1	0	13	4	4	4	1	NA	NA	0	56187	1887	29037	84	56	15	6	109	26	9	4	98
chr2	30451397	30546596	95200	+	ENSG00000213626	LBH	Intragenic	chr2.30440472.30441383	chr2.30440472.LBH	chr2	30440472	30441383	*	1	1	1	1	1	1	0	0	1	1	1	1	1	1	1	0	13	4	4	4	1	NA	NA	0	105668	10469	58069	35	20	20	17	68	10	9	5	41
chr2	39100103	39156213	56111	+	ENSG00000188010	MORN2	Intragenic	chr2.37194302.37195352	chr2.37194302.MORN2	chr2	37194302	37195352	*	1	1	1	1	1	1	1	0	1	1	1	1	1	1	0	0	13	4	4	4	1	NA	NA	0	1961385	1905275	1933331	37	24	11	8	71	18	12	4	47
chr2	39100103	39156213	56111	+	ENSG00000188010	MORN2	Intragenic	chr2.37886311.37887369	chr2.37886311.MORN2	chr2	37886311	37887369	*	1	1	1	1	1	1	0	0	1	1	1	1	1	1	0	0	12	4	4	4	0	NA	NA	0	1269372	1213262	1241318	49	35	14	16	77	15	5	9	63
chr2	39100103	39156213	56111	+	ENSG00000188010	MORN2	Intragenic	chr2.38450343.38450937	chr2.38450343.MORN2	chr2	38450343	38450937	*	1	1	1	1	1	1	0	0	1	1	1	1	1	1	1	0	13	4	4	4	1	NA	NA	0	705572	649462	677518	12	9	7	8	26	8	2	4	25
chr2	67621451	67637677	16227	+	ENSG00000143971	ETAA1	Intragenic	chr2.67788504.67789257	chr2.67788504.ETAA1	chr2	67788504	67789257	*	1	1	1	1	1	1	0	1	1	1	1	1	1	1	0	0	13	4	4	4	1	NA	NA	0	-151204	-167430	-159316	38	12	13	9	57	14	4	10	46
chr2	85195216	85282560	87345	+	ENSG00000176407	KCMF1	Intragenic	chr2.85185383.85186232	chr2.85185383.KCMF1	chr2	85185383	85186232	*	1	1	1	1	1	1	0	0	1	1	1	1	1	1	0	0	12	4	4	4	0	NA	NA	0	96752	9408	53080	65	39	17	9	100	29	5	7	63
chr2	99950816	100016728	65913	+	ENSG00000158417	EIF5B	Intragenic	chr2.98724269.98725075	chr2.98724269.EIF5B	chr2	98724269	98725075	*	1	1	1	1	1	1	0	0	1	1	1	1	1	1	1	0	13	4	4	4	1	NA	NA	0	1292055	1226143	1259099	28	9	9	5	56	8	3	7	14
chr2	113727780	113743220	15441	+	ENSG00000136688	IL36G	Intragenic	chr2.113723643.113724493	chr2.113723643.IL36G	chr2	113723643	113724493	*	1	1	1	1	1	1	0	0	1	1	1	1	1	1	1	0	13	4	4	4	1	NA	NA	0	19151	3711	11431	30	17	7	9	51	11	6	2	33
chr2	118569226	118589955	20730	+	ENSG00000088205	DDX18	Intragenic	chr2.117765801.117766498	chr2.117765801.DDX18	chr2	117765801	117766498	*	1	1	1	1	1	1	0	0	1	1	1	1	1	1	0	0	12	4	4	4	0	NA	NA	0	823805	803076	813441	36	12	8	8	56	8	4	6	48
chr2	118569226	118589955	20730	+	ENSG00000088205	DDX18	Intragenic	chr2.118309363.118310163	chr2.118309363.DDX18	chr2	118309363	118310163	*	1	1	1	1	1	1	0	0	1	1	1	1	1	1	0	0	12	4	4	4	0	NA	NA	0	280192	259463	269828	32	17	7	9	57	11	4	0	39
chr2	118843028	118868573	25546	+	ENSG00000125629	INSIG2	Intragenic	chr2.118872215.118872952	chr2.118872215.INSIG2	chr2	118872215	118872952	*	1	1	1	1	1	1	0	0	1	1	1	1	1	1	1	0	13	4	4	4	1	NA	NA	0	-4011	-29556	-16783	30	14	7	6	42	19	1	4	40
chr2	138718590	138773930	55341	+	ENSG00000150540	HNMT	Intragenic	chr2.138650398.138651367	chr2.138650398.HNMT	chr2	138650398	138651367	*	1	1	1	1	1	1	0	1	1	1	1	1	1	1	0	0	13	4	4	4	1	NA	NA	0	123047	67707	95377	72	45	10	10	128	18	4	11	68
chr2	138718590	138773930	55341	+	ENSG00000150540	HNMT	Intragenic	chr2.138966032.138966774	chr2.138966032.HNMT	chr2	138966032	138966774	*	1	1	1	1	1	1	0	0	1	1	1	1	1	1	1	0	13	4	4	4	1	NA	NA	0	-192474	-247814	-220144	52	23	15	7	75	16	6	4	49
chr2	143632067	143799890	167824	+	ENSG00000115919	KYNU	Intragenic	chr2.143615087.143615862	chr2.143615087.KYNU	chr2	143615087	143615862	*	1	1	1	1	1	1	0	0	1	1	1	1	1	1	1	0	13	4	4	4	1	NA	NA	0	184415	16592	100504	35	17	8	7	60	21	2	7	18
chr2	148599086	148688393	89308	+	ENSG00000121989	ACVR2A	Intragenic	chr2.148242386.148243337	chr2.148242386.ACVR2A	chr2	148242386	148243337	*	1	1	1	1	1	1	0	0	1	1	1	1	1	1	0	0	12	4	4	4	0	NA	NA	0	445531	356224	400878	65	32	10	11	78	17	8	11	54
chr2	148599086	148688393	89308	+	ENSG00000121989	ACVR2A	Intragenic	chr2.148245224.148246064	chr2.148245224.ACVR2A	chr2	148245224	148246064	*	1	1	1	1	1	1	0	0	1	1	1	1	1	1	1	0	13	4	4	4	1	NA	NA	0	442749	353442	398096	73	46	16	11	130	29	7	7	105
chr2	168672182	168727366	55185	+	ENSG00000172318	B3GALT1	Intragenic	chr2.168652030.168652880	chr2.168652030.B3GALT1	chr2	168652030	168652880	*	1	1	1	1	1	1	0	0	1	1	1	1	1	1	0	0	12	4	4	4	0	NA	NA	0	74910	19726	47318	34	19	10	7	41	7	6	7	32
chr2	182753560	182795465	41906	+	ENSG00000138434	SSFA2	Intragenic	chr2.182675298.182676063	chr2.182675298.SSFA2	chr2	182675298	182676063	*	1	1	1	1	1	1	0	0	1	1	1	1	1	1	0	0	12	4	4	4	0	NA	NA	0	119784	77879	98832	34	23	7	6	54	13	3	2	47
chr2	183979241	184026408	47168	+	ENSG00000163002	NUP35	Intragenic	chr2.184412199.184412857	chr2.184412199.NUP35	chr2	184412199	184412857	*	1	1	1	1	1	1	0	0	1	1	1	1	1	1	1	0	13	4	4	4	1	NA	NA	0	-386121	-433288	-409704	50	19	14	10	82	23	6	4	47
chr2	185460093	185804219	344127	+	ENSG00000170396	ZNF804A	Intragenic	chr2.185256431.185257080	chr2.185256431.ZNF804A	chr2	185256431	185257080	*	1	1	1	1	1	1	0	0	1	1	1	1	1	1	1	0	13	4	4	4	1	NA	NA	0	547463	203337	375401	34	15	5	5	40	12	5	2	27
chr2	189153396	189460653	307258	+	ENSG00000144366	GULP1	Intragenic	chr2.188994260.188994946	chr2.188994260.GULP1	chr2	188994260	188994946	*	1	1	1	1	1	1	0	0	1	1	1	1	1	1	0	0	12	4	4	4	0	NA	NA	0	466049	158792	312421	25	8	7	7	50	8	4	6	36
chr2	190523146	190535557	12412	+	ENSG00000138381	ASNSD1	Intragenic	chr2.191099795.191100762	chr2.191099795.ASNSD1	chr2	191099795	191100762	*	1	1	1	1	1	1	0	0	1	1	1	1	1	1	0	0	12	4	4	4	0	NA	NA	0	-564722	-577133	-570927	43	16	6	13	61	14	4	0	57
chr2	203496901	203634480	137580	+	ENSG00000138439	FAM117B	Intragenic	chr2.203474439.203475290	chr2.203474439.FAM117B	chr2	203474439	203475290	*	1	1	1	1	1	1	0	0	1	1	1	1	1	1	0	0	12	4	4	4	0	NA	NA	0	159615	22036	90826	19	8	8	9	39	6	9	7	34
chr2	216173540	216214487	40948	+	ENSG00000138363	ATIC	Intragenic	chr2.213721593.213722393	chr2.213721593.ATIC	chr2	213721593	213722393	*	1	1	1	1	1	1	0	0	1	1	1	1	1	1	0	0	12	4	4	4	0	NA	NA	0	2492494	2451547	2472021	42	24	13	11	63	15	9	5	36
chr2	216173540	216214487	40948	+	ENSG00000138363	ATIC	Intragenic	chr2.214180937.214181809	chr2.214180937.ATIC	chr2	214180937	214181809	*	1	1	1	1	1	1	0	1	1	1	1	1	1	1	0	0	13	4	4	4	1	NA	NA	0	2033114	1992167	2012641	52	26	10	18	74	20	6	10	56
chr2	234956323	234985778	29456	+	ENSG00000072080	SPP2	Intragenic	chr2.235132327.235133109	chr2.235132327.SPP2	chr2	235132327	235133109	*	1	1	1	1	1	1	0	0	1	1	1	1	1	1	0	0	12	4	4	4	0	NA	NA	0	-146941	-176396	-161668	32	11	5	7	50	8	6	3	24
chr2	237473430	237491001	17572	+	ENSG00000144476	CXCR7	Intragenic	chr2.237588476.237589129	chr2.237588476.CXCR7	chr2	237588476	237589129	*	1	1	1	1	1	1	0	1	1	1	1	1	1	1	0	0	13	4	4	4	1	NA	NA	0	-97802	-115373	-106587	47	21	12	11	86	16	6	9	67
chr2	242495136	242513546	18411	+	ENSG00000176720	BOK	Intragenic	chr2.242489637.242490328	chr2.242489637.BOK	chr2	242489637	242490328	*	1	1	1	1	1	1	0	0	1	1	1	1	1	1	1	0	13	4	4	4	1	NA	NA	0	23563	5153	14359	29	17	7	9	47	14	6	7	55
chr20	5104432	5178533	74102	+	ENSG00000101290	CDS2	Intragenic	chr20.5214607.5215267	chr20.5214607.CDS2	chr20	5214607	5215267	*	1	1	1	1	1	1	1	0	1	1	1	1	1	1	0	0	13	4	4	4	1	NA	NA	0	-36404	-110505	-73454	28	21	11	7	49	9	10	3	30
chr20	11005408	11010014	4607	+	ENSG00000125899	C20orf187	Intragenic	chr20.10841947.10843142	chr20.10841947.C20orf187	chr20	10841947	10843142	*	1	1	1	1	1	1	0	0	1	1	1	1	1	1	0	1	13	4	4	4	1	NA	NA	0	167469	162863	165167	67	31	16	12	109	29	10	5	96
chr20	11005408	11010014	4607	+	ENSG00000125899	C20orf187	Intragenic	chr20.10942360.10943185	chr20.10942360.C20orf187	chr20	10942360	10943185	*	1	1	1	1	1	1	0	0	1	1	1	1	1	1	0	0	12	4	4	4	0	NA	NA	0	67241	62635	64939	39	19	12	9	51	14	11	4	45
chr20	11005408	11010014	4607	+	ENSG00000125899	C20orf187	Intragenic	chr20.11137806.11139115	chr20.11137806.C20orf187	chr20	11137806	11139115	*	1	1	1	1	1	1	0	0	1	1	1	1	1	1	1	0	13	4	4	4	1	NA	NA	0	-128447	-133053	-130749	82	66	16	14	157	44	16	10	103
chr20	24446835	24647252	200418	+	ENSG00000101463	SYNDIG1	Intragenic	chr20.24387524.24388404	chr20.24387524.SYNDIG1	chr20	24387524	24388404	*	1	1	1	1	1	1	0	0	1	1	1	1	1	1	1	0	13	4	4	4	1	NA	NA	0	259288	58871	159080	34	21	6	11	52	14	6	5	34
chr20	42540492	42698256	157765	+	ENSG00000124191	TOX2	Intragenic	chr20.42478238.42479097	chr20.42478238.TOX2	chr20	42478238	42479097	*	1	1	1	1	1	1	0	1	1	1	1	1	1	1	0	0	13	4	4	4	1	NA	NA	0	219588	61824	140706	63	42	21	14	92	24	9	8	70
chr20	44095346	44110172	14827	+	ENSG00000101443	WFDC2	Intragenic	chr20.44093741.44094749	chr20.44093741.WFDC2	chr20	44093741	44094749	*	1	1	1	1	1	1	0	0	1	1	1	1	1	1	1	0	13	4	4	4	1	NA	NA	0	15927	1101	8515	52	29	12	10	70	10	8	10	43
chr21	17099344	17252377	153034	+	ENSG00000155313	USP25	Intragenic	chr21.16808093.16808955	chr21.16808093.USP25	chr21	16808093	16808955	*	1	1	1	1	1	1	1	0	1	1	1	1	1	1	0	0	13	4	4	4	1	NA	NA	0	443852	290819	367336	43	18	17	11	51	13	9	5	46
chr21	17099344	17252377	153034	+	ENSG00000155313	USP25	Intragenic	chr21.17396682.17397908	chr21.17396682.USP25	chr21	17396682	17397908	*	1	1	1	1	1	1	0	0	1	1	1	1	1	1	0	0	12	4	4	4	0	NA	NA	0	-144919	-297952	-221435	41	23	9	9	55	14	7	9	48
chr21	22367633	22915650	548018	+	ENSG00000154654	NCAM2	Intragenic	chr21.23697381.23698236	chr21.23697381.NCAM2	chr21	23697381	23698236	*	1	1	1	1	1	1	0	0	1	1	1	1	1	1	1	0	13	4	4	4	1	NA	NA	0	-782159	-1330176	-1056167	26	22	12	9	32	10	3	2	45
chr21	22367633	22915650	548018	+	ENSG00000154654	NCAM2	Intragenic	chr21.24852685.24853757	chr21.24852685.NCAM2	chr21	24852685	24853757	*	1	1	1	1	1	1	0	0	1	1	1	1	1	1	0	0	12	4	4	4	0	NA	NA	0	-1937571	-2485588	-2211579	39	14	7	11	45	9	4	7	12
chr21	33242628	33416946	174319	+	ENSG00000142149	HUNK	Intragenic	chr21.33219488.33220176	chr21.33219488.HUNK	chr21	33219488	33220176	*	1	1	1	1	1	1	0	0	1	1	1	1	1	1	0	0	12	4	4	4	0	NA	NA	0	197114	22796	109956	30	20	12	19	47	6	8	3	46
chr21	34635663	34669539	33877	+	ENSG00000243646	IL10RB	Intragenic	chr21.34676563.34677531	chr21.34676563.IL10RB	chr21	34676563	34677531	*	1	1	1	1	1	1	0	0	1	1	1	1	1	1	0	1	13	4	4	4	1	NA	NA	0	-7508	-41384	-24446	70	41	16	19	99	23	11	5	87
chr21	37504210	37518864	14655	+	ENSG00000159231	CBR3	Intragenic	chr21.37499357.37500125	chr21.37499357.CBR3	chr21	37499357	37500125	*	1	1	1	1	1	1	0	0	1	1	1	1	1	1	0	0	12	4	4	4	0	NA	NA	0	19123	4469	11797	31	21	10	13	40	8	3	3	42
chr22	37254030	37274057	20028	+	ENSG00000100365	NCF4	Intragenic	chr22.37236266.37236971	chr22.37236266.NCF4	chr22	37236266	37236971	*	1	1	1	1	1	1	0	0	1	1	1	1	1	1	0	0	12	4	4	4	0	NA	NA	0	37438	17411	27425	34	16	11	5	49	10	2	5	44
chr22	40437821	40731811	293991	+	ENSG00000100354	TNRC6B	Intragenic	chr22.40436823.40437606	chr22.40436823.TNRC6B	chr22	40436823	40437606	*	1	1	1	1	1	1	0	0	1	1	1	1	1	1	0	0	12	4	4	4	0	NA	NA	0	294596	606	147602	57	28	12	22	94	23	3	5	68
chr3	26661297	26752267	90971	+	ENSG00000179796	LRRC3B	Intragenic	chr3.26480811.26481593	chr3.26480811.LRRC3B	chr3	26480811	26481593	*	1	1	1	1	1	1	0	0	1	1	1	1	1	1	0	0	12	4	4	4	0	NA	NA	0	271064	180094	225580	17	12	8	10	35	7	8	5	23
chr3	28387637	28579613	191977	+	ENSG00000206559	ZCWPW2	Intragenic	chr3.28829650.28830652	chr3.28829650.ZCWPW2	chr3	28829650	28830652	*	1	1	1	1	1	1	0	0	1	1	1	1	1	1	1	0	13	4	4	4	1	NA	NA	0	-250539	-442515	-346527	44	33	17	17	83	22	7	7	66
chr3	31571130	31679112	107983	+	ENSG00000163527	STT3B	Intragenic	chr3.31296039.31297048	chr3.31296039.STT3B	chr3	31296039	31297048	*	1	1	1	1	1	1	1	0	1	1	1	1	1	1	0	0	13	4	4	4	1	NA	NA	0	382568	274586	328578	63	32	10	19	88	20	17	9	74
chr3	37031823	37107380	75558	+	ENSG00000076242	MLH1	Intragenic	chr3.37123621.37124374	chr3.37123621.MLH1	chr3	37123621	37124374	*	1	1	1	1	1	1	0	0	1	1	1	1	1	1	1	0	13	4	4	4	1	NA	NA	0	-16618	-92175	-54396	44	37	20	11	91	17	4	7	54
chr3	37031823	37107380	75558	+	ENSG00000076242	MLH1	Intragenic	chr3.37215128.37215904	chr3.37215128.MLH1	chr3	37215128	37215904	*	1	1	1	1	1	1	0	0	1	1	1	1	1	1	0	0	12	4	4	4	0	NA	NA	0	-108136	-183693	-145914	36	17	6	7	52	11	1	4	29
chr3	37031823	37107380	75558	+	ENSG00000076242	MLH1	Intragenic	chr3.37390269.37391805	chr3.37390269.MLH1	chr3	37390269	37391805	*	1	1	1	1	1	1	0	0	1	1	1	1	1	1	0	0	12	4	4	4	0	NA	NA	0	-283657	-359214	-321435	53	27	13	13	75	11	14	14	38
chr3	40563369	40616176	52808	+	ENSG00000172888	ZNF621	Intragenic	chr3.40672604.40673380	chr3.40672604.ZNF621	chr3	40672604	40673380	*	1	1	1	1	1	1	0	0	1	1	1	1	1	1	0	0	12	4	4	4	0	NA	NA	0	-56816	-109623	-83219	35	22	12	13	62	14	8	2	54
chr3	40563369	40616176	52808	+	ENSG00000172888	ZNF621	Intragenic	chr3.40764406.40764937	chr3.40764406.ZNF621	chr3	40764406	40764937	*	1	1	1	1	1	1	0	0	1	1	1	1	1	1	1	0	13	4	4	4	1	NA	NA	0	-148496	-201303	-174899	20	17	10	7	46	11	4	6	28
chr3	53187025	53226733	39709	+	ENSG00000163932	PRKCD	Intragenic	chr3.53179098.53179974	chr3.53179098.PRKCD	chr3	53179098	53179974	*	1	1	1	1	1	1	0	0	1	1	1	1	1	1	1	0	13	4	4	4	1	NA	NA	0	47197	7489	27343	32	14	17	17	62	13	10	9	45
chr3	53525683	53846490	320808	+	ENSG00000157388	CACNA1D	Intragenic	chr3.53519653.53520550	chr3.53519653.CACNA1D	chr3	53519653	53520550	*	1	1	1	1	1	1	0	0	1	1	1	1	1	1	0	0	12	4	4	4	0	NA	NA	0	326388	5581	165985	33	9	12	7	54	10	5	8	35
chr3	75952846	77699115	1746270	+	ENSG00000185008	ROBO2	Intragenic	chr3.77741279.77742061	chr3.77741279.ROBO2	chr3	77741279	77742061	*	1	1	1	1	1	1	0	0	1	1	1	1	1	1	1	0	13	4	4	4	1	NA	NA	0	-42556	-1788825	-915690	64	37	16	10	94	20	6	4	64
chr3	75952846	77699115	1746270	+	ENSG00000185008	ROBO2	Intragenic	chr3.78172137.78172834	chr3.78172137.ROBO2	chr3	78172137	78172834	*	1	1	1	1	1	1	0	0	1	1	1	1	1	1	0	0	12	4	4	4	0	NA	NA	0	-473371	-2219640	-1346505	24	9	6	6	39	5	5	3	22
chr3	85005132	86117944	1112813	+	ENSG00000175161	CADM2	Intragenic	chr3.83929918.83930787	chr3.83929918.CADM2	chr3	83929918	83930787	*	1	1	1	1	1	1	0	0	1	1	1	1	1	1	1	0	13	4	4	4	1	NA	NA	0	2187591	1074779	1631185	46	25	6	8	98	24	2	3	50
chr3	85005132	86117944	1112813	+	ENSG00000175161	CADM2	Intragenic	chr3.84155033.84155824	chr3.84155033.CADM2	chr3	84155033	84155824	*	1	1	1	1	1	1	0	0	1	1	1	1	1	1	0	0	12	4	4	4	0	NA	NA	0	1962515	849703	1406109	44	23	10	8	87	13	7	5	55
chr3	85005132	86117944	1112813	+	ENSG00000175161	CADM2	Intragenic	chr3.84934349.84935248	chr3.84934349.CADM2	chr3	84934349	84935248	*	1	1	1	1	1	1	0	1	1	1	1	1	1	1	0	0	13	4	4	4	1	NA	NA	0	1183145	70333	626739	25	11	14	7	32	18	7	9	39
chr3	97480365	97519953	39589	+	ENSG00000113966	ARL6	Intragenic	chr3.93745248.93746101	chr3.93745248.ARL6	chr3	93745248	93746101	*	1	1	1	1	1	1	1	0	1	1	1	1	1	1	0	0	13	4	4	4	1	NA	NA	0	3774278	3734690	3754484	32	20	7	8	52	7	14	4	38
chr3	97480365	97519953	39589	+	ENSG00000113966	ARL6	Intragenic	chr3.97397354.97398132	chr3.97397354.ARL6	chr3	97397354	97398132	*	1	1	1	1	1	1	0	0	1	1	1	1	1	1	0	0	12	4	4	4	0	NA	NA	0	122209	82621	102415	32	26	6	6	76	15	4	4	30
chr3	101815088	102198685	383598	+	ENSG00000170044	ZPLD1	Intragenic	chr3.102312400.102313138	chr3.102312400.ZPLD1	chr3	102312400	102313138	*	1	1	1	1	1	1	0	0	1	1	1	1	1	1	0	0	12	4	4	4	0	NA	NA	0	-114085	-497682	-305883	20	16	11	7	56	11	10	3	35
chr3	101815088	102198685	383598	+	ENSG00000170044	ZPLD1	Intragenic	chr3.102857619.102858401	chr3.102857619.ZPLD1	chr3	102857619	102858401	*	1	1	1	1	1	1	0	0	1	1	1	1	1	1	1	0	13	4	4	4	1	NA	NA	0	-659326	-1042923	-851124	45	28	10	12	72	15	4	5	60
chr3	105082753	105295744	212992	+	ENSG00000170017	ALCAM	Intragenic	chr3.104634585.104635338	chr3.104634585.ALCAM	chr3	104634585	104635338	*	1	1	1	1	1	1	0	0	1	1	1	1	1	1	0	0	12	4	4	4	0	NA	NA	0	660782	447791	554287	39	20	5	10	72	26	2	6	91
chr3	107093188	107097481	4294	+	ENSG00000138483	CCDC54	Intragenic	chr3.106691036.106691849	chr3.106691036.CCDC54	chr3	106691036	106691849	*	1	1	1	1	1	1	0	0	1	1	1	1	1	1	0	0	12	4	4	4	0	NA	NA	0	406038	401745	403892	29	14	6	6	51	12	6	9	33
chr3	107093188	107097481	4294	+	ENSG00000138483	CCDC54	Intragenic	chr3.106978867.106979624	chr3.106978867.CCDC54	chr3	106978867	106979624	*	1	1	1	1	1	1	0	0	1	1	1	1	1	1	0	0	12	4	4	4	0	NA	NA	0	118235	113942	116089	43	20	16	11	72	17	7	5	60
chr3	107093188	107097481	4294	+	ENSG00000138483	CCDC54	Intragenic	chr3.107157370.107158142	chr3.107157370.CCDC54	chr3	107157370	107158142	*	1	1	1	1	1	1	0	0	1	1	1	1	1	1	0	0	12	4	4	4	0	NA	NA	0	-60275	-64568	-62421	63	34	11	6	87	32	5	4	94
chr3	108538545	108573852	35308	+	ENSG00000163519	TRAT1	Intragenic	chr3.108513896.108514497	chr3.108513896.TRAT1	chr3	108513896	108514497	*	1	1	1	1	1	1	0	0	1	1	1	1	1	1	1	0	13	4	4	4	1	NA	NA	0	59655	24348	42002	34	12	11	6	44	8	5	3	32
chr3	111802182	111849851	47670	+	ENSG00000114529	C3orf52	Intragenic	chr3.113386039.113386761	chr3.113386039.C3orf52	chr3	113386039	113386761	*	1	1	1	1	1	1	0	0	1	1	1	1	1	1	0	0	12	4	4	4	0	NA	NA	0	-1536550	-1584219	-1560384	43	26	5	5	91	19	1	2	67
chr3	111802182	111849851	47670	+	ENSG00000114529	C3orf52	Intragenic	chr3.113510384.113511174	chr3.113510384.C3orf52	chr3	113510384	113511174	*	1	1	1	1	1	1	0	0	1	1	1	1	1	1	0	0	12	4	4	4	0	NA	NA	0	-1660929	-1708598	-1684763	41	18	15	11	66	17	6	7	56
chr3	111802182	111849851	47670	+	ENSG00000114529	C3orf52	Intragenic	chr3.113863834.113864643	chr3.113863834.C3orf52	chr3	113863834	113864643	*	1	1	1	1	1	1	0	0	1	1	1	1	1	1	1	0	13	4	4	4	1	NA	NA	0	-2014388	-2062057	-2038222	35	20	14	9	68	12	8	1	38
chr3	111802182	111849851	47670	+	ENSG00000114529	C3orf52	Intragenic	chr3.114660208.114661075	chr3.114660208.C3orf52	chr3	114660208	114661075	*	1	1	1	1	1	1	0	0	1	1	1	1	1	1	1	0	13	4	4	4	1	NA	NA	0	-2810791	-2858460	-2834625	36	21	8	11	48	14	7	3	41
chr3	118861997	118878889	16893	+	ENSG00000163424	C3orf30	Intragenic	chr3.116841265.116842133	chr3.116841265.C3orf30	chr3	116841265	116842133	*	1	1	1	1	1	1	0	0	1	1	1	1	1	1	1	0	13	4	4	4	1	NA	NA	0	2037190	2020298	2028744	26	13	10	6	46	7	5	5	20
chr3	118861997	118878889	16893	+	ENSG00000163424	C3orf30	Intragenic	chr3.117328704.117329524	chr3.117328704.C3orf30	chr3	117328704	117329524	*	1	1	1	1	1	1	0	0	1	1	1	1	1	1	0	0	12	4	4	4	0	NA	NA	0	1549775	1532883	1541329	108	83	11	13	167	58	1	7	124
chr3	136662072	136729927	67856	+	ENSG00000174564	IL20RB	Intragenic	chr3.136739037.136739793	chr3.136739037.IL20RB	chr3	136739037	136739793	*	1	1	1	1	1	1	0	0	1	1	1	1	1	1	0	0	12	4	4	4	0	NA	NA	0	-9488	-77343	-43415	42	24	10	19	76	16	3	5	34
chr3	139651027	140286919	635893	+	ENSG00000158258	CLSTN2	Intragenic	chr3.140313965.140314763	chr3.140313965.CLSTN2	chr3	140313965	140314763	*	1	1	1	1	1	1	0	0	1	1	1	1	1	1	0	0	12	4	4	4	0	NA	NA	0	-27446	-663338	-345392	43	30	6	8	62	17	7	1	103
chr3	151958617	152183569	224953	+	ENSG00000152601	MBNL1	Intragenic	chr3.151929263.151930153	chr3.151929263.MBNL1	chr3	151929263	151930153	*	1	1	1	1	1	1	0	0	1	1	1	1	1	1	1	0	13	4	4	4	1	NA	NA	0	253860	28908	141384	32	21	11	8	61	9	6	8	33
chr3	155585325	155658457	73133	+	ENSG00000163655	GMPS	Intragenic	chr3.155690981.155691694	chr3.155690981.GMPS	chr3	155690981	155691694	*	1	1	1	1	1	1	0	1	1	1	1	1	1	1	0	0	13	4	4	4	1	NA	NA	0	-32881	-106013	-69447	27	13	13	7	35	5	7	8	17
chr3	160819484	160971320	151837	+	ENSG00000169251	NMD3	Intragenic	chr3.160990051.160990837	chr3.160990051.NMD3	chr3	160990051	160990837	*	1	1	1	1	1	1	0	0	1	1	1	1	1	1	0	0	12	4	4	4	0	NA	NA	0	-19125	-170961	-95043	31	13	6	6	45	8	5	4	31
chr3	167450031	167543356	93326	+	ENSG00000163536	SERPINI1	Intragenic	chr3.167632820.167633365	chr3.167632820.SERPINI1	chr3	167632820	167633365	*	1	1	1	1	1	1	1	0	1	1	1	1	1	1	0	0	13	4	4	4	1	NA	NA	0	-89737	-183062	-136399	18	9	14	8	49	9	9	4	20
chr3	173111074	174004434	893361	+	ENSG00000169760	NLGN1	Intragenic	chr3.174013151.174014013	chr3.174013151.NLGN1	chr3	174013151	174014013	*	1	1	1	1	1	1	0	1	1	1	1	1	1	1	0	0	13	4	4	4	1	NA	NA	0	-9149	-902509	-455829	48	24	5	10	90	9	7	13	53
chr3	177987720	178562217	574498	+	ENSG00000197584	KCNMB2	Intragenic	chr3.177527179.177528671	chr3.177527179.KCNMB2	chr3	177527179	177528671	*	1	1	1	1	1	1	1	0	1	1	1	1	1	1	0	0	13	4	4	4	1	NA	NA	0	1034292	459795	747044	44	22	17	17	73	11	15	12	45
chr3	179277668	179306196	28529	+	ENSG00000136518	ACTL6A	Intragenic	chr3.179250895.179251678	chr3.179250895.ACTL6A	chr3	179250895	179251678	*	1	1	1	1	1	1	0	0	1	1	1	1	1	1	0	0	12	4	4	4	0	NA	NA	0	54909	26381	40645	37	15	6	10	73	14	2	7	61
chr3	187083120	187089864	6745	+	ENSG00000136514	RTP4	Intragenic	chr3.187068365.187069209	chr3.187068365.RTP4	chr3	187068365	187069209	*	1	1	1	1	1	1	0	1	1	1	1	1	1	1	0	0	13	4	4	4	1	NA	NA	0	21077	14333	17705	16	9	10	9	38	9	5	11	36
chr3	187868072	188608460	740389	+	ENSG00000145012	LPP	Intragenic	chr3.187753877.187755317	chr3.187753877.LPP	chr3	187753877	187755317	*	1	1	1	1	1	1	0	0	1	1	1	1	1	1	0	0	12	4	4	4	0	NA	NA	0	853863	113475	483669	58	37	23	33	102	28	13	8	52
chr3	190228840	190375843	147004	+	ENSG00000196083	IL1RAP	Intragenic	chr3.190223021.190223764	chr3.190223021.IL1RAP	chr3	190223021	190223764	*	1	1	1	1	1	1	0	0	1	1	1	1	1	1	1	0	13	4	4	4	1	NA	NA	0	152450	5447	78949	26	20	13	14	44	9	10	6	27
chr3	193307933	193415612	107680	+	ENSG00000198836	OPA1	Intragenic	chr3.193541943.193542714	chr3.193541943.OPA1	chr3	193541943	193542714	*	1	1	1	1	1	1	0	0	1	1	1	1	1	1	1	0	13	4	4	4	1	NA	NA	0	-126717	-234396	-180556	46	48	8	7	102	13	8	5	74
chr4	26162077	26436541	274465	+	ENSG00000168214	RBPJ	Intragenic	chr4.26143295.26144002	chr4.26143295.RBPJ	chr4	26143295	26144002	*	1	1	1	1	1	1	0	0	1	1	1	1	1	1	0	0	12	4	4	4	0	NA	NA	0	292892	18428	155660	98	54	10	17	141	29	6	7	120
chr4	26575059	26756973	181915	+	ENSG00000109680	TBC1D19	Intragenic	chr4.27323605.27324374	chr4.27323605.TBC1D19	chr4	27323605	27324374	*	1	1	1	1	1	1	1	0	1	1	1	1	1	1	0	0	13	4	4	4	1	NA	NA	0	-567017	-748931	-657973	37	23	13	11	74	10	8	4	41
chr4	26575059	26756973	181915	+	ENSG00000109680	TBC1D19	Intragenic	chr4.28446396.28447042	chr4.28446396.TBC1D19	chr4	28446396	28447042	*	1	1	1	1	1	1	0	0	1	1	1	1	1	1	0	0	12	4	4	4	0	NA	NA	0	-1689747	-1871661	-1780703	29	17	8	15	35	9	4	2	42
chr4	41934137	41962589	28453	+	ENSG00000109133	TMEM33	Intragenic	chr4.41853863.41854777	chr4.41853863.TMEM33	chr4	41853863	41854777	*	1	1	1	1	1	1	0	0	1	1	1	1	1	1	1	0	13	4	4	4	1	NA	NA	0	108268	79816	94042	98	49	19	16	160	35	12	8	70
chr4	42396856	42404504	7649	+	ENSG00000178343	SHISA3	Intragenic	chr4.42333893.42334571	chr4.42333893.SHISA3	chr4	42333893	42334571	*	1	1	1	1	1	1	0	0	1	1	1	1	1	1	1	0	13	4	4	4	1	NA	NA	0	70271	62623	66447	47	30	7	8	83	30	4	5	64
chr4	62063976	62938184	874209	+	ENSG00000150471	LPHN3	Intragenic	chr4.60495798.60497189	chr4.60495798.LPHN3	chr4	60495798	60497189	*	1	1	1	1	1	1	0	0	1	1	1	1	1	1	1	0	13	4	4	4	1	NA	NA	0	2441690	1567482	2004586	37	21	13	19	64	19	14	8	49
chr4	71855255	71896631	41377	+	ENSG00000156136	DCK	Intragenic	chr4.71932474.71933628	chr4.71932474.DCK	chr4	71932474	71933628	*	1	1	1	1	1	1	0	0	1	1	1	1	1	1	0	0	12	4	4	4	0	NA	NA	0	-36421	-77797	-57109	35	21	17	13	76	24	16	7	61
chr4	74293855	74321891	28037	+	ENSG00000081051	AFP	Intragenic	chr4.74705178.74705956	chr4.74705178.AFP	chr4	74705178	74705956	*	1	1	1	1	1	1	1	0	1	1	1	1	1	1	0	0	13	4	4	4	1	NA	NA	0	-383677	-411713	-397695	37	23	12	7	55	12	13	2	47
chr4	78075304	78354542	279239	+	ENSG00000138764	CCNG2	Intragenic	chr4.78067054.78068552	chr4.78067054.CCNG2	chr4	78067054	78068552	*	1	1	1	1	1	1	0	0	1	1	1	1	1	1	0	0	12	4	4	4	0	NA	NA	0	286738	7500	147120	31	22	11	16	83	19	9	9	42
chr4	78975724	79465423	489700	+	ENSG00000138759	FRAS1	Intragenic	chr4.78973721.78974582	chr4.78973721.FRAS1	chr4	78973721	78974582	*	1	1	1	1	1	1	0	0	1	1	1	1	1	1	0	0	12	4	4	4	0	NA	NA	0	491271	1572	246422	45	34	16	12	88	16	5	5	73
chr4	94747042	94751221	4180	+	ENSG00000172238	ATOH1	Intragenic	chr4.92761330.92762185	chr4.92761330.ATOH1	chr4	92761330	92762185	*	1	1	1	1	1	1	0	0	1	1	1	1	1	1	0	0	12	4	4	4	0	NA	NA	0	1989463	1985284	1987374	27	19	7	5	49	17	2	5	30
chr4	95370037	95589377	219341	+	ENSG00000163110	PDLIM5	Intragenic	chr4.95600936.95601983	chr4.95600936.PDLIM5	chr4	95600936	95601983	*	1	1	1	1	1	1	0	0	1	1	1	1	1	1	0	0	12	4	4	4	0	NA	NA	0	-12083	-231423	-121753	122	75	27	35	189	44	14	11	182
chr4	96758239	96762625	4387	+	ENSG00000163114	PDHA2	Intragenic	chr4.96885408.96886106	chr4.96885408.PDHA2	chr4	96885408	96886106	*	1	1	1	1	1	1	0	0	1	1	1	1	1	1	1	0	13	4	4	4	1	NA	NA	0	-123133	-127519	-125325	36	21	16	12	74	11	6	4	51
chr4	115516611	115599380	82770	+	ENSG00000174607	UGT8	Intragenic	chr4.115485001.115485605	chr4.115485001.UGT8	chr4	115485001	115485605	*	1	1	1	1	1	1	0	0	1	1	1	1	1	1	0	0	12	4	4	4	0	NA	NA	0	114077	31308	72693	7	9	8	5	27	6	6	1	15
chr4	124314950	124324910	9961	+	ENSG00000164056	SPRY1	Intragenic	chr4.124509035.124509834	chr4.124509035.SPRY1	chr4	124509035	124509834	*	1	1	1	1	1	1	0	0	1	1	1	1	1	1	0	0	12	4	4	4	0	NA	NA	0	-184525	-194485	-189505	44	14	13	6	41	9	7	6	37
chr4	124314950	124324910	9961	+	ENSG00000164056	SPRY1	Intragenic	chr4.124530660.124531594	chr4.124530660.SPRY1	chr4	124530660	124531594	*	1	1	1	1	1	1	0	0	1	1	1	1	1	1	1	0	13	4	4	4	1	NA	NA	0	-206218	-216178	-211198	48	27	18	20	54	14	8	4	36
chr4	134067470	134129356	61887	+	ENSG00000138650	PCDH10	Intragenic	chr4.134414941.134415912	chr4.134414941.PCDH10	chr4	134414941	134415912	*	1	1	1	1	1	1	0	0	1	1	1	1	1	1	1	0	13	4	4	4	1	NA	NA	0	-286071	-347957	-317013	33	14	7	9	96	13	7	7	19
chr4	139933943	139966906	32964	+	ENSG00000151014	CCRN4L	Intragenic	chr4.139576261.139577061	chr4.139576261.CCRN4L	chr4	139576261	139577061	*	1	1	1	1	1	1	0	0	1	1	1	1	1	1	1	0	13	4	4	4	1	NA	NA	0	390245	357282	373764	21	8	6	11	47	7	4	3	28
chr4	160022330	160281321	258992	+	ENSG00000109756	RAPGEF2	Intragenic	chr4.160750299.160751311	chr4.160750299.RAPGEF2	chr4	160750299	160751311	*	1	1	1	1	1	1	0	0	1	1	1	1	1	1	1	0	13	4	4	4	1	NA	NA	0	-469484	-728475	-598979	28	12	6	8	47	7	6	6	23
chr4	166791410	167025047	233638	+	ENSG00000038295	TLL1	Intragenic	chr4.166631189.166631878	chr4.166631189.TLL1	chr4	166631189	166631878	*	1	1	1	1	1	1	0	1	1	1	1	1	1	1	0	0	13	4	4	4	1	NA	NA	0	393513	159876	276695	39	19	9	7	48	21	3	9	47
chr4	166791410	167025047	233638	+	ENSG00000038295	TLL1	Intragenic	chr4.167202986.167203895	chr4.167202986.TLL1	chr4	167202986	167203895	*	1	1	1	1	1	1	0	0	1	1	1	1	1	1	0	0	12	4	4	4	0	NA	NA	0	-178394	-412031	-295212	34	19	8	7	67	15	4	5	35
chr4	185936995	185941958	4964	+	ENSG00000187821	HELT	Intragenic	chr4.186007652.186008429	chr4.186007652.HELT	chr4	186007652	186008429	*	1	1	1	1	1	1	0	0	1	0	1	1	1	1	1	0	12	3	4	4	1	NA	NA	0	-66083	-71046	-68564	38	24	11	6	59	10	6	2	27
chr4	186987306	187006255	18950	+	ENSG00000164342	TLR3	Intragenic	chr4.186801514.186802380	chr4.186801514.TLR3	chr4	186801514	186802380	*	1	1	1	1	1	1	0	0	1	1	1	1	1	1	1	0	13	4	4	4	1	NA	NA	0	204307	185358	194833	56	27	12	10	77	20	7	8	35
chr5	31190857	31329253	138397	+	ENSG00000113361	CDH6	Intragenic	chr5.29955477.29956222	chr5.29955477.CDH6	chr5	29955477	29956222	*	1	1	1	1	1	1	0	0	1	1	1	1	1	1	0	0	12	4	4	4	0	NA	NA	0	1373403	1235007	1304205	35	29	9	10	65	8	4	4	53
chr5	31190857	31329253	138397	+	ENSG00000113361	CDH6	Intragenic	chr5.30001773.30002604	chr5.30001773.CDH6	chr5	30001773	30002604	*	1	1	1	1	1	1	0	0	1	1	1	1	1	1	1	0	13	4	4	4	1	NA	NA	0	1327064	1188668	1257866	59	26	13	10	97	18	4	7	53
chr5	31190857	31329253	138397	+	ENSG00000113361	CDH6	Intragenic	chr5.30045709.30046536	chr5.30045709.CDH6	chr5	30045709	30046536	*	1	1	1	1	1	1	0	0	1	0	1	1	1	1	1	0	12	3	4	4	1	NA	NA	0	1283130	1144734	1213932	18	7	12	11	32	6	8	4	24
chr5	41922356	41941845	19490	+	ENSG00000151876	FBXO4	Intragenic	chr5.42013446.42014293	chr5.42013446.FBXO4	chr5	42013446	42014293	*	1	1	1	1	1	1	0	0	1	1	1	1	1	1	1	0	13	4	4	4	1	NA	NA	0	-72025	-91514	-81769	32	16	22	18	57	14	13	8	43
chr5	41922356	41941845	19490	+	ENSG00000151876	FBXO4	Intragenic	chr5.42108536.42109077	chr5.42108536.FBXO4	chr5	42108536	42109077	*	1	1	1	1	1	1	0	0	1	1	1	1	1	1	1	0	13	4	4	4	1	NA	NA	0	-166962	-186451	-176706	18	15	6	7	36	7	6	3	12
chr5	49958733	50142356	183624	+	ENSG00000151883	PARP8	Intragenic	chr5.49950676.49952224	chr5.49950676.PARP8	chr5	49950676	49952224	*	1	1	1	1	1	1	0	0	1	1	1	1	1	1	0	0	12	4	4	4	0	NA	NA	0	190906	7283	99095	61	41	14	9	96	38	9	6	86
chr5	52080730	52252327	171598	+	ENSG00000213949	ITGA1	Intragenic	chr5.51769457.51770204	chr5.51769457.ITGA1	chr5	51769457	51770204	*	1	1	1	1	1	1	0	0	1	1	1	1	1	1	1	0	13	4	4	4	1	NA	NA	0	482496	310899	396698	45	12	10	9	70	14	5	3	45
chr5	52773239	52782964	9726	+	ENSG00000134363	FST	Intragenic	chr5.52750100.52750669	chr5.52750100.FST	chr5	52750100	52750669	*	1	1	1	1	1	1	0	0	1	1	1	1	1	1	0	0	12	4	4	4	0	NA	NA	0	32579	22854	27717	23	6	12	9	35	11	5	2	24
chr5	60930535	61047590	117056	+	ENSG00000178722	C5orf64	Intragenic	chr5.61296201.61297029	chr5.61296201.C5orf64	chr5	61296201	61297029	*	1	1	1	1	1	1	0	1	1	1	1	1	1	1	0	0	13	4	4	4	1	NA	NA	0	-249025	-366080	-307552	50	22	17	27	60	13	8	16	89
chr5	67508548	67597649	89102	+	ENSG00000145675	PIK3R1	Intragenic	chr5.67497501.67498187	chr5.67497501.PIK3R1	chr5	67497501	67498187	*	1	1	1	1	1	1	1	0	1	1	1	1	1	1	0	0	13	4	4	4	1	NA	NA	0	99804	10703	55254	23	10	7	5	44	9	10	2	29
chr5	67508548	67597649	89102	+	ENSG00000145675	PIK3R1	Intragenic	chr5.67713048.67713804	chr5.67713048.PIK3R1	chr5	67713048	67713804	*	1	1	1	1	1	1	0	0	1	1	1	1	1	1	0	0	12	4	4	4	0	NA	NA	0	-115777	-204878	-160327	29	15	8	7	58	15	7	3	29
chr5	71011990	71016875	4886	+	ENSG00000164326	CARTPT	Intragenic	chr5.71043919.71044757	chr5.71043919.CARTPT	chr5	71043919	71044757	*	1	1	1	1	1	1	0	0	1	1	1	1	1	1	0	0	12	4	4	4	0	NA	NA	0	-27464	-32349	-29906	21	11	6	5	27	6	3	0	23
chr5	72791233	72801460	10228	+	ENSG00000145741	BTF3	Intragenic	chr5.72810927.72811779	chr5.72810927.BTF3	chr5	72810927	72811779	*	1	1	1	1	1	1	0	0	1	1	1	1	1	1	0	0	12	4	4	4	0	NA	NA	0	-9893	-20120	-15006	36	16	15	19	65	15	7	2	33
chr5	72918983	73237818	318836	+	ENSG00000214944	RP11-428C6.1	Intragenic	chr5.73400141.73400934	chr5.73400141.RP11-428C6.1	chr5	73400141	73400934	*	1	1	1	1	1	1	0	1	1	1	1	1	1	1	0	0	13	4	4	4	1	NA	NA	0	-162720	-481555	-322137	34	11	7	7	53	9	6	7	30
chr5	75696074	76003957	307884	+	ENSG00000145703	IQGAP2	Intragenic	chr5.75683759.75684628	chr5.75683759.IQGAP2	chr5	75683759	75684628	*	1	1	1	1	1	1	0	0	1	1	1	1	1	1	0	0	12	4	4	4	0	NA	NA	0	319763	11880	165822	39	24	11	9	60	13	8	9	34
chr5	76142826	76217475	74650	+	ENSG00000171643	S100Z	Intragenic	chr5.76221661.76222570	chr5.76221661.S100Z	chr5	76221661	76222570	*	1	1	1	1	1	1	1	0	1	1	1	1	1	1	0	0	13	4	4	4	1	NA	NA	0	-4641	-79290	-41965	41	23	10	11	69	19	11	10	43
chr5	76322076	76361059	38984	+	ENSG00000164252	AGGF1	Intragenic	chr5.76315376.76316273	chr5.76315376.AGGF1	chr5	76315376	76316273	*	1	1	1	1	1	1	0	0	1	1	1	1	1	1	0	0	12	4	4	4	0	NA	NA	0	45234	6251	25743	33	14	12	7	63	11	8	9	36
chr5	92916043	92930321	14279	+	ENSG00000175745	NR2F1	Intragenic	chr5.91887804.91888883	chr5.91887804.NR2F1	chr5	91887804	91888883	*	1	1	1	1	1	1	0	0	1	1	1	1	1	1	0	0	12	4	4	4	0	NA	NA	0	1041977	1027699	1034839	71	42	8	9	124	33	5	5	74
chr5	109022067	109205326	183260	+	ENSG00000112893	MAN2A1	Intragenic	chr5.109335660.109336358	chr5.109335660.MAN2A1	chr5	109335660	109336358	*	1	1	1	1	1	1	1	0	1	1	1	1	1	1	0	0	13	4	4	4	1	NA	NA	0	-130684	-313943	-222313	28	12	11	7	48	5	10	9	39
chr5	112846380	112930982	84603	+	ENSG00000047188	YTHDC2	Intragenic	chr5.113082658.113083665	chr5.113082658.YTHDC2	chr5	113082658	113083665	*	1	1	1	1	1	1	0	0	1	1	1	1	1	1	1	0	13	4	4	4	1	NA	NA	0	-152180	-236782	-194480	28	13	7	6	54	8	10	2	29
chr5	113693666	113832321	138656	+	ENSG00000080709	KCNN2	Intragenic	chr5.113581470.113582440	chr5.113581470.KCNN2	chr5	113581470	113582440	*	1	1	1	1	1	1	0	0	1	1	1	1	1	1	1	0	13	4	4	4	1	NA	NA	0	250365	111710	181038	45	19	10	9	61	8	6	9	40
chr5	113693666	113832321	138656	+	ENSG00000080709	KCNN2	Intragenic	chr5.113901431.113902115	chr5.113901431.KCNN2	chr5	113901431	113902115	*	1	1	1	1	1	1	0	0	1	1	1	1	1	1	0	0	12	4	4	4	0	NA	NA	0	-69452	-208107	-138779	18	18	7	11	24	6	3	4	36
chr5	118962254	118971517	9264	+	ENSG00000164334	FAM170A	Intragenic	chr5.119214788.119216056	chr5.119214788.FAM170A	chr5	119214788	119216056	*	1	1	1	1	1	1	0	0	1	1	1	1	1	1	0	0	12	4	4	4	0	NA	NA	0	-243905	-253168	-248536	64	22	6	11	87	8	8	7	52
chr5	121184650	121188519	3870	+	ENSG00000181867	FTMT	Intragenic	chr5.121113040.121113871	chr5.121113040.FTMT	chr5	121113040	121113871	*	1	1	1	1	1	1	0	0	1	1	1	1	1	1	0	0	12	4	4	4	0	NA	NA	0	75063	71194	73129	74	31	7	11	149	32	3	2	81
chr5	125692824	125832186	139363	+	ENSG00000155324	GRAMD3	Intragenic	chr5.125391531.125392455	chr5.125391531.GRAMD3	chr5	125391531	125392455	*	1	1	1	1	1	1	1	0	1	1	1	1	1	1	0	0	13	4	4	4	1	NA	NA	0	440193	300831	370513	34	12	11	8	60	7	8	4	47
chr5	142146949	142608576	461628	+	ENSG00000145819	ARHGAP26	Intragenic	chr5.142132226.142133404	chr5.142132226.ARHGAP26	chr5	142132226	142133404	*	1	1	1	1	1	1	0	1	1	1	1	1	1	1	0	0	13	4	4	4	1	NA	NA	0	475760	14133	244947	62	32	18	15	87	31	12	8	52
chr5	147546296	147554961	8666	+	ENSG00000196800	SPINK14	Intragenic	chr5.147525272.147526052	chr5.147525272.SPINK14	chr5	147525272	147526052	*	1	1	1	1	1	1	0	0	1	1	1	1	1	1	0	0	12	4	4	4	0	NA	NA	0	29299	20634	24967	39	16	14	13	49	11	5	6	38
chr5	147760498	147822399	61902	+	ENSG00000145868	FBXO38	Intragenic	chr5.147758612.147759535	chr5.147758612.FBXO38	chr5	147758612	147759535	*	1	1	1	1	1	1	0	0	1	1	1	1	1	1	0	0	12	4	4	4	0	NA	NA	0	63325	1424	32375	48	22	12	11	75	13	5	10	63
chr5	148203156	148208196	5041	+	ENSG00000169252	ADRB2	Intragenic	chr5.148230206.148231020	chr5.148230206.ADRB2	chr5	148230206	148231020	*	1	1	1	1	1	1	1	0	1	1	1	1	1	1	0	0	13	4	4	4	1	NA	NA	0	-22418	-27458	-24938	33	18	10	15	53	8	12	7	32
chr5	149106861	149234585	127725	+	ENSG00000155846	PPARGC1B	Intragenic	chr5.149099083.149099827	chr5.149099083.PPARGC1B	chr5	149099083	149099827	*	1	1	1	1	1	1	1	0	1	1	1	1	1	1	0	0	13	4	4	4	1	NA	NA	0	135130	7406	71268	32	23	12	12	63	16	11	6	55
chr5	166708804	167691162	982359	+	ENSG00000145934	ODZ2	Intragenic	chr5.165707624.165708466	chr5.165707624.ODZ2	chr5	165707624	165708466	*	1	1	1	1	1	1	0	0	1	1	1	1	1	1	1	0	13	4	4	4	1	NA	NA	0	1983116	1000758	1491938	88	46	15	13	141	48	9	6	94
chr5	166708804	167691162	982359	+	ENSG00000145934	ODZ2	Intragenic	chr5.166060747.166061655	chr5.166060747.ODZ2	chr5	166060747	166061655	*	1	1	1	1	1	1	0	1	1	1	1	1	1	1	0	0	13	4	4	4	1	NA	NA	0	1629961	647603	1138783	55	28	26	20	69	16	14	14	73
chr5	169061251	169510386	449136	+	ENSG00000134516	DOCK2	Intragenic	chr5.169059716.169060452	chr5.169059716.DOCK2	chr5	169059716	169060452	*	1	1	1	1	1	1	0	0	1	1	1	1	1	1	1	0	13	4	4	4	1	NA	NA	0	450302	1167	225735	46	16	9	8	65	7	8	6	44
chr5	174148536	174158144	9609	+	ENSG00000120149	MSX2	Intragenic	chr5.174136091.174136939	chr5.174136091.MSX2	chr5	174136091	174136939	*	1	1	1	1	1	1	0	0	1	1	1	1	1	1	1	0	13	4	4	4	1	NA	NA	0	21629	12021	16825	108	77	11	19	141	34	6	5	177
chr6	12287596	12297427	9832	+	ENSG00000078401	EDN1	Intragenic	chr6.12492483.12493149	chr6.12492483.EDN1	chr6	12492483	12493149	*	1	0	1	1	1	1	0	0	1	1	1	1	1	1	0	0	11	3	4	4	0	NA	NA	0	-195390	-205221	-200305	12	4	7	7	26	7	4	6	15
chr6	14114872	14137149	22278	+	ENSG00000112149	CD83	Intragenic	chr6.14092937.14094163	chr6.14092937.CD83	chr6	14092937	14094163	*	1	1	1	1	1	1	0	0	1	1	1	1	1	1	0	0	12	4	4	4	0	NA	NA	0	43598	21321	32460	68	38	9	16	104	30	12	11	65
chr6	22566678	22571892	5215	+	ENSG00000112273	HDGFL1	Intragenic	chr6.22764552.22765272	chr6.22764552.HDGFL1	chr6	22764552	22765272	*	1	1	1	1	1	1	0	1	1	1	1	1	1	1	0	0	13	4	4	4	1	NA	NA	0	-193020	-198234	-195626	65	31	7	8	106	33	4	8	83
chr6	41745087	41757879	12793	+	ENSG00000124593	PRICKLE4	Intragenic	chr6.42106428.42107234	chr6.42106428.PRICKLE4	chr6	42106428	42107234	*	1	1	1	1	1	1	0	0	1	1	1	1	1	1	1	0	13	4	4	4	1	NA	NA	0	-348953	-361745	-355349	31	21	7	10	45	11	4	4	40
chr6	79574189	79608320	34132	+	ENSG00000146243	IRAK1BP1	Intragenic	chr6.79193931.79194735	chr6.79193931.IRAK1BP1	chr6	79193931	79194735	*	1	1	1	1	1	1	0	0	1	1	1	1	1	1	0	0	12	4	4	4	0	NA	NA	0	413987	379856	396922	32	14	7	11	42	5	7	7	52
chr6	88754507	88776550	22044	+	ENSG00000118434	SPACA1	Intragenic	chr6.88632777.88633390	chr6.88632777.SPACA1	chr6	88632777	88633390	*	1	1	1	1	1	1	0	0	1	1	1	1	1	1	0	0	12	4	4	4	0	NA	NA	0	143466	121423	132445	15	9	8	11	24	8	3	4	13
chr6	96022419	96057333	34915	+	ENSG00000172469	MANEA	Intragenic	chr6.96177225.96178020	chr6.96177225.MANEA	chr6	96177225	96178020	*	1	1	1	1	1	1	0	0	1	1	1	1	1	1	0	0	12	4	4	4	0	NA	NA	0	-120290	-155204	-137746	24	10	18	11	44	5	12	6	39
chr6	96460860	96653420	192561	+	ENSG00000172461	FUT9	Intragenic	chr6.96421745.96422612	chr6.96421745.FUT9	chr6	96421745	96422612	*	1	1	1	1	1	1	0	0	1	1	1	1	1	1	1	0	13	4	4	4	1	NA	NA	0	231241	38681	134961	26	10	11	7	54	6	4	5	24
chr6	101843664	102517958	674295	+	ENSG00000164418	GRIK2	Intragenic	chr6.103330658.103331449	chr6.103330658.GRIK2	chr6	103330658	103331449	*	1	1	1	1	1	1	0	0	1	1	1	1	1	1	1	0	13	4	4	4	1	NA	NA	0	-813096	-1487390	-1150242	26	8	9	9	51	16	6	7	29
chr6	106531195	106557814	26620	+	ENSG00000057657	PRDM1	Intragenic	chr6.106517174.106517966	chr6.106517174.PRDM1	chr6	106517174	106517966	*	1	1	1	1	1	1	0	1	1	1	1	1	1	1	0	0	13	4	4	4	1	NA	NA	0	40244	13625	26935	64	31	10	16	84	24	8	8	89
chr6	111276763	111289093	12331	+	ENSG00000155115	GTF3C6	Intragenic	chr6.111251864.111252447	chr6.111251864.GTF3C6	chr6	111251864	111252447	*	1	1	1	1	1	1	0	0	1	1	1	1	1	1	0	0	12	4	4	4	0	NA	NA	0	36937	24607	30773	67	28	24	14	110	23	5	4	97
chr6	114175541	114184648	9108	+	ENSG00000155130	MARCKS	Intragenic	chr6.113811245.113812085	chr6.113811245.MARCKS	chr6	113811245	113812085	*	1	1	1	1	1	1	0	0	1	1	1	1	1	1	1	0	13	4	4	4	1	NA	NA	0	372983	363876	368430	46	20	9	11	80	14	7	4	66
chr6	126065810	126082415	16606	+	ENSG00000135547	HEY2	Intragenic	chr6.126063396.126064187	chr6.126063396.HEY2	chr6	126063396	126064187	*	1	1	1	1	1	1	0	0	1	1	1	1	1	1	0	0	12	4	4	4	0	NA	NA	0	18623	2018	10321	37	12	18	11	48	13	6	7	46
chr6	126099307	126252266	152960	+	ENSG00000111912	NCOA7	Intragenic	chr6.126312666.126313371	chr6.126312666.NCOA7	chr6	126312666	126313371	*	1	1	1	1	1	1	0	1	1	1	1	1	1	1	0	0	13	4	4	4	1	NA	NA	0	-60753	-213712	-137232	47	17	15	8	77	15	5	7	36
chr6	131891284	131905472	14189	+	ENSG00000118520	ARG1	Intragenic	chr6.131779930.131780705	chr6.131779930.ARG1	chr6	131779930	131780705	*	1	1	1	1	1	1	0	0	1	1	1	1	1	1	1	0	13	4	4	4	1	NA	NA	0	125154	110966	118060	45	26	17	9	66	12	6	3	64
chr6	131891284	131905472	14189	+	ENSG00000118520	ARG1	Intragenic	chr6.131806974.131807750	chr6.131806974.ARG1	chr6	131806974	131807750	*	1	1	1	1	1	1	0	0	1	1	1	1	1	1	1	0	13	4	4	4	1	NA	NA	0	98110	83922	91016	39	15	8	7	73	17	5	7	52
chr6	131891284	131905472	14189	+	ENSG00000118520	ARG1	Intragenic	chr6.131869373.131870275	chr6.131869373.ARG1	chr6	131869373	131870275	*	1	1	1	1	1	1	0	0	1	1	1	1	1	1	0	0	12	4	4	4	0	NA	NA	0	35647	21459	28553	63	30	14	11	97	19	9	4	76
chr6	135499453	135540311	40859	+	ENSG00000118513	MYB	Intragenic	chr6.135546766.135547693	chr6.135546766.MYB	chr6	135546766	135547693	*	1	1	1	1	1	1	0	0	1	1	1	1	1	1	1	0	13	4	4	4	1	NA	NA	0	-6919	-47777	-27347	65	28	12	14	111	28	8	8	62
chr6	135499453	135540311	40859	+	ENSG00000118513	MYB	Intragenic	chr6.136755618.136756291	chr6.136755618.MYB	chr6	136755618	136756291	*	1	1	1	1	1	1	0	0	1	1	1	1	1	1	0	0	12	4	4	4	0	NA	NA	0	-1215644	-1256502	-1236072	16	11	6	11	33	7	5	4	16
chr6	135499453	135540311	40859	+	ENSG00000118513	MYB	Intragenic	chr6.137047800.137048558	chr6.137047800.MYB	chr6	137047800	137048558	*	1	1	1	1	1	1	0	0	1	1	1	1	1	1	0	1	13	4	4	4	1	NA	NA	0	-1507869	-1548727	-1528297	51	26	10	10	77	6	3	8	38
chr6	135499453	135540311	40859	+	ENSG00000118513	MYB	Intragenic	chr6.137443437.137444296	chr6.137443437.MYB	chr6	137443437	137444296	*	1	1	1	1	1	1	0	0	1	1	1	1	1	1	0	0	12	4	4	4	0	NA	NA	0	-1903556	-1944414	-1923984	52	26	8	6	51	23	8	11	38
chr6	146917101	147136598	219498	+	ENSG00000118492	C6orf103	Intragenic	chr6.147301622.147302311	chr6.147301622.C6orf103	chr6	147301622	147302311	*	1	1	1	1	1	1	0	0	1	1	1	1	1	1	0	0	12	4	4	4	0	NA	NA	0	-165369	-384866	-275117	16	9	7	10	26	7	8	8	17
chr6	147827063	147891157	64095	+	ENSG00000203727	SAMD5	Intragenic	chr6.148090370.148091300	chr6.148090370.SAMD5	chr6	148090370	148091300	*	1	1	1	1	1	1	0	0	1	1	1	1	1	1	1	0	13	4	4	4	1	NA	NA	0	-199679	-263773	-231725	27	19	15	13	38	11	9	3	31
chr6	150687028	150727105	40078	+	ENSG00000009765	IYD	Intragenic	chr6.150641283.150642135	chr6.150641283.IYD	chr6	150641283	150642135	*	1	1	1	1	1	1	0	0	1	1	1	1	1	1	1	0	13	4	4	4	1	NA	NA	0	85396	45319	65358	100	69	22	26	158	39	9	5	112
chr7	8470585	8792593	322009	+	ENSG00000122584	NXPH1	Intragenic	chr7.9637767.9638692	chr7.9637767.NXPH1	chr7	9637767	9638692	*	1	1	1	1	1	1	0	0	1	1	1	1	1	1	1	0	13	4	4	4	1	NA	NA	0	-845637	-1167645	-1006641	56	47	12	13	130	15	9	5	72
chr7	12723481	12730559	7079	+	ENSG00000122644	ARL4A	Intragenic	chr7.12982033.12982784	chr7.12982033.ARL4A	chr7	12982033	12982784	*	1	1	1	1	1	1	0	0	1	1	1	1	1	1	0	0	12	4	4	4	0	NA	NA	0	-251850	-258928	-255388	27	16	16	12	53	12	7	3	43
chr7	18123572	19036993	913422	+	ENSG00000048052	HDAC9	Intragenic	chr7.20009662.20010582	chr7.20009662.HDAC9	chr7	20009662	20010582	*	1	1	1	1	1	1	0	0	1	1	1	1	1	1	1	0	13	4	4	4	1	NA	NA	0	-973129	-1886550	-1429839	22	13	11	7	56	14	6	4	39
chr7	24320782	24331484	10703	+	ENSG00000122585	NPY	Intragenic	chr7.24164017.24165009	chr7.24164017.NPY	chr7	24164017	24165009	*	1	1	1	1	1	1	0	0	1	1	1	1	1	1	0	0	12	4	4	4	0	NA	NA	0	166971	156269	161621	37	13	11	6	42	18	6	9	33
chr7	24320782	24331484	10703	+	ENSG00000122585	NPY	Intragenic	chr7.24167296.24168075	chr7.24167296.NPY	chr7	24167296	24168075	*	1	1	1	1	1	1	1	0	1	1	1	1	1	1	0	0	13	4	4	4	1	NA	NA	0	163798	153096	158448	83	62	17	7	126	15	18	6	49
chr7	26188860	26226745	37886	+	ENSG00000050344	NFE2L3	Intragenic	chr7.25980455.25981057	chr7.25980455.NFE2L3	chr7	25980455	25981057	*	1	1	1	1	1	1	0	1	1	1	1	1	1	1	0	0	13	4	4	4	1	NA	NA	0	245988	208103	227046	49	35	12	16	73	25	9	11	52
chr7	26328541	26413949	85409	+	ENSG00000086300	SNX10	Intragenic	chr7.26452935.26453613	chr7.26452935.SNX10	chr7	26452935	26453613	*	1	1	1	1	1	1	0	0	1	1	1	1	1	1	0	0	12	4	4	4	0	NA	NA	0	-39326	-124734	-82030	23	14	9	10	53	10	9	5	62
chr7	37720399	37873390	152992	+	ENSG00000187037	GPR141	Intragenic	chr7.37710868.37711657	chr7.37710868.GPR141	chr7	37710868	37711657	*	1	1	1	1	1	1	0	0	1	1	1	1	1	1	1	0	13	4	4	4	1	NA	NA	0	162127	9136	85632	51	26	13	8	79	15	10	4	39
chr7	49810257	49952138	141882	+	ENSG00000188730	VWC2	Intragenic	chr7.49502384.49503169	chr7.49502384.VWC2	chr7	49502384	49503169	*	1	1	1	1	1	1	0	0	1	1	1	1	1	1	0	0	12	4	4	4	0	NA	NA	0	449361	307480	378421	60	24	10	7	80	21	8	6	68
chr7	64835712	64866038	30327	+	ENSG00000146757	ZNF92	Intragenic	chr7.64749160.64749844	chr7.64749160.ZNF92	chr7	64749160	64749844	*	1	1	1	1	1	1	0	0	1	1	1	1	1	1	0	0	12	4	4	4	0	NA	NA	0	116536	86210	101374	21	11	5	6	29	7	4	6	21
chr7	79760271	79848718	88448	+	ENSG00000127955	GNAI1	Intragenic	chr7.79723621.79724450	chr7.79723621.GNAI1	chr7	79723621	79724450	*	1	1	1	1	1	1	0	0	1	1	1	1	1	1	1	0	13	4	4	4	1	NA	NA	0	124682	36235	80459	48	28	14	10	85	18	5	5	47
chr7	79760271	79848718	88448	+	ENSG00000127955	GNAI1	Intragenic	chr7.79869382.79870219	chr7.79869382.GNAI1	chr7	79869382	79870219	*	1	1	1	1	1	1	0	0	1	1	1	1	1	1	1	0	13	4	4	4	1	NA	NA	0	-21083	-109530	-65306	45	25	10	14	84	14	8	6	61
chr7	79760271	79848718	88448	+	ENSG00000127955	GNAI1	Intragenic	chr7.79887539.79888199	chr7.79887539.GNAI1	chr7	79887539	79888199	*	1	1	1	1	1	1	1	0	1	0	1	1	1	1	0	0	12	3	4	4	1	NA	NA	0	-39151	-127598	-83374	11	10	6	7	27	6	7	5	23
chr7	79760271	79848718	88448	+	ENSG00000127955	GNAI1	Intragenic	chr7.79908642.79910171	chr7.79908642.GNAI1	chr7	79908642	79910171	*	1	1	1	1	1	1	0	0	1	1	1	1	1	1	0	0	12	4	4	4	0	NA	NA	0	-60689	-149136	-104912	37	18	10	8	39	14	10	12	19
chr7	79995891	80308593	312703	+	ENSG00000135218	CD36	Intragenic	chr7.79982383.79983170	chr7.79982383.CD36	chr7	79982383	79983170	*	1	1	1	1	1	1	1	0	1	1	1	1	1	1	0	0	13	4	4	4	1	NA	NA	0	325816	13114	169466	26	17	9	9	45	10	9	6	37
chr7	86270230	86494200	223971	+	ENSG00000198822	GRM3	Intragenic	chr7.85791709.85792330	chr7.85791709.GRM3	chr7	85791709	85792330	*	1	1	1	1	1	1	0	0	1	1	1	1	1	1	1	0	13	4	4	4	1	NA	NA	0	702180	478210	590196	19	15	10	8	47	8	6	2	27
chr7	86270230	86494200	223971	+	ENSG00000198822	GRM3	Intragenic	chr7.85828926.85829739	chr7.85828926.GRM3	chr7	85828926	85829739	*	1	1	1	1	1	1	0	0	1	1	1	1	1	1	0	0	12	4	4	4	0	NA	NA	0	664867	440897	552883	45	24	10	8	72	10	2	8	63
chr7	92858653	92988338	129686	+	ENSG00000004766	CCDC132	Intragenic	chr7.93008541.93009188	chr7.93008541.CCDC132	chr7	93008541	93009188	*	1	1	1	1	1	1	0	0	1	1	1	1	1	1	0	0	12	4	4	4	0	NA	NA	0	-20527	-150212	-85369	38	14	12	14	50	16	5	6	53
chr7	95104756	95169544	64789	+	ENSG00000005981	ASB4	Intragenic	chr7.95174083.95174870	chr7.95174083.ASB4	chr7	95174083	95174870	*	1	1	1	1	1	1	0	0	1	1	1	1	1	1	0	0	12	4	4	4	0	NA	NA	0	-4933	-69721	-37327	63	41	11	11	127	34	5	4	72
chr7	97358220	97369784	11565	+	ENSG00000006128	TAC1	Intragenic	chr7.97185139.97185822	chr7.97185139.TAC1	chr7	97185139	97185822	*	1	1	1	1	1	1	0	0	1	1	1	1	1	1	1	0	13	4	4	4	1	NA	NA	0	184303	172739	178521	26	12	7	10	44	11	3	3	34
chr7	108207012	108215294	8283	+	ENSG00000128590	DNAJB9	Intragenic	chr7.108254040.108255362	chr7.108254040.DNAJB9	chr7	108254040	108255362	*	1	1	1	1	1	1	0	1	1	1	1	1	1	1	0	0	13	4	4	4	1	NA	NA	0	-39408	-47690	-43548	71	60	18	21	134	30	16	15	80
chr7	116590292	116870157	279866	+	ENSG00000004866	ST7	Intragenic	chr7.116582612.116584125	chr7.116582612.ST7	chr7	116582612	116584125	*	1	1	1	1	1	1	0	0	1	1	1	1	1	1	1	0	13	4	4	4	1	NA	NA	0	286788	6923	146856	39	21	8	8	67	14	12	8	41
chr7	117102838	117308719	205882	+	ENSG00000001626	CFTR	Intragenic	chr7.117312358.117313198	chr7.117312358.CFTR	chr7	117312358	117313198	*	1	1	1	1	1	1	0	0	1	1	1	1	1	1	0	0	12	4	4	4	0	NA	NA	0	-4059	-209940	-106999	40	26	15	10	56	12	8	3	37
chr7	117851727	117882785	31059	+	ENSG00000106013	ANKRD7	Intragenic	chr7.118495232.118495883	chr7.118495232.ANKRD7	chr7	118495232	118495883	*	1	0	1	1	1	1	0	0	1	1	1	1	1	1	0	0	11	3	4	4	0	NA	NA	0	-612773	-643831	-628301	22	4	8	11	26	7	3	5	18
chr7	119910722	120390385	479664	+	ENSG00000184408	KCND2	Intragenic	chr7.119844204.119844808	chr7.119844204.KCND2	chr7	119844204	119844808	*	1	1	1	1	1	1	0	0	1	1	1	1	1	1	1	0	13	4	4	4	1	NA	NA	0	545879	66216	306048	26	9	6	6	42	10	3	1	34
chr7	128092894	128146656	53763	+	ENSG00000165055	METTL2B	Intragenic	chr7.128074958.128075913	chr7.128074958.METTL2B	chr7	128074958	128075913	*	1	1	1	1	1	1	0	0	1	1	1	1	1	1	0	0	12	4	4	4	0	NA	NA	0	71220	17458	44340	32	18	11	8	54	11	6	4	37
chr7	135239667	135333505	93839	+	ENSG00000155561	NUP205	Intragenic	chr7.135647338.135648126	chr7.135647338.NUP205	chr7	135647338	135648126	*	1	1	1	1	1	1	0	0	1	1	1	1	1	1	0	0	12	4	4	4	0	NA	NA	0	-314227	-408065	-361145	43	33	9	6	86	24	4	4	56
chr7	135239667	135333505	93839	+	ENSG00000155561	NUP205	Intragenic	chr7.137780937.137781849	chr7.137780937.NUP205	chr7	137780937	137781849	*	1	1	1	1	1	1	0	0	1	1	1	1	1	1	1	0	13	4	4	4	1	NA	NA	0	-2447888	-2541726	-2494806	88	78	16	5	201	61	7	1	177
chr7	140369953	140396061	26109	+	ENSG00000133597	ADCK2	Intragenic	chr7.138795615.138796478	chr7.138795615.ADCK2	chr7	138795615	138796478	*	1	1	1	1	1	1	0	0	1	1	1	1	1	1	1	0	13	4	4	4	1	NA	NA	0	1600014	1573906	1586960	58	33	10	8	106	16	7	6	73
chr7	141247989	141355044	107056	+	ENSG00000006530	AGK	Intragenic	chr7.141085926.141086649	chr7.141085926.AGK	chr7	141085926	141086649	*	1	1	1	1	1	1	0	0	1	1	1	1	1	1	0	0	12	4	4	4	0	NA	NA	0	268756	161701	215229	20	13	8	6	50	8	6	4	34
chr7	157315477	157320019	4543	+	ENSG00000236669	AC006372.1	Intragenic	chr7.157285504.157286177	chr7.157285504.AC006372.1	chr7	157285504	157286177	*	1	1	1	1	1	1	0	0	1	1	1	1	1	1	0	0	12	4	4	4	0	NA	NA	0	34178	29636	31908	32	26	10	19	67	28	7	2	55
chr8	16881747	16980153	98407	+	ENSG00000155970	EFHA2	Intragenic	chr8.16873907.16874621	chr8.16873907.EFHA2	chr8	16873907	16874621	*	1	1	1	1	1	1	0	0	1	1	1	1	1	1	0	0	12	4	4	4	0	NA	NA	0	105888	7482	56686	17	12	9	7	32	5	6	5	18
chr8	17351597	17428082	76486	+	ENSG00000003989	SLC7A2	Intragenic	chr8.17345990.17346850	chr8.17345990.SLC7A2	chr8	17345990	17346850	*	1	1	1	1	1	1	0	0	1	1	1	1	1	1	0	0	12	4	4	4	0	NA	NA	0	81662	5177	43420	23	18	7	8	45	9	5	6	31
chr8	24148553	24216531	67979	+	ENSG00000042980	ADAM28	Intragenic	chr8.24224324.24225103	chr8.24224324.ADAM28	chr8	24224324	24225103	*	1	1	1	1	1	1	0	0	1	1	1	1	1	1	1	0	13	4	4	4	1	NA	NA	0	-8183	-76161	-42171	50	32	10	13	84	21	7	3	36
chr8	24295443	24384483	89041	+	ENSG00000069206	ADAM7	Intragenic	chr8.24293821.24294909	chr8.24293821.ADAM7	chr8	24293821	24294909	*	1	1	1	1	1	1	0	0	1	1	1	1	1	1	0	0	12	4	4	4	0	NA	NA	0	90118	1078	45598	41	21	16	10	45	8	6	8	48
chr8	26146007	26230196	84190	+	ENSG00000221914	PPP2R2A	Intragenic	chr8.26059268.26060286	chr8.26059268.PPP2R2A	chr8	26059268	26060286	*	1	1	1	1	1	1	0	0	1	1	1	1	1	1	0	0	12	4	4	4	0	NA	NA	0	170418	86229	128324	29	35	13	12	52	17	9	6	30
chr8	28171503	28200872	29370	+	ENSG00000168081	PNOC	Intragenic	chr8.28147463.28148256	chr8.28147463.PNOC	chr8	28147463	28148256	*	1	1	1	1	1	1	0	0	1	1	1	1	1	1	0	0	12	4	4	4	0	NA	NA	0	53012	23643	38328	19	10	10	8	43	6	2	4	34
chr8	41344915	41368499	23585	+	ENSG00000147533	GOLGA7	Intragenic	chr8.41258976.41259928	chr8.41258976.GOLGA7	chr8	41258976	41259928	*	1	1	1	1	1	1	0	0	1	1	1	1	1	1	0	0	12	4	4	4	0	NA	NA	0	109047	85463	97255	54	33	11	8	104	24	6	5	51
chr8	48917960	48976511	58552	+	ENSG00000169139	UBE2V2	Intragenic	chr8.48438215.48439662	chr8.48438215.UBE2V2	chr8	48438215	48439662	*	1	1	1	1	1	1	0	0	1	1	1	1	1	1	0	0	12	4	4	4	0	NA	NA	0	537572	479021	508297	87	50	24	16	130	33	11	9	104
chr8	48917960	48976511	58552	+	ENSG00000169139	UBE2V2	Intragenic	chr8.48987160.48988025	chr8.48987160.UBE2V2	chr8	48987160	48988025	*	1	1	1	1	1	1	0	0	1	1	1	1	1	1	0	1	13	4	4	4	1	NA	NA	0	-11082	-69633	-40357	51	31	20	17	94	17	11	6	72
chr8	67576831	67774257	197427	+	ENSG00000104205	SGK3	Intragenic	chr8.67443194.67444342	chr8.67443194.SGK3	chr8	67443194	67444342	*	1	1	1	1	1	1	0	0	1	1	1	1	1	1	0	0	12	4	4	4	0	NA	NA	0	330489	133063	231777	102	48	7	13	157	41	10	4	91
chr8	77590454	77779520	189067	+	ENSG00000091656	ZFHX4	Intragenic	chr8.77828451.77829311	chr8.77828451.ZFHX4	chr8	77828451	77829311	*	1	1	1	1	1	1	0	0	1	1	1	1	1	1	1	0	13	4	4	4	1	NA	NA	0	-49361	-238427	-143893	80	40	12	6	114	24	10	9	78
chr8	79425374	79517502	92129	+	ENSG00000171033	PKIA	Intragenic	chr8.78994113.78995240	chr8.78994113.PKIA	chr8	78994113	78995240	*	1	1	1	1	1	1	0	0	1	1	1	1	1	1	1	0	13	4	4	4	1	NA	NA	0	522825	430697	476761	38	17	12	8	71	9	7	10	41
chr8	79575282	79629935	54654	+	ENSG00000104427	FAM164A	Intragenic	chr8.80008514.80009270	chr8.80008514.FAM164A	chr8	80008514	80009270	*	1	1	1	1	1	1	0	0	1	1	1	1	1	1	1	0	13	4	4	4	1	NA	NA	0	-378957	-433610	-406283	39	24	7	8	64	23	7	2	46
chr8	81394854	81438500	43647	+	ENSG00000205189	ZBTB10	Intragenic	chr8.81085421.81086448	chr8.81085421.ZBTB10	chr8	81085421	81086448	*	1	1	1	1	1	1	0	0	1	1	1	1	1	1	0	0	12	4	4	4	0	NA	NA	0	352565	308919	330743	37	16	10	15	57	11	6	6	38
chr8	82189598	82197012	7415	+	ENSG00000164687	FABP5	Intragenic	chr8.82234203.82235327	chr8.82234203.FABP5	chr8	82234203	82235327	*	1	1	1	1	1	1	0	0	1	1	1	1	1	1	0	0	12	4	4	4	0	NA	NA	0	-37753	-45167	-41459	71	27	14	7	76	24	6	11	74
chr8	86016323	86058315	41993	+	ENSG00000133739	LRRCC1	Intragenic	chr8.86058554.86059298	chr8.86058554.LRRCC1	chr8	86058554	86059298	*	1	1	1	1	1	1	0	0	1	1	1	1	1	1	0	0	12	4	4	4	0	NA	NA	0	-611	-42603	-21607	25	23	8	8	47	8	8	3	41
chr8	87875670	88627447	751778	+	ENSG00000176571	CNBD1	Intragenic	chr8.87848895.87849959	chr8.87848895.CNBD1	chr8	87848895	87849959	*	1	1	1	1	1	1	0	0	1	1	1	1	1	1	1	0	13	4	4	4	1	NA	NA	0	778020	26243	402132	22	17	7	7	51	9	8	11	30
chr8	90766975	90803291	36317	+	ENSG00000104312	RIPK2	Intragenic	chr8.90185736.90186702	chr8.90185736.RIPK2	chr8	90185736	90186702	*	1	1	1	1	1	1	0	0	1	1	1	1	1	1	0	0	12	4	4	4	0	NA	NA	0	617071	580755	598913	32	24	8	9	51	8	9	6	34
chr8	90766975	90803291	36317	+	ENSG00000104312	RIPK2	Intragenic	chr8.90319784.90320597	chr8.90319784.RIPK2	chr8	90319784	90320597	*	1	1	1	1	1	1	1	0	1	1	1	1	1	1	0	0	13	4	4	4	1	NA	NA	0	483100	446784	464942	74	34	11	14	118	20	9	7	71
chr8	100022494	100889808	867315	+	ENSG00000132549	VPS13B	Intragenic	chr8.100001693.100002306	chr8.100001693.VPS13B	chr8	100001693	100002306	*	1	1	1	1	1	1	1	0	1	1	1	1	1	1	0	0	13	4	4	4	1	NA	NA	0	887808	20494	454152	37	24	10	6	58	8	9	5	42
chr8	103537968	103550896	12929	+	ENSG00000253633	KB-1980E6.3	Intragenic	chr8.103174662.103175541	chr8.103174662.KB-1980E6.3	chr8	103174662	103175541	*	1	1	1	1	1	1	0	1	1	1	1	1	1	1	0	0	13	4	4	4	1	NA	NA	0	375794	362866	369330	29	21	10	12	64	14	8	11	27
chr8	103537968	103550896	12929	+	ENSG00000253633	KB-1980E6.3	Intragenic	chr8.103254694.103255403	chr8.103254694.KB-1980E6.3	chr8	103254694	103255403	*	1	1	1	1	1	1	1	0	1	1	1	1	1	1	0	0	13	4	4	4	1	NA	NA	0	295847	282919	289383	46	18	18	8	66	16	10	4	44
chr8	121069019	121384275	315257	+	ENSG00000187955	COL14A1	Intragenic	chr8.120734042.120734822	chr8.120734042.COL14A1	chr8	120734042	120734822	*	1	1	1	1	1	1	0	0	1	1	1	1	1	1	0	0	12	4	4	4	0	NA	NA	0	649843	334587	492215	22	7	7	8	34	10	3	6	15
chr8	128424133	128429455	5323	+	ENSG00000212993	POU5F1B	Intragenic	chr8.128026679.128027556	chr8.128026679.POU5F1B	chr8	128026679	128027556	*	1	1	1	1	1	1	0	0	1	1	1	1	1	1	0	0	12	4	4	4	0	NA	NA	0	402337	397015	399677	21	14	8	9	46	7	13	5	22
chr8	128424133	128429455	5323	+	ENSG00000212993	POU5F1B	Intragenic	chr8.128519429.128520788	chr8.128519429.POU5F1B	chr8	128519429	128520788	*	1	1	1	1	1	1	0	0	1	1	1	1	1	1	0	0	12	4	4	4	0	NA	NA	0	-90654	-95976	-93314	48	34	16	11	83	17	11	5	83
chr9	2012342	2193624	181283	+	ENSG00000080503	SMARCA2	Intragenic	chr9.1856629.1857292	chr9.1856629.SMARCA2	chr9	1856629	1857292	*	1	1	1	1	1	1	0	0	1	0	1	1	1	1	0	0	11	3	4	4	0	NA	NA	0	336663	155381	246023	20	11	6	14	41	8	7	11	20
chr9	2618834	2654480	35647	+	ENSG00000147852	VLDLR	Intragenic	chr9.2477536.2478284	chr9.2477536.VLDLR	chr9	2477536	2478284	*	1	1	1	1	1	1	0	0	1	1	1	1	1	1	1	0	13	4	4	4	1	NA	NA	0	176570	140924	158748	71	52	12	11	120	40	10	9	79
chr9	12682439	12710274	27836	+	ENSG00000107165	TYRP1	Intragenic	chr9.12515836.12516577	chr9.12515836.TYRP1	chr9	12515836	12516577	*	1	1	1	1	1	1	0	0	1	1	1	1	1	1	1	0	13	4	4	4	1	NA	NA	0	194067	166232	180150	32	15	18	13	75	12	7	5	58
chr9	32381601	32450834	69234	+	ENSG00000122729	ACO1	Intragenic	chr9.31908078.31908746	chr9.31908078.ACO1	chr9	31908078	31908746	*	1	1	1	1	1	1	0	0	1	1	1	1	1	1	0	0	12	4	4	4	0	NA	NA	0	542422	473189	507806	11	6	7	8	23	7	5	3	20
chr9	35811448	35854844	43397	+	ENSG00000137103	TMEM8B	Intragenic	chr9.36101854.36102702	chr9.36101854.TMEM8B	chr9	36101854	36102702	*	1	1	1	1	1	1	0	0	1	1	1	1	1	1	0	0	12	4	4	4	0	NA	NA	0	-247434	-290830	-269132	43	22	18	17	61	7	12	8	43
chr9	71733224	71870124	136901	+	ENSG00000119139	TJP2	Intragenic	chr9.72782383.72783158	chr9.72782383.TJP2	chr9	72782383	72783158	*	1	0	1	1	1	1	0	0	1	1	1	1	1	1	0	0	11	3	4	4	0	NA	NA	0	-912647	-1049547	-981097	14	5	11	11	20	8	4	5	23
chr9	75763673	75785309	21637	+	ENSG00000135046	ANXA1	Intragenic	chr9.76130007.76130766	chr9.76130007.ANXA1	chr9	76130007	76130766	*	1	1	1	1	1	1	0	1	1	1	1	1	1	1	0	0	13	4	4	4	1	NA	NA	0	-345078	-366714	-355896	18	15	8	8	36	8	6	7	20
chr9	75763673	75785309	21637	+	ENSG00000135046	ANXA1	Intragenic	chr9.76167984.76168814	chr9.76167984.ANXA1	chr9	76167984	76168814	*	1	1	1	1	1	1	0	0	1	1	1	1	1	1	0	0	12	4	4	4	0	NA	NA	0	-383091	-404727	-393909	40	23	14	18	74	10	5	5	30
chr9	75763673	75785309	21637	+	ENSG00000135046	ANXA1	Intragenic	chr9.76353522.76354555	chr9.76353522.ANXA1	chr9	76353522	76354555	*	1	1	1	1	1	1	0	0	1	1	1	1	1	1	1	0	13	4	4	4	1	NA	NA	0	-568730	-590366	-579548	27	17	12	11	41	8	10	6	29
chr9	79789269	80036457	247189	+	ENSG00000197969	VPS13A	Intragenic	chr9.79771620.79772381	chr9.79771620.VPS13A	chr9	79771620	79772381	*	1	1	1	1	1	1	0	0	1	1	1	1	1	1	0	0	12	4	4	4	0	NA	NA	0	264456	17268	140862	26	16	11	9	38	12	6	3	45
chr9	80909043	80945009	35967	+	ENSG00000135069	PSAT1	Intragenic	chr9.81154701.81155924	chr9.81154701.PSAT1	chr9	81154701	81155924	*	1	1	1	1	1	1	0	1	1	1	1	1	1	1	0	0	13	4	4	4	1	NA	NA	0	-210304	-246270	-228286	51	34	15	24	114	35	14	13	65
chr9	84600687	84610171	9485	+	ENSG00000214929	FAM75D1	Intragenic	chr9.84470143.84470962	chr9.84470143.FAM75D1	chr9	84470143	84470962	*	1	1	1	1	1	1	0	0	1	1	1	1	1	1	1	0	13	4	4	4	1	NA	NA	0	139618	130134	134876	25	14	11	8	32	7	4	4	28
chr9	90109143	90323548	214406	+	ENSG00000196730	DAPK1	Intragenic	chr9.89951805.89952711	chr9.89951805.DAPK1	chr9	89951805	89952711	*	1	1	1	1	1	1	0	0	1	1	1	1	1	1	0	0	12	4	4	4	0	NA	NA	0	371289	156884	264087	16	16	7	12	35	9	8	9	28
chr9	90109143	90323548	214406	+	ENSG00000196730	DAPK1	Intragenic	chr9.90065598.90066654	chr9.90065598.DAPK1	chr9	90065598	90066654	*	1	1	1	1	1	1	0	0	1	1	1	1	1	1	1	0	13	4	4	4	1	NA	NA	0	257422	43017	150220	42	19	16	10	76	15	8	8	30
chr9	96790076	96872138	82063	+	ENSG00000158079	PTPDC1	Intragenic	chr9.96897304.96898087	chr9.96897304.PTPDC1	chr9	96897304	96898087	*	1	1	1	1	1	1	1	0	1	1	1	1	1	1	0	0	13	4	4	4	1	NA	NA	0	-25558	-107620	-66588	94	62	15	13	153	54	13	5	110
chr9	108453825	108538893	85069	+	ENSG00000095209	TMEM38B	Intragenic	chr9.108441595.108442374	chr9.108441595.TMEM38B	chr9	108441595	108442374	*	1	0	1	1	1	1	0	0	1	0	1	1	1	1	0	0	10	2	4	4	0	NA	NA	0	96908	11840	54374	27	4	6	8	26	6	3	5	41
chr9	126115449	126142603	27155	+	ENSG00000148204	CRB2	Intragenic	chr9.126082135.126082783	chr9.126082135.CRB2	chr9	126082135	126082783	*	1	1	1	1	1	1	0	0	1	1	1	1	1	1	0	0	12	4	4	4	0	NA	NA	0	60144	32990	46568	33	25	14	6	50	10	3	3	43
chr9	129373722	129463311	89590	+	ENSG00000136944	LMX1B	Intragenic	chr9.129487653.129488388	chr9.129487653.LMX1B	chr9	129487653	129488388	*	1	0	1	1	1	1	0	0	1	1	1	1	1	1	0	0	11	3	4	4	0	NA	NA	0	-24710	-114299	-69504	12	5	6	9	24	9	3	3	16
chr9	133317094	133376661	59568	+	ENSG00000130707	ASS1	Intragenic	chr9.133404242.133404975	chr9.133404242.ASS1	chr9	133404242	133404975	*	1	1	1	1	1	1	0	0	1	1	1	1	1	1	0	0	12	4	4	4	0	NA	NA	0	-27948	-87515	-57731	34	13	17	13	66	18	6	7	20
chrX	21955691	22025798	70108	+	ENSG00000102172	SMS	Intragenic	chrX.21932451.21933169	chrX.21932451.SMS	chrX	21932451	21933169	*	1	1	1	1	1	1	0	0	1	1	1	1	1	1	0	0	12	4	4	4	0	NA	NA	0	92987	22880	57934	37	19	6	11	43	5	4	5	49
chrX	26153460	26158852	5393	+	ENSG00000176774	MAGEB18	Intragenic	chrX.25736772.25737704	chrX.25736772.MAGEB18	chrX	25736772	25737704	*	1	1	1	1	1	1	0	0	1	1	1	1	1	1	0	0	12	4	4	4	0	NA	NA	0	421614	416222	418918	37	28	8	10	60	14	3	6	52
chrX	90686594	90693583	6990	+	ENSG00000174740	PABPC5	Intragenic	chrX.90586247.90587054	chrX.90586247.PABPC5	chrX	90586247	90587054	*	1	1	1	1	1	1	0	0	1	1	1	1	1	1	1	0	13	4	4	4	1	NA	NA	0	106932	99943	103438	34	16	18	20	41	18	4	5	36
chrX	105409298	105452949	43652	+	ENSG00000157502	MUM1L1	Intragenic	chrX.105637805.105638545	chrX.105637805.MUM1L1	chrX	105637805	105638545	*	1	1	1	1	1	1	0	0	1	1	1	1	1	1	0	0	12	4	4	4	0	NA	NA	0	-185226	-228877	-207051	37	24	5	8	68	15	1	5	45
chrX	117858535	117928502	69968	+	ENSG00000131724	IL13RA1	Intragenic	chrX.116432399.116433157	chrX.116432399.IL13RA1	chrX	116432399	116433157	*	1	1	1	1	1	1	0	0	1	1	1	1	1	1	1	0	13	4	4	4	1	NA	NA	0	1495723	1425756	1460740	42	26	8	12	75	12	7	7	70
chrX	133368077	133380237	12161	+	ENSG00000203952	CCDC160	Intragenic	chrX.133296036.133296573	chrX.133296036.CCDC160	chrX	133296036	133296573	*	1	1	1	1	1	1	0	0	1	0	1	1	1	1	0	0	11	3	4	4	0	NA	NA	0	83932	71772	77852	23	14	7	6	38	9	7	1	27
chrX	135380122	135519215	139094	+	ENSG00000156920	GPR112	Intragenic	chrX.135535626.135536561	chrX.135535626.GPR112	chrX	135535626	135536561	*	1	1	1	1	1	1	0	0	1	1	1	1	1	1	1	0	13	4	4	4	1	NA	NA	0	-16879	-155972	-86425	29	13	11	14	50	11	7	8	37
chrX	147059849	147108187	48339	+	ENSG00000176988	FMR1NB	Intragenic	chrX.145696106.145697013	chrX.145696106.FMR1NB	chrX	145696106	145697013	*	1	1	1	1	1	1	0	0	1	1	1	1	1	1	1	0	13	4	4	4	1	NA	NA	0	1411627	1363289	1387459	52	35	9	11	108	22	7	8	68
chrY	9362489	9368291	5803	+	ENSG00000236424	TSPY10	Intragenic	chrY.9844464.9845205	chrY.9844464.TSPY10	chrY	9844464	9845205	*	1	1	1	1	1	1	0	0	1	1	1	1	1	1	0	0	12	4	4	4	0	NA	NA	0	-476544	-482346	-479444	43	15	8	6	55	14	4	4	36
chrY	16631518	16957530	326013	+	ENSG00000165246	NLGN4Y	Intragenic	chrY.17457047.17457887	chrY.17457047.NLGN4Y	chrY	17457047	17457887	*	1	1	1	1	1	1	0	0	1	1	1	1	1	1	1	0	13	4	4	4	1	NA	NA	0	-499937	-825949	-662943	42	28	11	21	80	16	6	8	53
chrY	21726235	21752309	26075	+	ENSG00000099749	CYorf15A	Intragenic	chrY.21706209.21707108	chrY.21706209.CYorf15A	chrY	21706209	21707108	*	1	1	1	1	1	1	0	0	1	1	1	1	1	1	1	0	13	4	4	4	1	NA	NA	0	45650	19576	32614	61	13	12	9	55	13	5	6	32
chrY	21749639	21768160	18522	+	ENSG00000131002	CYorf15B	Intragenic	chrY.21806643.21807290	chrY.21806643.CYorf15B	chrY	21806643	21807290	*	1	1	1	1	1	1	0	0	1	1	1	1	1	1	1	0	13	4	4	4	1	NA	NA	0	-38807	-57328	-48067	22	10	5	7	42	11	6	3	28
chr10	75257296	75388711	131416	-	ENSG00000166348	USP54	3000Extended	chr10.75335823.75336835	chr10.75335823.USP54	chr10	75335823	75336835	*	1	1	1	1	1	1	0	0	1	1	1	1	1	1	0	0	12	4	4	4	0	75335823	75336835	1013	-79033	52382	-13325	29	21	11	13	58	15	10	4	34
chr10	132890654	133112984	222331	-	ENSG00000176769	TCERG1L	3000Extended	chr10.132911694.132912554	chr10.132911694.TCERG1L	chr10	132911694	132912554	*	1	1	1	1	1	1	0	0	1	1	1	1	1	1	0	0	12	4	4	4	0	132911694	132912554	861	-21470	200860	89696	17	10	8	13	37	9	10	7	17
chr10	127265091	127374713	109623	-	ENSG00000175018	C10orf122	3000Extended	chr10.127334821.127335595	chr10.127334821.C10orf122	chr10	127334821	127335595	*	1	1	1	1	1	1	0	0	1	1	1	1	1	1	0	1	13	4	4	4	1	127334821	127335595	775	-70118	39504	-15306	36	23	13	11	67	14	3	5	65
chr10	127265091	127374713	109623	-	ENSG00000175018	C10orf122	3000Extended	chr10.127372144.127373001	chr10.127372144.C10orf122	chr10	127372144	127373001	*	1	1	1	1	1	1	0	0	1	1	1	1	1	1	0	0	12	4	4	4	0	127372144	127373001	858	-107482	2140	-52670	90	42	11	14	130	35	10	7	94
chr10	128113566	128362079	248514	-	ENSG00000154493	C10orf90	3000Extended	chr10.128269185.128270125	chr10.128269185.C10orf90	chr10	128269185	128270125	*	1	1	1	1	1	1	1	0	1	1	1	1	1	1	0	0	13	4	4	4	1	128269185	128270125	941	-156089	92424	-31832	115	70	22	19	183	58	13	5	158
chr10	111624524	111686311	61788	-	ENSG00000108039	XPNPEP1	3000Extended	chr10.111667522.111668313	chr10.111667522.XPNPEP1	chr10	111667522	111668313	*	1	1	1	1	1	1	0	0	1	1	1	1	1	1	0	0	12	4	4	4	0	111667522	111668313	792	-43394	18393	-12500	32	24	8	10	64	13	4	5	39
chr10	119040000	119137978	97979	-	ENSG00000165650	PDZD8	3000Extended	chr10.119077844.119078999	chr10.119077844.PDZD8	chr10	119077844	119078999	*	1	1	1	1	1	1	0	0	1	1	1	1	1	1	1	0	13	4	4	4	1	119077844	119078999	1156	-38422	59556	10568	40	17	10	7	46	9	9	4	32
chr10	120065401	120104840	39440	-	ENSG00000165669	FAM204A	3000Extended	chr10.120069266.120069985	chr10.120069266.FAM204A	chr10	120069266	120069985	*	1	1	1	1	1	1	0	0	1	1	1	1	1	1	1	0	13	4	4	4	1	120069266	120069985	720	-4225	35214	15495	15	10	9	8	27	8	3	6	45
chr10	78637355	79401353	763999	-	ENSG00000156113	KCNMA1	3000Extended	chr10.79131327.79132188	chr10.79131327.KCNMA1	chr10	79131327	79132188	*	1	1	1	1	1	1	0	0	1	1	1	1	1	1	0	0	12	4	4	4	0	79131327	79132188	862	-494403	269595	-112403	32	19	8	7	43	7	6	3	46
chr10	78637355	79401353	763999	-	ENSG00000156113	KCNMA1	3000Extended	chr10.79266870.79267869	chr10.79266870.KCNMA1	chr10	79266870	79267869	*	1	1	1	1	1	1	0	1	1	1	1	1	1	1	0	0	13	4	4	4	1	79266870	79267869	1000	-630015	133983	-248015	82	55	28	22	158	31	14	15	124
chr10	67679719	69458927	1779209	-	ENSG00000183230	CTNNA3	3000Extended	chr10.68416030.68416860	chr10.68416030.CTNNA3	chr10	68416030	68416860	*	1	1	1	1	1	1	0	0	1	1	1	1	1	1	1	0	13	4	4	4	1	68416030	68416860	831	-736727	1042481	152877	31	9	16	6	41	6	6	7	25
chr10	28339922	28594995	255074	-	ENSG00000150054	MPP7	3000Extended	chr10.28508265.28508995	chr10.28508265.MPP7	chr10	28508265	28508995	*	1	1	1	1	1	1	0	0	1	1	1	1	1	1	1	0	13	4	4	4	1	28508265	28508995	731	-168709	86364	-41172	33	11	9	8	34	9	6	4	28
chr10	79550549	79689378	138830	-	ENSG00000151208	DLG5	3000Extended	chr10.79647015.79647986	chr10.79647015.DLG5	chr10	79647015	79647986	*	1	1	1	1	1	1	0	0	1	1	1	1	1	1	0	0	12	4	4	4	0	79647015	79647986	972	-96952	41877	-27537	54	45	12	14	97	20	12	9	78
chr10	98124363	98276675	152313	-	ENSG00000095587	TLL2	3000Extended	chr10.98141279.98142105	chr10.98141279.TLL2	chr10	98141279	98142105	*	1	1	1	1	1	1	0	0	1	1	1	1	1	1	1	0	13	4	4	4	1	98141279	98142105	827	-17330	134982	58826	42	21	17	14	49	12	6	5	49
chr10	123237848	123360972	123125	-	ENSG00000066468	FGFR2	3000Extended	chr10.123332319.123332911	chr10.123332319.FGFR2	chr10	123332319	123332911	*	1	1	1	1	1	1	0	0	1	1	1	1	1	1	0	0	12	4	4	4	0	123332319	123332911	593	-94767	28357	-33205	15	8	8	10	16	9	5	6	16
chr10	3818188	3830473	12286	-	ENSG00000067082	KLF6	3000Extended	chr10.3825892.3826640	chr10.3825892.KLF6	chr10	3825892	3826640	*	1	1	1	1	1	1	0	0	1	1	1	1	1	1	0	0	12	4	4	4	0	3825892	3826640	749	-8078	4207	-1935	9	11	13	11	31	7	6	4	28
chr10	98353069	98483271	130203	-	ENSG00000155629	PIK3AP1	3000Extended	chr10.98430481.98431208	chr10.98430481.PIK3AP1	chr10	98430481	98431208	*	1	1	1	1	1	1	0	0	1	1	1	1	1	1	0	0	12	4	4	4	0	98430481	98431208	728	-77776	52426	-12674	17	15	15	16	40	10	6	4	34
chr10	55562531	57390702	1828172	-	ENSG00000150275	PCDH15	3000Extended	chr10.55646193.55647111	chr10.55646193.PCDH15	chr10	55646193	55647111	*	1	1	1	1	1	1	0	0	1	1	1	1	1	1	1	0	13	4	4	4	1	55646193	55647111	919	-84122	1744049	829964	24	13	14	8	48	10	5	1	32
chr10	22823778	23006503	182726	-	ENSG00000150867	PIP4K2A	3000Extended	chr10.22841623.22842384	chr10.22841623.PIP4K2A	chr10	22841623	22842384	*	1	1	1	1	1	1	0	0	1	1	1	1	1	1	0	0	12	4	4	4	0	22841623	22842384	762	-18226	164499	73137	38	20	12	9	64	22	5	2	43
chr10	34398488	35107253	708766	-	ENSG00000148498	PARD3	3000Extended	chr10.34987705.34989256	chr10.34987705.PARD3	chr10	34987705	34989256	*	1	1	1	1	1	1	0	0	1	1	1	1	1	1	1	0	13	4	4	4	1	34987705	34989256	1552	-589993	118772	-235610	45	31	20	8	89	11	17	8	53
chr10	61788159	62496248	708090	-	ENSG00000151150	ANK3	3000Extended	chr10.62135147.62135957	chr10.62135147.ANK3	chr10	62135147	62135957	*	1	1	1	1	1	1	0	0	1	1	1	1	1	1	0	1	13	4	4	4	1	62135147	62135957	811	-347394	360695	6651	32	22	10	13	53	7	6	1	57
chr11	78363876	79154992	791117	-	ENSG00000149256	ODZ4	3000Extended	chr11.78664827.78665894	chr11.78664827.ODZ4	chr11	78664827	78665894	*	1	1	1	1	1	1	0	1	1	1	1	1	1	1	0	0	13	4	4	4	1	78664827	78665894	1068	-301485	489631	94073	76	43	16	11	96	33	6	11	63
chr11	75297963	75383165	85203	-	ENSG00000171533	MAP6	3000Extended	chr11.75353266.75354117	chr11.75353266.MAP6	chr11	75353266	75354117	*	1	1	1	1	1	1	0	0	1	1	1	1	1	1	0	0	12	4	4	4	0	75353266	75354117	852	-55729	29473	-13127	50	43	12	14	100	23	5	7	77
chr11	83166055	85341966	2175912	-	ENSG00000150672	DLG2	3000Extended	chr11.83495292.83496190	chr11.83495292.DLG2	chr11	83495292	83496190	*	1	1	1	1	1	1	0	0	1	1	1	1	1	1	1	0	13	4	4	4	1	83495292	83496190	899	-329687	1846224	758269	44	19	6	8	81	14	6	4	75
chr11	83166055	85341966	2175912	-	ENSG00000150672	DLG2	3000Extended	chr11.84319552.84320286	chr11.84319552.DLG2	chr11	84319552	84320286	*	1	0	1	1	1	1	0	0	1	0	1	1	1	1	0	0	10	2	4	4	0	84319552	84320286	735	-1153865	1022046	-65909	17	5	14	11	24	5	6	7	16
chr11	83166055	85341966	2175912	-	ENSG00000150672	DLG2	3000Extended	chr11.84569295.84570294	chr11.84569295.DLG2	chr11	84569295	84570294	*	1	1	1	1	1	1	0	0	1	1	1	1	1	1	0	0	12	4	4	4	0	84569295	84570294	1000	-1403740	772171	-315784	56	29	6	5	127	23	6	6	59
chr11	14515329	14668181	152853	-	ENSG00000129084	PSMA1	3000Extended	chr11.14641251.14642250	chr11.14641251.PSMA1	chr11	14641251	14642250	*	1	1	1	1	1	1	0	0	1	1	1	1	1	1	0	0	12	4	4	4	0	14641251	14642250	1000	-126422	26430	-49996	56	36	17	14	88	26	13	11	84
chr11	15987995	16764138	776144	-	ENSG00000110693	SOX6	3000Extended	chr11.16247411.16248390	chr11.16247411.SOX6	chr11	16247411	16248390	*	1	1	1	1	1	1	0	1	1	1	1	1	1	1	0	0	13	4	4	4	1	16247411	16248390	980	-259906	516237	128166	66	38	9	15	102	22	7	10	80
chr11	59341871	59386617	44747	-	ENSG00000110048	OSBP	3000Extended	chr11.59385081.59385951	chr11.59385081.OSBP	chr11	59385081	59385951	*	1	1	1	1	1	1	0	0	1	1	1	1	1	1	0	0	12	4	4	4	0	59385081	59385951	871	-43646	1100	-21272	27	12	14	6	31	6	3	3	47
chr11	35272753	35444610	171858	-	ENSG00000110436	SLC1A2	3000Extended	chr11.35412359.35414120	chr11.35412359.SLC1A2	chr11	35412359	35414120	*	1	1	1	1	1	1	0	0	1	1	1	1	1	1	0	0	12	4	4	4	0	35412359	35414120	1762	-140487	31370	-54558	45	43	14	10	67	16	10	11	58
chr11	107661717	107802019	140303	-	ENSG00000110660	SLC35F2	3000Extended	chr11.107701216.107702284	chr11.107701216.SLC35F2	chr11	107701216	107702284	*	1	1	1	1	1	1	0	0	1	1	1	1	1	1	0	0	12	4	4	4	0	107701216	107702284	1069	-40033	100269	30119	47	27	27	20	85	17	9	9	63
chr11	60658202	60677060	18859	-	ENSG00000110107	PRPF19	3000Extended	chr11.60659934.60661322	chr11.60659934.PRPF19	chr11	60659934	60661322	*	1	1	1	1	1	1	0	0	1	1	1	1	1	1	1	0	13	4	4	4	1	60659934	60661322	1389	-2426	16432	7004	77	44	15	10	127	31	11	10	94
chr11	125763381	125776116	12736	-	ENSG00000110060	PUS3	3000Extended	chr11.125762714.125763487	chr11.125762714.PUS3	chr11	125762714	125763487	*	1	1	1	1	1	1	0	1	1	1	1	1	1	1	0	0	13	4	4	4	1	125763381	125763487	107	280	13015	6648	0	0	0	0	0	0	0	0	0
chr11	92880307	92934130	53824	-	ENSG00000180773	SLC36A4	3000Extended	chr11.92922489.92923768	chr11.92922489.SLC36A4	chr11	92922489	92923768	*	1	1	1	1	1	1	0	1	1	1	1	1	1	1	0	0	13	4	4	4	1	92922489	92923768	1280	-42822	11001	-15910	108	65	18	15	135	29	6	9	141
chr11	111164114	111178770	14657	-	ENSG00000196167	C11orf92	3000Extended	chr11.111173709.111174790	chr11.111173709.C11orf92	chr11	111173709	111174790	*	1	1	1	1	1	1	0	1	1	1	1	1	1	1	0	0	13	4	4	4	1	111173709	111174790	1082	-10136	4520	-2808	0	0	0	0	0	0	0	0	0
chr11	95566046	95661479	95434	-	ENSG00000087053	MTMR2	3000Extended	chr11.95631911.95632433	chr11.95631911.MTMR2	chr11	95631911	95632433	*	1	1	1	1	1	1	0	1	1	1	1	1	1	1	0	0	13	4	4	4	1	95631911	95632433	523	-66127	29306	-18410	26	19	11	10	57	13	7	10	45
chr11	95709762	96079382	369621	-	ENSG00000184384	MAML2	3000Extended	chr11.95828940.95829736	chr11.95828940.MAML2	chr11	95828940	95829736	*	1	1	1	1	1	1	0	0	1	1	1	1	1	1	0	0	12	4	4	4	0	95828940	95829736	797	-119576	250044	65234	33	21	6	10	49	15	6	8	36
chr11	95709762	96079382	369621	-	ENSG00000184384	MAML2	3000Extended	chr11.95926386.95927501	chr11.95926386.MAML2	chr11	95926386	95927501	*	1	1	1	1	1	1	0	0	1	1	1	1	1	1	1	0	13	4	4	4	1	95926386	95927501	1116	-217182	152438	-32372	46	26	17	25	75	20	6	5	83
chr11	128834989	129152219	317231	-	ENSG00000134909	ARHGAP32	3000Extended	chr11.128883606.128884579	chr11.128883606.ARHGAP32	chr11	128883606	128884579	*	1	1	1	1	1	1	0	0	1	1	1	1	1	1	0	1	13	4	4	4	1	128883606	128884579	974	-49104	268126	109512	35	24	15	14	43	10	8	7	50
chr11	61170121	61200503	30383	-	ENSG00000149532	CPSF7	3000Extended	chr11.61192558.61193631	chr11.61192558.CPSF7	chr11	61192558	61193631	*	1	1	1	1	1	1	0	0	1	1	1	1	1	1	1	0	13	4	4	4	1	61192558	61193631	1074	-22974	7408	-7782	95	52	23	9	149	36	6	6	71
chr11	130714086	130735005	20920	-	ENSG00000254842	RP11-890B15.2	3000Extended	chr11.130720190.130720878	chr11.130720190.RP11-890B15.2	chr11	130720190	130720878	*	1	1	1	1	1	1	1	0	1	1	1	1	1	1	0	0	13	4	4	4	1	130720190	130720878	689	-6448	14471	4012	8	7	7	10	26	6	10	6	13
chr12	106457118	106536811	79694	-	ENSG00000074590	NUAK1	3000Extended	chr12.106490037.106490779	chr12.106490037.NUAK1	chr12	106490037	106490779	*	1	1	1	1	1	1	0	0	1	1	1	1	1	1	0	0	12	4	4	4	0	106490037	106490779	743	-33291	46402	6556	28	15	7	11	46	12	5	5	42
chr12	29653757	29940692	286936	-	ENSG00000133687	TMTC1	3000Extended	chr12.29887469.29888315	chr12.29887469.TMTC1	chr12	29887469	29888315	*	1	1	1	1	1	1	0	0	1	1	1	1	1	1	1	0	13	4	4	4	1	29887469	29888315	847	-234136	52799	-90668	53	36	14	8	114	22	6	4	69
chr12	32880424	32911836	31413	-	ENSG00000139131	YARS2	3000Extended	chr12.32900054.32900834	chr12.32900054.YARS2	chr12	32900054	32900834	*	1	1	1	1	1	1	0	0	1	1	1	1	1	1	1	0	13	4	4	4	1	32900054	32900834	781	-20020	11392	-4314	0	0	0	0	0	0	0	0	0
chr12	49412758	49456557	43800	-	ENSG00000167548	MLL2	3000Extended	chr12.49448675.49449477	chr12.49448675.MLL2	chr12	49448675	49449477	*	1	1	1	1	1	1	0	0	1	1	1	1	1	1	0	0	12	4	4	4	0	49448675	49449477	803	-36319	7480	-14419	46	20	17	13	51	16	7	5	32
chr12	42852140	42987157	135018	-	ENSG00000139174	PRICKLE1	3000Extended	chr12.42968520.42969333	chr12.42968520.PRICKLE1	chr12	42968520	42969333	*	1	1	1	1	1	1	0	0	1	1	1	1	1	1	0	0	12	4	4	4	0	42968520	42969333	814	-116787	18230	-49278	24	8	6	6	33	6	9	3	23
chr12	31535157	31747031	211875	-	ENSG00000170456	DENND5B	3000Extended	chr12.31612724.31613562	chr12.31612724.DENND5B	chr12	31612724	31613562	*	1	1	1	1	1	1	0	0	1	1	1	1	1	1	1	0	13	4	4	4	1	31612724	31613562	839	-77987	133887	27951	108	76	15	23	183	51	10	4	129
chr12	26490342	26989131	498790	-	ENSG00000123104	ITPR2	3000Extended	chr12.26569055.26570007	chr12.26569055.ITPR2	chr12	26569055	26570007	*	1	1	1	1	1	1	0	0	1	1	1	1	1	1	0	0	12	4	4	4	0	26569055	26570007	953	-79189	419600	170206	33	14	9	11	55	8	14	8	21
chr12	102406705	102458927	52223	-	ENSG00000120860	CCDC53	3000Extended	chr12.102415133.102415930	chr12.102415133.CCDC53	chr12	102415133	102415930	*	1	1	1	1	1	1	0	0	1	1	1	1	1	1	0	0	12	4	4	4	0	102415133	102415930	798	-8827	43395	17285	18	14	7	9	22	6	4	4	32
chr12	102406705	102458927	52223	-	ENSG00000120860	CCDC53	3000Extended	chr12.102425611.102426249	chr12.102425611.CCDC53	chr12	102425611	102426249	*	1	1	1	1	1	1	0	0	1	1	1	1	1	1	0	0	12	4	4	4	0	102425611	102426249	639	-19226	32996	6886	22	13	5	7	44	12	4	1	18
chr12	3900213	3985608	85396	-	ENSG00000111224	PARP11	3000Extended	chr12.3960883.3961420	chr12.3960883.PARP11	chr12	3960883	3961420	*	1	1	1	1	1	1	0	0	1	1	1	1	1	1	1	0	13	4	4	4	1	3960883	3961420	538	-60939	24456	-18241	22	12	10	7	47	12	3	4	38
chr12	4596894	4650674	53781	-	ENSG00000047621	C12orf4	3000Extended	chr12.4615498.4616136	chr12.4615498.C12orf4	chr12	4615498	4616136	*	1	1	1	1	1	1	0	1	1	1	1	1	1	1	0	0	13	4	4	4	1	4615498	4616136	639	-18924	34856	7966	33	17	6	6	60	16	4	9	34
chr12	70910630	71034220	123591	-	ENSG00000127329	PTPRB	3000Extended	chr12.70947040.70947911	chr12.70947040.PTPRB	chr12	70947040	70947911	*	1	1	1	1	1	1	0	0	1	1	1	1	1	1	1	0	13	4	4	4	1	70947040	70947911	872	-36846	86744	24950	19	12	11	16	40	13	8	8	25
chr12	22216707	22592975	376269	-	ENSG00000111728	ST8SIA1	3000Extended	chr12.22483762.22485289	chr12.22483762.ST8SIA1	chr12	22483762	22485289	*	1	1	1	1	1	1	0	1	1	1	1	1	1	1	0	0	13	4	4	4	1	22483762	22485289	1528	-267819	108449	-79685	69	29	12	10	99	14	17	19	41
chr12	71031853	71317623	285771	-	ENSG00000153233	PTPRR	3000Extended	chr12.71189177.71189967	chr12.71189177.PTPRR	chr12	71189177	71189967	*	1	1	1	1	1	1	0	0	1	1	1	1	1	1	1	0	13	4	4	4	1	71189177	71189967	791	-157720	128050	-14834	31	21	8	13	48	9	3	9	33
chr12	6456009	6489896	33888	-	ENSG00000111319	SCNN1A	3000Extended	chr12.6485068.6485892	chr12.6485068.SCNN1A	chr12	6485068	6485892	*	1	1	1	1	1	1	0	0	1	1	1	1	1	1	0	0	12	4	4	4	0	6485068	6485892	825	-29471	4416	-12527	0	0	0	0	0	0	0	0	0
chr12	99120235	100381432	1261198	-	ENSG00000185046	ANKS1B	3000Extended	chr12.99947017.99947910	chr12.99947017.ANKS1B	chr12	99947017	99947910	*	1	1	1	1	1	1	0	0	1	1	1	1	1	1	0	0	12	4	4	4	0	99947017	99947910	894	-827229	433968	-196630	30	15	9	7	69	17	3	4	34
chr12	62102040	62675931	573892	-	ENSG00000198673	FAM19A2	3000Extended	chr12.62290035.62290757	chr12.62290035.FAM19A2	chr12	62290035	62290757	*	1	1	1	1	1	1	0	0	1	1	1	1	1	1	1	0	13	4	4	4	1	62290035	62290757	723	-188357	385534	98589	19	9	14	6	38	6	1	3	13
chr12	122277433	122329517	52085	-	ENSG00000158104	HPD	3000Extended	chr12.122279051.122279672	chr12.122279051.HPD	chr12	122279051	122279672	*	1	1	1	1	1	1	0	0	1	1	1	1	1	1	0	1	13	4	4	4	1	122279051	122279672	622	-1929	50155	24113	41	11	6	8	42	11	1	5	29
chr12	81652045	82156332	504288	-	ENSG00000139220	PPFIA2	3000Extended	chr12.81775548.81777019	chr12.81775548.PPFIA2	chr12	81775548	81777019	*	1	1	1	1	1	1	1	0	1	1	1	1	1	1	0	0	13	4	4	4	1	81775548	81777019	1472	-124239	380048	127905	66	51	15	21	113	27	15	9	64
chr12	81652045	82156332	504288	-	ENSG00000139220	PPFIA2	3000Extended	chr12.82019939.82020848	chr12.82019939.PPFIA2	chr12	82019939	82020848	*	1	1	1	1	1	1	0	0	1	1	1	1	1	1	1	0	13	4	4	4	1	82019939	82020848	910	-368349	135938	-116205	97	56	15	22	171	40	8	8	94
chr12	65444406	65518346	73941	-	ENSG00000156076	WIF1	3000Extended	chr12.65494377.65495212	chr12.65494377.WIF1	chr12	65494377	65495212	*	1	1	1	1	1	1	0	0	1	1	1	1	1	1	0	0	12	4	4	4	0	65494377	65495212	836	-50389	23551	-13419	35	32	9	10	61	19	5	4	33
chr12	122755979	122910179	154201	-	ENSG00000130779	CLIP1	3000Extended	chr12.122897326.122898478	chr12.122897326.CLIP1	chr12	122897326	122898478	*	1	1	1	1	1	1	0	0	1	1	1	1	1	1	1	0	13	4	4	4	1	122897326	122898478	1153	-141923	12277	-64823	86	53	27	25	140	39	15	9	76
chr13	107822318	108522083	699766	-	ENSG00000204442	FAM155A	3000Extended	chr13.107918917.107919797	chr13.107918917.FAM155A	chr13	107918917	107919797	*	1	1	1	1	1	1	0	0	1	1	1	1	1	1	0	0	12	4	4	4	0	107918917	107919797	881	-97039	602726	252844	117	61	8	11	131	54	1	5	109
chr13	30338508	30427821	89314	-	ENSG00000122042	UBL3	3000Extended	chr13.30389243.30390276	chr13.30389243.UBL3	chr13	30389243	30390276	*	1	1	1	1	1	1	0	0	1	1	1	1	1	1	1	0	13	4	4	4	1	30389243	30390276	1034	-51252	38061	-6595	36	20	8	10	74	17	8	8	55
chr13	46700061	46789006	88946	-	ENSG00000136167	LCP1	3000Extended	chr13.46717048.46718020	chr13.46717048.LCP1	chr13	46717048	46718020	*	1	1	1	1	1	1	1	0	1	1	1	1	1	1	0	0	13	4	4	4	1	46717048	46718020	973	-17473	71472	27000	58	34	16	9	98	23	10	4	79
chr13	77618792	77904185	285394	-	ENSG00000005810	MYCBP2	3000Extended	chr13.77717460.77718331	chr13.77717460.MYCBP2	chr13	77717460	77718331	*	1	1	1	1	1	1	0	0	1	1	1	1	1	1	0	0	12	4	4	4	0	77717460	77718331	872	-99104	186289	43593	46	31	14	12	85	19	2	7	59
chr13	28120050	28197541	77492	-	ENSG00000139517	LNX2	3000Extended	chr13.28191731.28192532	chr13.28191731.LNX2	chr13	28191731	28192532	*	1	1	1	1	1	1	0	0	1	1	1	1	1	1	0	0	12	4	4	4	0	28191731	28192532	802	-72082	5409	-33336	0	0	0	0	0	0	0	0	0
chr13	95672083	95956687	284605	-	ENSG00000125257	ABCC4	3000Extended	chr13.95780092.95780874	chr13.95780092.ABCC4	chr13	95780092	95780874	*	1	1	1	1	1	1	0	1	1	1	1	1	1	1	0	0	13	4	4	4	1	95780092	95780874	783	-108401	176203	33901	21	10	10	9	40	5	8	9	26
chr13	95672083	95956687	284605	-	ENSG00000125257	ABCC4	3000Extended	chr13.95865488.95866522	chr13.95865488.ABCC4	chr13	95865488	95866522	*	1	1	1	1	1	1	0	0	1	1	1	1	1	1	0	0	12	4	4	4	0	95865488	95866522	1035	-193923	90681	-51621	31	17	11	11	45	14	6	9	41
chr13	95672083	95956687	284605	-	ENSG00000125257	ABCC4	3000Extended	chr13.95870078.95871041	chr13.95870078.ABCC4	chr13	95870078	95871041	*	1	1	1	1	1	1	0	0	1	1	1	1	1	1	0	0	12	4	4	4	0	95870078	95871041	964	-198477	86127	-56175	57	39	19	14	100	25	5	8	61
chr13	96230457	96299957	69501	-	ENSG00000134874	DZIP1	3000Extended	chr13.96272555.96273945	chr13.96272555.DZIP1	chr13	96272555	96273945	*	1	1	1	1	1	1	0	0	1	1	1	1	1	1	1	0	13	4	4	4	1	96272555	96273945	1391	-42794	26706	-8044	44	27	9	16	67	16	8	7	41
chr14	99864083	99950216	86134	-	ENSG00000183576	SETD3	3000Extended	chr14.99941361.99942096	chr14.99941361.SETD3	chr14	99941361	99942096	*	1	1	1	1	1	1	0	0	1	1	1	1	1	1	0	0	12	4	4	4	0	99941361	99942096	736	-77646	8487	-34579	27	21	15	20	65	17	10	3	58
chr14	99977603	100073363	95761	-	ENSG00000205476	CCDC85C	3000Extended	chr14.100045284.100046080	chr14.100045284.CCDC85C	chr14	100045284	100046080	*	1	1	1	1	1	1	0	0	1	1	1	1	1	1	1	0	13	4	4	4	1	100045284	100046080	797	-68079	27681	-20199	66	50	16	19	129	28	7	8	91
chr14	45397672	45514525	116854	-	ENSG00000179454	KLHL28	3000Extended	chr14.45421737.45422533	chr14.45421737.KLHL28	chr14	45421737	45422533	*	1	1	1	1	1	1	0	0	1	1	1	1	1	1	0	0	12	4	4	4	0	45421737	45422533	797	-24463	92390	33964	29	20	18	7	52	21	6	6	44
chr14	21677295	21740653	63359	-	ENSG00000092199	HNRNPC	3000Extended	chr14.21714548.21715314	chr14.21714548.HNRNPC	chr14	21714548	21715314	*	1	1	1	1	1	1	0	0	1	1	1	1	1	1	0	0	12	4	4	4	0	21714548	21715314	767	-37637	25721	-5957	19	9	5	6	42	9	5	1	22
chr14	80943330	81428861	485532	-	ENSG00000100629	CEP128	3000Extended	chr14.81054306.81055058	chr14.81054306.CEP128	chr14	81054306	81055058	*	1	1	1	1	1	1	0	0	1	1	1	1	1	1	0	0	12	4	4	4	0	81054306	81055058	753	-111352	374179	131414	57	28	12	11	86	22	5	2	92
chr14	81727000	81905809	178810	-	ENSG00000140022	STON2	3000Extended	chr14.81832413.81833107	chr14.81832413.STON2	chr14	81832413	81833107	*	1	1	1	1	1	1	0	0	1	1	1	1	1	1	0	0	12	4	4	4	0	81832413	81833107	695	-105761	73048	-16356	19	15	9	7	42	10	3	6	45
chr14	81727000	81905809	178810	-	ENSG00000140022	STON2	3000Extended	chr14.81866572.81867724	chr14.81866572.STON2	chr14	81866572	81867724	*	1	1	1	1	1	1	0	0	1	1	1	1	1	1	0	0	12	4	4	4	0	81866572	81867724	1153	-140148	38661	-50743	55	31	16	8	70	30	7	12	67
chr14	81727000	81905809	178810	-	ENSG00000140022	STON2	3000Extended	chr14.81884590.81885374	chr14.81884590.STON2	chr14	81884590	81885374	*	1	1	1	1	1	1	0	0	1	1	1	1	1	1	1	0	13	4	4	4	1	81884590	81885374	785	-157982	20827	-68577	42	19	16	14	60	14	5	8	43
chr14	31569318	31680010	110693	-	ENSG00000092148	HECTD1	3000Extended	chr14.31633119.31633918	chr14.31633119.HECTD1	chr14	31633119	31633918	*	1	1	1	1	1	1	1	0	1	1	1	1	1	1	0	0	13	4	4	4	1	31633119	31633918	800	-64201	46491	-8855	30	15	9	10	54	13	11	6	34
chr14	51186481	51300839	114359	-	ENSG00000100503	NIN	3000Extended	chr14.51229882.51230911	chr14.51229882.NIN	chr14	51229882	51230911	*	1	1	1	1	1	1	0	1	1	1	1	1	1	1	0	0	13	4	4	4	1	51229882	51230911	1030	-43916	70442	13264	73	61	17	16	132	28	12	17	90
chr14	34393437	34934980	541544	-	ENSG00000129521	EGLN3	3000Extended	chr14.34723104.34723813	chr14.34723104.EGLN3	chr14	34723104	34723813	*	1	1	1	1	1	1	0	0	1	1	1	1	1	1	0	0	12	4	4	4	0	34723104	34723813	710	-330022	211521	-59250	72	47	7	8	155	44	5	7	71
chr14	34393437	34934980	541544	-	ENSG00000129521	EGLN3	3000Extended	chr14.34797653.34799002	chr14.34797653.EGLN3	chr14	34797653	34799002	*	1	1	1	1	1	1	0	0	1	1	1	1	1	1	0	0	12	4	4	4	0	34797653	34799002	1350	-404891	136652	-134119	46	22	18	14	73	14	14	7	35
chr14	89591215	90088493	497279	-	ENSG00000053254	FOXN3	3000Extended	chr14.89680017.89682143	chr14.89680017.FOXN3	chr14	89680017	89682143	*	1	1	1	1	1	1	0	0	1	1	1	1	1	1	0	0	12	4	4	4	0	89680017	89682143	2127	-89866	407412	158774	58	40	26	24	114	23	17	7	77
chr14	36007558	36281510	273953	-	ENSG00000174373	RALGAPA1	3000Extended	chr14.36271954.36272697	chr14.36271954.RALGAPA1	chr14	36271954	36272697	*	1	1	1	1	1	1	0	0	1	1	1	1	1	1	1	0	13	4	4	4	1	36271954	36272697	744	-264768	9184	-127792	35	20	10	7	63	11	3	5	40
chr14	73741815	73933348	191534	-	ENSG00000133961	NUMB	3000Extended	chr14.73898640.73899355	chr14.73898640.NUMB	chr14	73898640	73899355	*	1	1	1	1	1	1	0	0	1	1	1	1	1	1	0	0	12	4	4	4	0	73898640	73899355	716	-157183	34350	-61416	31	24	7	9	61	5	9	6	47
chr15	58245622	58361616	115995	-	ENSG00000128918	ALDH1A2	3000Extended	chr15.58267097.58267817	chr15.58267097.ALDH1A2	chr15	58267097	58267817	*	1	1	1	1	1	1	0	0	1	1	1	1	1	1	0	0	12	4	4	4	0	58267097	58267817	721	-21835	94159	36163	31	24	8	13	55	13	8	6	30
chr15	58245622	58361616	115995	-	ENSG00000128918	ALDH1A2	3000Extended	chr15.58330632.58331282	chr15.58330632.ALDH1A2	chr15	58330632	58331282	*	1	1	1	1	1	1	0	0	1	1	1	1	1	1	0	0	12	4	4	4	0	58330632	58331282	651	-85336	30658	-27338	27	9	10	12	42	8	11	8	32
chr15	59171244	59228886	57643	-	ENSG00000137776	SLTM	3000Extended	chr15.59198223.59199003	chr15.59198223.SLTM	chr15	59198223	59199003	*	1	1	1	1	1	1	0	1	1	1	1	1	1	1	0	0	13	4	4	4	1	59198223	59199003	781	-27369	30273	1453	40	29	8	8	74	16	7	11	48
chr15	74922899	74991386	68488	-	ENSG00000179151	EDC3	3000Extended	chr15.74956235.74957229	chr15.74956235.EDC3	chr15	74956235	74957229	*	1	1	1	1	1	1	0	0	1	1	1	1	1	1	0	0	12	4	4	4	0	74956235	74957229	995	-33834	34653	410	50	19	16	26	89	21	10	4	56
chr15	48700503	48940985	240483	-	ENSG00000166147	FBN1	3000Extended	chr15.48755232.48756259	chr15.48755232.FBN1	chr15	48755232	48756259	*	1	1	1	1	1	1	0	0	1	1	1	1	1	1	1	0	13	4	4	4	1	48755232	48756259	1028	-55243	185239	64999	50	26	12	7	80	16	7	8	56
chr15	48700503	48940985	240483	-	ENSG00000166147	FBN1	3000Extended	chr15.48773447.48774565	chr15.48773447.FBN1	chr15	48773447	48774565	*	1	1	1	1	1	1	0	0	1	1	1	1	1	1	1	0	13	4	4	4	1	48773447	48774565	1119	-73504	166978	46738	82	34	22	18	130	23	12	8	80
chr15	60780483	61524518	744036	-	ENSG00000069667	RORA	3000Extended	chr15.61451900.61452828	chr15.61451900.RORA	chr15	61451900	61452828	*	1	1	1	1	1	1	0	0	1	1	1	1	1	1	0	0	12	4	4	4	0	61451900	61452828	929	-671881	72154	-299863	35	21	8	12	65	16	7	3	45
chr15	60780483	61524518	744036	-	ENSG00000069667	RORA	3000Extended	chr15.61491741.61492446	chr15.61491741.RORA	chr15	61491741	61492446	*	1	1	1	1	1	1	0	1	1	1	1	1	1	1	0	0	13	4	4	4	1	61491741	61492446	706	-711611	32424	-339593	47	39	13	12	76	21	5	11	68
chr15	49115932	49258641	142710	-	ENSG00000185634	SHC4	3000Extended	chr15.49172101.49173085	chr15.49172101.SHC4	chr15	49172101	49173085	*	1	1	1	1	1	1	0	0	1	1	1	1	1	1	1	0	13	4	4	4	1	49172101	49173085	985	-56661	86048	14694	0	0	0	0	0	0	0	0	0
chr15	93160673	93356114	195442	-	ENSG00000185442	FAM174B	3000Extended	chr15.93181302.93182983	chr15.93181302.FAM174B	chr15	93181302	93182983	*	1	1	1	1	1	1	0	0	1	1	1	1	1	1	0	0	12	4	4	4	0	93181302	93182983	1682	-21470	173971	76251	97	51	25	22	150	31	13	13	130
chr15	67493371	67550533	57163	-	ENSG00000103591	AAGAB	3000Extended	chr15.67524547.67525509	chr15.67524547.AAGAB	chr15	67524547	67525509	*	1	1	1	1	1	1	0	1	1	1	1	1	1	1	0	0	13	4	4	4	1	67524547	67525509	963	-31658	25504	-3076	33	19	12	15	74	14	7	14	45
chr15	23004684	23037427	32744	-	ENSG00000140157	NIPA2	3000Extended	chr15.23011554.23012399	chr15.23011554.NIPA2	chr15	23011554	23012399	*	1	1	1	1	1	1	0	0	1	0	1	1	1	1	0	0	11	3	4	4	0	23011554	23012399	846	-7293	25450	9079	21	10	9	10	35	15	5	5	25
chr15	42502728	42568755	66028	-	ENSG00000103978	TMEM87A	3000Extended	chr15.42562720.42563945	chr15.42562720.TMEM87A	chr15	42562720	42563945	*	1	1	1	1	1	1	0	0	1	1	1	1	1	1	0	0	12	4	4	4	0	42562720	42563945	1226	-60605	5422	-27591	0	0	0	0	0	0	0	0	0
chr15	50150435	50414419	263985	-	ENSG00000104043	ATP8B4	3000Extended	chr15.50298255.50299027	chr15.50298255.ATP8B4	chr15	50298255	50299027	*	1	1	1	1	1	1	0	0	1	1	1	1	1	1	0	0	12	4	4	4	0	50298255	50299027	773	-148206	115778	-16214	24	13	6	5	36	14	7	5	30
chr15	50534144	50561223	27080	-	ENSG00000140287	HDC	3000Extended	chr15.50537004.50537860	chr15.50537004.HDC	chr15	50537004	50537860	*	1	1	1	1	1	1	1	0	1	1	1	1	1	1	0	0	13	4	4	4	1	50537004	50537860	857	-3288	23791	10252	94	54	10	20	140	39	16	2	117
chr15	26788693	27187686	398994	-	ENSG00000166206	GABRB3	3000Extended	chr15.26874188.26875045	chr15.26874188.GABRB3	chr15	26874188	26875045	*	1	1	1	1	1	1	0	0	1	1	1	1	1	1	1	0	13	4	4	4	1	26874188	26875045	858	-85924	313069	113573	96	62	20	25	129	34	11	6	128
chr15	42705022	42786336	81315	-	ENSG00000103994	ZFP106	3000Extended	chr15.42767741.42768467	chr15.42767741.ZFP106	chr15	42767741	42768467	*	1	1	1	1	1	1	0	0	1	1	1	1	1	1	1	0	13	4	4	4	1	42767741	42768467	727	-63083	18231	-22425	28	14	8	8	50	10	10	7	33
chr15	88402982	88802978	399997	-	ENSG00000140538	NTRK3	3000Extended	chr15.88585077.88585783	chr15.88585077.NTRK3	chr15	88585077	88585783	*	1	1	1	1	1	1	0	0	1	1	1	1	1	1	0	0	12	4	4	4	0	88585077	88585783	707	-182449	217547	17549	15	14	11	8	22	7	5	5	21
chr15	76508425	76606810	98386	-	ENSG00000140374	ETFA	3000Extended	chr15.76525994.76526938	chr15.76525994.ETFA	chr15	76525994	76526938	*	1	1	1	1	1	1	0	0	1	1	1	1	1	1	0	0	12	4	4	4	0	76525994	76526938	945	-18041	80344	31152	55	25	11	13	84	17	8	3	65
chr15	28356186	28570298	214113	-	ENSG00000128731	HERC2	3000Extended	chr15.28453931.28454462	chr15.28453931.HERC2	chr15	28453931	28454462	*	1	1	1	1	1	1	0	0	1	1	1	1	1	1	1	0	13	4	4	4	1	28453931	28454462	532	-98011	116101	9045	28	18	6	9	42	7	4	5	31
chr15	29991571	30251497	259927	-	ENSG00000104067	TJP1	3000Extended	chr15.30069028.30069664	chr15.30069028.TJP1	chr15	30069028	30069664	*	1	1	1	1	1	1	0	0	1	1	1	1	1	1	0	0	12	4	4	4	0	30069028	30069664	637	-77775	182151	52189	77	42	17	16	132	37	3	8	92
chr15	70946893	71058898	112006	-	ENSG00000137831	UACA	3000Extended	chr15.71009536.71010247	chr15.71009536.UACA	chr15	71009536	71010247	*	1	1	1	1	1	1	0	0	1	1	1	1	1	1	0	0	12	4	4	4	0	71009536	71010247	712	-62999	49006	-6996	15	5	8	6	28	8	3	2	28
chr15	64364758	64389217	24460	-	ENSG00000166797	FAM96A	3000Extended	chr15.64364513.64365511	chr15.64364513.FAM96A	chr15	64364513	64365511	*	1	1	1	1	1	1	0	1	1	1	1	1	1	1	0	0	13	4	4	4	1	64364758	64365511	754	-255	24204	11975	41	28	19	15	77	15	10	13	57
chr15	52413117	52486566	73450	-	ENSG00000069966	GNB5	3000Extended	chr15.52439249.52439937	chr15.52439249.GNB5	chr15	52439249	52439937	*	1	1	1	1	1	1	0	0	1	1	1	1	1	1	0	0	12	4	4	4	0	52439249	52439937	689	-26476	46973	10249	28	18	8	7	68	6	3	2	43
chr15	52873530	52973820	100291	-	ENSG00000047346	KIAA1370	3000Extended	chr15.52945116.52946924	chr15.52945116.KIAA1370	chr15	52945116	52946924	*	1	1	1	1	1	1	0	0	1	1	1	1	1	1	1	0	13	4	4	4	1	52945116	52946924	1809	-72490	27800	-22344	174	108	34	40	295	79	15	13	200
chr15	52873530	52973820	100291	-	ENSG00000047346	KIAA1370	3000Extended	chr15.52948442.52949200	chr15.52948442.KIAA1370	chr15	52948442	52949200	*	1	1	1	1	1	1	0	0	1	1	1	1	1	1	1	0	13	4	4	4	1	52948442	52949200	759	-75292	24998	-25146	55	29	9	11	97	17	5	6	58
chr15	35663083	35841404	178322	-	ENSG00000134146	ATPBD4	3000Extended	chr15.35722770.35724081	chr15.35722770.ATPBD4	chr15	35722770	35724081	*	1	1	1	1	1	1	0	0	1	1	1	1	1	1	0	0	12	4	4	4	0	35722770	35724081	1312	-60343	117978	28818	40	12	15	10	49	12	13	9	47
chr15	55495164	55585001	89838	-	ENSG00000069974	RAB27A	3000Extended	chr15.55526414.55527274	chr15.55526414.RAB27A	chr15	55526414	55527274	*	1	1	1	1	1	1	0	0	1	1	1	1	1	1	0	0	12	4	4	4	0	55526414	55527274	861	-31680	58157	13239	21	18	8	6	44	12	6	5	39
chr15	55495164	55585001	89838	-	ENSG00000069974	RAB27A	3000Extended	chr15.55575744.55576483	chr15.55575744.RAB27A	chr15	55575744	55576483	*	1	1	1	1	1	1	0	0	1	1	1	1	1	1	1	0	13	4	4	4	1	55575744	55576483	740	-80950	8887	-36031	20	15	7	7	40	8	6	3	16
chr16	77316025	77472011	155987	-	ENSG00000140873	ADAMTS18	3000Extended	chr16.77448450.77449414	chr16.77448450.ADAMTS18	chr16	77448450	77449414	*	1	1	1	1	1	1	0	0	1	1	1	1	1	1	0	0	12	4	4	4	0	77448450	77449414	965	-132907	23079	-54913	48	35	16	9	98	18	11	8	56
chr16	82181767	82206831	25065	-	ENSG00000135698	MPHOSPH6	3000Extended	chr16.82185956.82186892	chr16.82185956.MPHOSPH6	chr16	82185956	82186892	*	1	1	1	1	1	1	0	0	1	1	1	1	1	1	0	0	12	4	4	4	0	82185956	82186892	937	-4657	20407	7875	35	10	19	15	50	11	8	6	47
chr16	64977656	65159101	181446	-	ENSG00000140937	CDH11	3000Extended	chr16.64993500.64994225	chr16.64993500.CDH11	chr16	64993500	64994225	*	1	1	1	1	1	1	0	0	1	1	1	1	1	1	1	0	13	4	4	4	1	64993500	64994225	726	-16207	165238	74516	18	13	7	7	46	8	3	7	29
chr16	67471922	67518140	46219	-	ENSG00000159720	ATP6V0D1	3000Extended	chr16.67495444.67496314	chr16.67495444.ATP6V0D1	chr16	67495444	67496314	*	1	1	1	1	1	1	0	0	1	1	1	1	1	1	0	0	12	4	4	4	0	67495444	67496314	871	-23958	22260	-848	49	41	8	5	98	29	1	5	73
chr16	70721342	70838071	116730	-	ENSG00000103043	VAC14	3000Extended	chr16.70811528.70812399	chr16.70811528.VAC14	chr16	70811528	70812399	*	0	1	1	1	1	1	0	0	1	1	1	1	1	1	0	0	11	3	4	4	0	70811528	70812399	872	-90622	26107	-32257	5	12	15	10	24	11	5	4	25
chr16	20869396	20914706	45311	-	ENSG00000188215	DCUN1D3	3000Extended	chr16.20907758.20908849	chr16.20907758.DCUN1D3	chr16	20907758	20908849	*	1	1	1	1	1	1	0	0	1	1	1	1	1	1	0	0	12	4	4	4	0	20907758	20908849	1092	-38908	6402	-16252	0	0	0	0	0	0	0	0	0
chr16	14529559	14727124	197566	-	ENSG00000140694	PARN	3000Extended	chr16.14653271.14654077	chr16.14653271.PARN	chr16	14653271	14654077	*	1	1	1	1	1	1	0	1	1	1	1	1	1	1	0	0	13	4	4	4	1	14653271	14654077	807	-124116	73449	-25333	36	24	7	12	60	23	5	9	46
chr16	14529559	14727124	197566	-	ENSG00000140694	PARN	3000Extended	chr16.14658895.14659884	chr16.14658895.PARN	chr16	14658895	14659884	*	1	1	1	1	1	1	0	0	1	1	1	1	1	1	0	0	12	4	4	4	0	14658895	14659884	990	-129831	67734	-31048	42	32	12	23	99	18	5	9	40
chr16	21269839	21317372	47534	-	ENSG00000103316	CRYM	3000Extended	chr16.21286659.21287368	chr16.21286659.CRYM	chr16	21286659	21287368	*	1	1	1	1	1	1	0	0	1	1	1	1	1	1	1	0	13	4	4	4	1	21286659	21287368	710	-17175	30358	6592	42	12	18	8	51	12	5	4	60
chr16	23399814	23467501	67688	-	ENSG00000168434	COG7	3000Extended	chr16.23434616.23435349	chr16.23434616.COG7	chr16	23434616	23435349	*	1	1	1	1	1	1	0	0	1	1	1	1	1	1	0	0	12	4	4	4	0	23434616	23435349	734	-35169	32518	-1325	10	10	5	5	35	10	4	4	14
chr17	10583654	10603885	20232	-	ENSG00000133028	SCO1	3000Extended	chr17.10601656.10602413	chr17.10601656.SCO1	chr17	10601656	10602413	*	1	1	1	1	1	1	0	0	1	1	1	1	1	1	0	0	12	4	4	4	0	10601656	10602413	758	-18381	1850	-8265	0	0	0	0	0	0	0	0	0
chr17	13399006	13508244	109239	-	ENSG00000153976	HS3ST3A1	3000Extended	chr17.13472254.13472960	chr17.13472254.HS3ST3A1	chr17	13472254	13472960	*	1	1	1	1	1	1	0	0	1	1	1	1	1	1	0	0	12	4	4	4	0	13472254	13472960	707	-73602	35636	-18982	25	15	11	7	26	11	1	4	31
chr17	9813926	10104868	290943	-	ENSG00000007237	GAS7	3000Extended	chr17.9840179.9841271	chr17.9840179.GAS7	chr17	9840179	9841271	*	1	1	1	1	1	1	1	0	1	1	1	1	1	1	0	0	13	4	4	4	1	9840179	9841271	1093	-26799	264143	118673	116	72	20	24	197	65	11	7	124
chr17	17104309	17112646	8338	-	ENSG00000179598	PLD6	3000Extended	chr17.17104415.17105089	chr17.17104415.PLD6	chr17	17104415	17105089	*	1	1	1	1	1	1	0	1	1	1	1	1	1	1	0	0	13	4	4	4	1	17104415	17105089	675	-444	7893	3725	65	38	13	12	122	33	8	10	77
chr17	74620847	74642894	22048	-	ENSG00000070526	ST6GALNAC1	3000Extended	chr17.74639472.74640339	chr17.74639472.ST6GALNAC1	chr17	74639472	74640339	*	1	1	1	1	1	1	1	0	1	1	1	1	1	1	0	0	13	4	4	4	1	74639472	74640339	868	-19059	2988	-8035	22	17	10	6	40	14	12	3	30
chr17	44107334	44273166	165833	-	ENSG00000120071	KIAA1267	3000Extended	chr17.44186772.44187746	chr17.44186772.KIAA1267	chr17	44186772	44187746	*	1	1	1	1	1	1	0	0	1	1	1	1	1	1	0	0	12	4	4	4	0	44186772	44187746	975	-79926	85906	2990	70	38	14	15	126	25	9	4	102
chr17	44107334	44273166	165833	-	ENSG00000120071	KIAA1267	3000Extended	chr17.44243825.44244694	chr17.44243825.KIAA1267	chr17	44243825	44244694	*	1	1	1	1	1	1	0	0	1	1	1	1	1	1	0	0	12	4	4	4	0	44243825	44244694	870	-136926	28906	-54010	23	6	11	13	28	6	11	5	22
chr17	46029336	46038110	8775	-	ENSG00000167183	PRR15L	3000Extended	chr17.46032587.46033566	chr17.46032587.PRR15L	chr17	46032587	46033566	*	1	1	1	1	1	1	0	0	1	1	1	1	1	1	0	0	12	4	4	4	0	46032587	46033566	980	-3741	5033	647	59	43	20	20	134	37	10	7	103
chr17	46210802	46510594	299793	-	ENSG00000141293	SKAP1	3000Extended	chr17.46484239.46485038	chr17.46484239.SKAP1	chr17	46484239	46485038	*	1	1	1	1	1	1	0	0	1	1	1	1	1	1	1	0	13	4	4	4	1	46484239	46485038	800	-273837	25955	-123941	32	17	6	8	59	11	6	4	23
[truncated: 775 more rows]
[truncated: 54 more columns]

## Sheet: Lost
seqnames	start	end	width	strand	EnsemblGenes	SymbolGenes	Feature	PeakID	PeakIDWithGene	Peak_seqnames	Peak_start	Peak_end	Peak_strand	Peak_S09.AR.CHIP.LNCAP.LM.HES6.VEHICLE	Peak_S10.AR.CHIP.LNCAP.LM.HES6.VEHICLE	Peak_S13.AR.CHIP.LNCAP.LM.HES6.BICALUTAMIDE	Peak_S14.AR.CHIP.LNCAP.LM.HES6.BICALUTAMIDE	Peak_S17.AR.CHIP.LNCAP.LM.EV.VEHICLE	Peak_S18.AR.CHIP.LNCAP.LM.EV.VEHICLE	Peak_S21.AR.CHIP.LNCAP.LM.EV.BICALUTAMIDE	Peak_S22.AR.CHIP.LNCAP.LM.EV.BICALUTAMIDE	Peak_S25.AR.CHIP.LNCAP.LM.HES6.VEHICLE	Peak_S26.AR.CHIP.LNCAP.LM.HES6.VEHICLE	Peak_S29.AR.CHIP.LNCAP.LM.HES6.BICALUTAMIDE	Peak_S30.AR.CHIP.LNCAP.LM.HES6.BICALUTAMIDE	Peak_S33.AR.CHIP.LNCAP.LM.EV.VEHICLE	Peak_S34.AR.CHIP.LNCAP.LM.EV.VEHICLE	Peak_S37.AR.CHIP.LNCAP.LM.EV.BICALUTAMIDE	Peak_S38.AR.CHIP.LNCAP.LM.EV.BICALUTAMIDE	Peak_PeakInRep_Num	Peak_Hes6_OE_Vehicle	Peak_Hes6_OE_BICALUTAMIDE	Peak_Empty_Vector_Vehicle	Peak_Empty_Vector_BICALUTAMIDE	OverLap_Start	OverLap_End	BasePairOverLap	Distance.to.3..end.of.Feature	Distance.to.5..end.of.Feature	Distance.to.Centre.of.Feature	Counts__S09-AR-CHIP-LNCAP-LM-HES6-VEHICLE.bwa_Processed.bam	Counts__S10-AR-CHIP-LNCAP-LM-HES6-VEHICLE.bwa_Processed.bam	Counts__S13-AR-CHIP-LNCAP-LM-HES6-BICALUTAMIDE.bwa_Processed.bam	Counts__S14-AR-CHIP-LNCAP-LM-HES6-BICALUTAMIDE.bwa_Processed.bam	Counts__S17-AR-CHIP-LNCAP-LM-EV-VEHICLE.bwa_Processed.bam	Counts__S18-AR-CHIP-LNCAP-LM-EV-VEHICLE.bwa_Processed.bam	Counts__S21-AR-CHIP-LNCAP-LM-EV-BICALUTAMIDE.bwa_Processed.bam	Counts__S22-AR-CHIP-LNCAP-LM-EV-BICALUTAMIDE.bwa_Processed.bam	Counts__S25-AR-CHIP-LNCAP-LM-HES6-VEHICLE.bwa_Processed.bam
[truncated: 4,420 more rows]
[truncated: 54 more columns]
