# Supplementary material for: HES6 drives a critical AR transcriptional programme to induce castration-resistant prostate cancer through activation of an E2F1-mediated cell cycle network
Source: EMBO Mol Med. 2014 Apr 14;6(5):651–61. doi: 10.1002/emmm.201303581 (PMC4023887; doi:10.1002/emmm.201303581)
Supplement: Supplementary file 14 [file emmm0006-0651-sd14.xls]

## Sheet: Lost_Maintained_Random_MassieAn
V1	V2	V3	Top Maintained	Top Lost	Random
M00002	V$E47_01	E47	2.6558	1.26616	1.26675
M00008	V$SP1_01	Sp1	1.0935	3.91186	2.16064
M00026	V$RSRFC4_01	RSRFC4	1.34314	2.38007	1.19098
M00053	V$CREL_01	c	1.72769	3.67448	1.39479
M00081	V$EVI1_04	Evi	2.54516	2.23262	1.37254
M00084	V$MZF1_02	MZF1	1.60854	3.67654	1.32741
M00095	V$CDP_01	CDP	2.36714	1.39718	1.23007
M00114	V$TAXCREB_01	Tax	2.53581	1.42022	1.28551
M00115	V$TAXCREB_02	Tax	2.48346	1.62142	1.1611
M00126	V$GATA1_02	GATA	1.54914	2.5822	1.15366
M00132	V$HNF1_01	HNF1	2.65247	3.54944	1.34298
M00135	V$OCT1_01	Oct	2.72216	1.81079	1.2671
M00139	V$AHR_01	AhR	1.21961	2.51456	1.10767
M00155	V$ARP1_01	ARP	3.09404	2.62893	1.67583
M00159	V$CEBP_01	C	1.85263	3.81901	1.63406
M00161	V$OCT1_05	Oct	3.95468	1.90309	1.47657
M00191	V$ER_Q6	ER	2.2993	1.38331	1.14107
M00194	V$NFKB_Q6	NF	1.28954	2.48812	1.10609
M00196	V$SP1_Q6	Sp1	1.09399	3.56431	1.54029
M00210	V$OCT_C	OCT	3.68069	1.36724	1.38909
M00211	V$PADS_C	Poly	2.81959	1.29107	1.2344
M00216	V$TATA_C	TATA	2.91973	1.24995	1.24831
M00232	V$MEF2_03	MEF	1.20211	3.22629	1.20493
M00260	V$HLF_01	HLF	1.29209	3.89997	1.32473
M00267	V$XFD1_01	XFD	1.60328	3.3465	1.36802
M00278	V$LMO2COM_02	Lmo2	2.16393	2.82886	1.21256
M00310	V$APOLYA_B	APOLYA	0.998266	3.99311	1.55634
M00349	V$GATA2_03	GATA	1.4608	3.73283	1.38638
M00411	V$HNF4_01_B	HNF4alpha1	3.73874	1.86138	1.69785
M00415	V$AREB6_04	AREB6	0.856985	3.74569	1.24436
M00445	V$XVENT1_01	Xvent	3.7693	3.07816	1.46272
M00464	V$POU3F2_02	POU3F2	3.2233	2.54288	1.44734
M00469	V$AP2ALPHA_01	AP	1.12309	3.68973	1.63842
M00490	V$BACH2_01	Bach2	2.44093	3.84406	1.31558
M00498	V$STAT4_01	STAT4	2.73166	1.95273	1.41239
M00632	V$GATA4_Q3	GATA	1.03683	2.71197	1.26036
M00646	V$LFA1_Q6	LF	2.15496	2.83535	1.17178
M00691	V$ATF1_Q6	ATF1	2.59363	1.23418	1.19293
M00698	V$HEB_Q6	HEB	2.28946	1.10607	1.20488
M00722	V$COREBINDINGFACTOR_Q6	core	2.6362	1.17666	1.30685
M00736	V$E2F1DP1_01	E2F	2.33942	1.29132	1.12595
M00746	V$ELF1_Q6	Elf	0.816161	2.51641	1.22812
M00776	V$SREBP_Q3	SREBP	3.27311	1.88874	1.30449
M00777	V$STAT_Q6	STAT	2.88472	0.966979	1.37047
M00801	V$CREB_Q3	CREB	2.91937	1.14837	1.17157
M00809	V$FOX_Q2	FOX	1.52827	3.25011	1.32551
M00916	V$CREB_Q2_01	CREB	2.40023	1.04039	1.15749
M00927	V$AP4_Q6_01	AP	3.16973	2.83505	1.26917
M00956	V$AR_03	AR	2.64187	3.99568	2.51368
M00959	V$ER_Q6_02	ER	2.5318	1.13674	1.1756
M00965	V$DR4_Q2	LXR	0.703993	3.27433	1.16175
M00972	V$IRF_Q6_01	IRF	2.51117	0.65443	1.29422
M00974	V$SMAD_Q6_01	SMAD	2.50934	1.66898	1.2748
M00975	V$RFX_Q6	RFX	2.79615	3.10718	1.3854
M00999	V$AIRE_01	AIRE	1.86678	2.85109	1.18466
M01010	V$HMGIY_Q3	HMGIY	1.46623	3.35438	1.31731
M01019	V$TBX5_01	TBX5	2.4583	1.1541	1.30801
M01022	V$LEF1_Q2_01	LEF1	1.21545	3.05311	1.24504
M01035	V$YY1_Q6_02	YY1	2.66878	1.18243	1.28468
M01042	V$GLI1_Q2	GLI1	2.77083	1.50446	1.32919
M01075	V$PLZF_02	PLZF	1.05591	3.33423	1.35053
M01082	V$BRCA_01	BRCA1	1.21204	3.30733	1.32142
M01105	V$ZBRK1_01	ZBRK1	2.55238	0.960586	1.30942
M01109	V$SZF11_01	SZF1	2.29379	1.41714	1.29058
M01125	V$OCT4_01	Oct	1.21014	3.573	1.389
M01127	V$ISL1_Q6	ISL1	3.36856	0.807711	1.12831
M01131	V$SOX10_Q6	SOX10	2.75399	1.62033	1.3373
M01148	V$DMRT3_01	DMRT3	1.53566	2.96819	1.23009
M01177	V$SREBP2_Q6	SREBP2	1.51913	3.43356	1.31754
M01183	V$BCL6_01	BCL6	1.71715	3.09583	1.31951
M01203	V$PU1_01	PU1	2.90101	1.08831	1.51935
M01229	V$GTF2IRD1_01	GTF2IRD1	3.00366	3.11588	1.25238
M01232	V$SATB1_01	ZNF515	2.28191	3.14783	1.27574
M01233	V$IPF1_01	IPF1	2.969	1.67305	1.16995
M01239	V$RELBP52_01	RelB	1.23882	3.23225	1.32895
M01287	V$NEUROD_01	Neuro	1.79751	2.84043	1.21644
M01288	V$NEUROD_02	NeuroD	3.82218	0.9897	1.61826
M01294	V$PROP1_01	HOXA13	1.77057	3.02789	1.31626
M01303	V$SP1_02	SP1	1.54592	3.71063	1.67759
M01318	V$IRX3_01	Irx	3.57873	1.34477	1.35573
M01324	V$OCTAMER_01	Octamer	3.62033	1.84741	1.2621
M01335	V$VSX1_01	Vsx1	3.58303	0.922269	1.19934
M01336	V$HOXA7_02	HOXA7	3.43286	1.1069	1.44867
M01350	V$NKX24_01	Nkx2	3.56928	1.75523	1.50348
M01355	V$ALX3_01	ALX	3.16412	1.86265	1.58214
M01359	V$DOBOX4_01	Dobox4	3.05168	1.11759	1.24043
M01367	V$LHX9_01	Lhx9	2.98843	1.48986	1.28977
M01375	V$HOXD10_01	HOXD10	1.87746	3.4568	1.44851
M01377	V$IRXB3_01	IRXB3	3.22548	1.55346	1.5103
M01395	V$MRG2_01	MRG2	1.79075	3.28208	1.29653
M01397	V$VAX1_01	Vax	0.881735	3.42585	1.22885
M01401	V$LBX2_01	Lbx2	2.73049	1.26624	1.25377
M01412	V$MSX1_02	Msx	2.74497	0.501001	1.18578
M01414	V$NKX25_03	NKX25	2.95821	2.21007	1.23105
M01416	V$HOXC9_01	HOXC9	3.48652	1.3903	1.21704
M01419	V$MEIS1_02	Meis1	1.86391	3.11691	1.18513
M01423	V$ARX_01	Arx	2.91614	1.74328	1.25168
M01431	V$BARX2_01	Barx	2.37572	1.70908	1.20663
M01445	V$OBOX6_01	Obox6	2.52564	1.16216	1.26698
M01477	V$OCTAMER_02	Octamer	2.77911	0.773658	1.43383
M01483	V$DBX1_01	Dbx	1.14801	3.53925	1.49636
M01657	V$GLI3_Q5_01	GLI3	1.35932	3.77186	1.53586
M01658	V$AML1_Q4	AML1	2.29192	1.2909	1.27191
M01659	V$CDX2_Q5_01	Cdx	2.15046	3.85449	1.45355
M01665	V$IRF8_Q6	IRF8	2.10232	3.10127	1.30868
M01702	V$GLI1_01	GLI1	1.20691	2.97881	1.11759
M01704	V$GLI3_02	GLI3	0.516984	2.71738	1.25476
M01767	V$HSF2_03	HSF2	2.12326	3.5583	1.49079
M01772	V$CEBPE_01	cebpe	2.09599	3.58137	1.24516
M01835	V$GKLF_Q4	GKLF	2.60942	2.32303	1.37028
M01841	V$ERR1_Q3	ERR1	2.96257	1.91865	1.40819
