# Supplementary material for: HES6 drives a critical AR transcriptional programme to induce castration-resistant prostate cancer through activation of an E2F1-mediated cell cycle network
Source: EMBO Mol Med. 2014 Apr 14;6(5):651–61. doi: 10.1002/emmm.201303581 (PMC4023887; doi:10.1002/emmm.201303581)
Supplement: Supplementary file 15 [file emmm0006-0651-sd15.xls]

## Sheet: gsea_report_for_na_pos_13304465
Table S3 - Xenografts
Hes6_Castr v's EV_Castr xenograft DEG motif enrichment scores - GSEA
NAME	SIZE	ES	NES	NOM p-val	FDR q-val
V$E2F_Q4_01	180	0.456269	2.25393	0	0
V$E2F1_Q6_01	184	0.447764	2.21698	0	0
V$E2F1_Q4_01	176	0.435067	2.10949	0	0.000336015
V$E2F_Q6_01	179	0.421301	2.06766	0	0.000508914
SGCGSSAAA_V$E2F1DP2_01	128	0.43443	2.01507	0	0.000603926
V$E2F_Q3_01	181	0.410333	1.99602	0	0.00079614
V$E2F_Q3	170	0.401862	1.93092	0	0.00170219
V$E2F_Q4	177	0.396961	1.92735	0	0.00160801
V$E2F_Q6	176	0.399907	1.91159	0	0.00157767
V$E2F_03	184	0.369292	1.82252	0	0.00360388
V$E2F1_Q6	176	0.369544	1.8181	0	0.00333694
KTGGYRSGAA_UNKNOWN	58	0.451513	1.79452	0.00367647	0.00387139
V$E2F4DP2_01	178	0.35827	1.77893	0	0.00425805
V$E2F1DP2_01	178	0.35827	1.76003	0	0.00483139
V$E2F1DP1RB_01	178	0.366135	1.75182	0	0.00489691
GGCGGCA,MIR-371	5	0.838962	1.7476	0.00462963	0.00475395
V$E2F_02	178	0.355942	1.74603	0	0.00457288
V$E2F4DP1_01	183	0.359171	1.73049	0	0.00492547
V$E2F1DP1_01	178	0.35827	1.72341	0	0.00503693
RRCCGTTA_UNKNOWN	58	0.423147	1.69365	0.00322581	0.00620814
V$E2F1_Q3	184	0.328552	1.62735	0	0.010436
V$E2F1_Q4	189	0.300558	1.47696	0.00549451	0.0340602
V$MYCMAX_02	208	0.283966	1.39951	0.0110497	0.0589632
TCCGTCC,MIR-184	13	0.491181	1.35465	0.123967	0.0802589
V$E2F_01	55	0.340232	1.32981	0.083871	0.0933185
V$NMYC_01	207	0.264352	1.29196	0.0174419	0.11881
V$PAX6_01	77	0.292148	1.2496	0.111538	0.156484
V$USF_Q6_01	178	0.255679	1.24924	0.032967	0.151199
MCAATNNNNNGCG_UNKNOWN	64	0.308231	1.24652	0.122867	0.148825
AACYNNNNTTCCS_UNKNOWN	67	0.307228	1.24319	0.0811808	0.147509
V$MAX_01	200	0.252554	1.24286	0.0240964	0.143101
CACGTG_V$MYC_Q2	774	0.218666	1.23917	0	0.142819
V$NRF1_Q6	167	0.258819	1.23808	0.07	0.13968
V$MYCMAX_01	200	0.250879	1.23572	0.0275862	0.138207
V$PAX2_01	38	0.326365	1.20059	0.184874	0.17548
AGTTCTC,MIR-146A,MIR-146B	52	0.297731	1.18507	0.154341	0.190807
GATGKMRGCG_UNKNOWN	48	0.305687	1.18228	0.164557	0.189557
GGCAGAC,MIR-346	36	0.323854	1.18075	0.192429	0.186431
V$MYC_Q2	138	0.247906	1.15686	0.0985222	0.217557
GCGSCMNTTT_UNKNOWN	54	0.280437	1.13907	0.229773	0.241844
V$MYCMAX_B	208	0.227586	1.13264	0.1125	0.246976
V$USF_C	219	0.226486	1.1324	0.104972	0.241484
V$AHRARNT_01	110	0.248837	1.11146	0.217778	0.275534
RYAAAKNNNNNNTTGW_UNKNOWN	73	0.256319	1.08412	0.282609	0.328319
V$USF_02	203	0.215403	1.08171	0.19883	0.326487
V$STAT3_01	17	0.3606	1.05506	0.394872	0.386212
V$PPARG_01	34	0.289318	1.04725	0.353698	0.398318
TACGGGT,MIR-99A,MIR-100,MIR-99B	23	0.320751	1.02844	0.421829	0.441613
GTTAAAG,MIR-302B	61	0.243466	0.992529	0.459732	0.540612
KRCTCNNNNMANAGC_UNKNOWN	60	0.235691	0.966078	0.517241	0.614979
ACAWNRNSRCGG_UNKNOWN	54	0.238081	0.942471	0.562738	0.677756
V$HOXA3_01	11	0.348555	0.91614	0.557841	0.744577
CATRRAGC_UNKNOWN	105	0.198651	0.907513	0.711111	0.755211
WWTAAGGC_UNKNOWN	122	0.185939	0.866621	0.825112	0.839476
V$SEF1_C	5	0.301243	0.631805	0.909091	1
GAGACGG,MIR-340	5	0.219286	0.436016	0.992874	0.999793

## Sheet: gsea_report_for_na_neg_13309678
Table S3 - Cells
Hes6 v's EV LNCaP DEG motif enrichment scores - GSEA
NAME	SIZE	ES	NES	NOM p-val	FDR q-val
V$E2F_03	185	0.49005	2.09542	0	0.00084626
V$E2F_Q4_01	181	0.486972	2.07971	0	0.000858315
V$E2F4DP2_01	180	0.480443	2.07495	0	0.00057221
V$E2F_02	180	0.479171	2.06553	0	0.000429158
V$E2F1DP2_01	180	0.480443	2.05321	0	0.000514235
V$E2F1DP1_01	180	0.480443	2.04444	0	0.000428529
V$E2F4DP1_01	185	0.474312	2.02069	0	0.000488038
SGCGSSAAA_V$E2F1DP2_01	130	0.487933	1.99219	0	0.000745863
V$E2F_Q6	177	0.468101	1.99084	0	0.00066299
V$E2F_Q6_01	180	0.464818	1.98715	0	0.000767726
V$E2F1_Q6	178	0.469362	1.98589	0	0.000776945
V$E2F1_Q4_01	177	0.468465	1.98442	0	0.000712199
V$E2F_Q3_01	182	0.461849	1.97256	0	0.000791509
V$E2F_Q4	178	0.467144	1.96835	0	0.000734973
V$E2F1DP1RB_01	177	0.462215	1.96532	0	0.00086092
V$E2F_Q3	171	0.442717	1.87965	0	0.00312051
V$E2F1_Q3	184	0.435388	1.84755	0	0.00400363
V$E2F_01	57	0.48835	1.77567	0.00132626	0.00978538
V$E2F1_Q6_01	183	0.420133	1.77455	0	0.00958757
V$E2F1_Q4	188	0.403424	1.71807	0	0.0174351
V$NFY_Q6	200	0.397132	1.71182	0	0.018285
YAATNANRNNNCAG_UNKNOWN	57	0.479142	1.70963	0.00388601	0.0177693
V$NFY_01	191	0.395706	1.70052	0	0.0184979
TGTYNNNNNRGCARM_UNKNOWN	52	0.469018	1.69267	0.00269179	0.0197408
KTGGYRSGAA_UNKNOWN	58	0.442182	1.62645	0.00261097	0.0422489
V$ALPHACP1_01	200	0.373323	1.60018	0.00108696	0.0553804
V$FXR_IR1_Q6	86	0.412063	1.5968	0.00604595	0.0556701
V$CDP_02	92	0.400171	1.59115	0.00250313	0.0571613
V$E2F1_Q3_01	196	0.367191	1.56765	0.00110132	0.0734776
V$NFY_C	196	0.365473	1.56531	0	0.0729327
CCANNAGRKGGC_UNKNOWN	88	0.399492	1.55281	0.00746269	0.0803952
V$COMP1_01	97	0.391116	1.5495	0.0036855	0.0807667
V$ARP1_01	124	0.377116	1.52522	0.00584112	0.10497
V$MEIS1AHOXA9_01	97	0.386242	1.52265	0.00933489	0.105164
KMCATNNWGGA_UNKNOWN	67	0.399095	1.50558	0.0166453	0.12291
V$HIF1_Q5	183	0.348188	1.49099	0.00220994	0.140879
GATTGGY_V$NFY_Q6_01	882	0.310709	1.45059	0	0.213947
V$PAX2_01	38	0.433782	1.43746	0.0493151	0.238716
V$STAT5A_02	112	0.357646	1.43429	0.0118203	0.241084
V$LMO2COM_02	199	0.328682	1.41892	0.0174292	0.276917
V$CHX10_01	189	0.332469	1.41832	0.00551268	0.271812
V$COUP_01	208	0.325792	1.41112	0.00763359	0.284666
V$CRX_Q4	217	0.322462	1.40637	0.00870511	0.292216
CCAWYNNGAAR_UNKNOWN	111	0.347573	1.39383	0.0372149	0.32581
RACCACAR_V$AML_Q6	199	0.322949	1.39128	0.0173913	0.32713
V$MYB_Q3	184	0.324444	1.3852	0.0147727	0.340641
YTAATTAA_V$LHX3_01	151	0.332718	1.38483	0.0254925	0.334715
V$HMX1_01	34	0.423951	1.3825	0.0688705	0.335423
V$ETS_Q4	187	0.318573	1.37565	0.0289532	0.350057
RCGCANGCGY_V$NRF1_Q6	626	0.297551	1.37059	0.00100806	0.360394
V$NRF1_Q6	170	0.328169	1.36469	0.0214447	0.374224
V$FOXJ2_01	149	0.327559	1.36372	0.0252874	0.370413
V$NKX25_02	206	0.317265	1.35999	0.025641	0.377339
CCAWWNAAGG_V$SRF_Q4	74	0.355862	1.359	0.0700637	0.373581
WWTAAGGC_UNKNOWN	121	0.335386	1.35795	0.0445487	0.370987
V$RSRFC4_Q2	179	0.32429	1.35735	0.0243902	0.36646
V$TEL2_Q6	164	0.322747	1.35323	0.0282486	0.374321
ACTAYRNNNCCCR_UNKNOWN	312	0.301072	1.35319	0.010582	0.368032
CATTGTYY_V$SOX9_B1	290	0.302749	1.35148	0.00960512	0.368063
TGATTTRY_V$GFI1_01	246	0.307045	1.35	0.0119956	0.367442
V$DBP_Q6	203	0.313485	1.34594	0.0330396	0.375859
CTGYNNCTYTAA_UNKNOWN	62	0.368338	1.34006	0.0791826	0.391296
V$DR3_Q4	104	0.336022	1.33863	0.0614657	0.390155
V$SREBP_Q3	192	0.311101	1.33747	0.0256696	0.388379
YYCATTCAWW_UNKNOWN	152	0.319461	1.33473	0.0385488	0.393035
V$S8_01	203	0.310264	1.32944	0.03367	0.407447
V$E12_Q6	201	0.307858	1.32302	0.0355161	0.425922
V$PPAR_DR1_Q2	202	0.308335	1.32132	0.0330761	0.426599
V$MEIS1BHOXA9_01	111	0.326604	1.31823	0.0583333	0.433875
RAAGNYNNCTTY_UNKNOWN	114	0.326802	1.31493	0.0562201	0.44174
CAGCCTC,MIR-485-5P	128	0.322863	1.31346	0.0654971	0.441867
YWATTWNNRGCT_UNKNOWN	52	0.364369	1.30731	0.109804	0.461782
V$ER_Q6_01	204	0.300381	1.29868	0.0479911	0.492747
V$TAL1ALPHAE47_01	196	0.302407	1.29685	0.0469274	0.494553
V$E47_01	206	0.297862	1.29099	0.0503834	0.515267
V$HNF3B_01	174	0.305531	1.28964	0.0580357	0.514649
GGATTA_V$PITX2_Q2	470	0.281113	1.28902	0.0213849	0.51069
V$ELF1_Q6	184	0.301315	1.28846	0.0669643	0.507012
V$COREBINDINGFACTOR_Q6	209	0.301206	1.28823	0.0428101	0.501742
AGGAAGC,MIR-516-3P	99	0.323704	1.28609	0.076087	0.504919
MCAATNNNNNGCG_UNKNOWN	64	0.345968	1.28207	0.0942675	0.517268
V$CREB_Q2_01	174	0.30495	1.2804	0.0684624	0.518411
V$RFX1_02	194	0.296903	1.27884	0.0602958	0.519353
V$NFY_Q6_01	201	0.295798	1.27667	0.0471491	0.522943
CTAWWWATA_V$RSRFC4_Q2	295	0.286591	1.27321	0.0258065	0.532915
TTANWNANTGGM_UNKNOWN	48	0.365977	1.27225	0.135458	0.531369
V$RSRFC4_01	204	0.296382	1.272	0.0534934	0.526087
V$AP1_Q2	225	0.294144	1.26984	0.064764	0.53071
V$PPARA_01	31	0.40159	1.26845	0.144118	0.530921
V$HEN1_01	160	0.299203	1.26823	0.0768349	0.526009
V$ZF5_01	187	0.296572	1.26698	0.0715084	0.526394
V$TAL1BETAITF2_01	197	0.295023	1.26601	0.0730089	0.525171
V$SMAD_Q6	195	0.291555	1.26202	0.0799112	0.537988
CTCNANGTGNY_UNKNOWN	74	0.331394	1.26071	0.138889	0.538103
V$AML_Q6	202	0.292954	1.26008	0.0697674	0.535416
V$MMEF2_Q6	225	0.290812	1.25979	0.0681319	0.531124
TGAYRTCA_V$ATF3_Q6	420	0.278253	1.25801	0.0361197	0.533512
V$EVI1_02	101	0.319557	1.25721	0.108586	0.531713
V$HNF4_Q6	202	0.291893	1.25393	0.0764967	0.541316
V$EN1_01	90	0.323616	1.25259	0.112319	0.542065
CAGNWMCNNNGAC_UNKNOWN	73	0.330961	1.25192	0.130102	0.539629
V$STAT5B_01	199	0.287599	1.25142	0.0838052	0.536387
V$VDR_Q6	199	0.29152	1.2487	0.0865705	0.544354
V$HIF1_Q3	174	0.293785	1.2484	0.087739	0.540547
V$ATF_B	151	0.300327	1.24572	0.0872093	0.547817
V$P53_DECAMER_Q2	206	0.287004	1.24479	0.073743	0.546588
V$AHRARNT_01	112	0.312433	1.24445	0.125908	0.542821
V$HEN1_02	147	0.299372	1.244	0.0837156	0.53986
V$HMEF2_Q6	116	0.30597	1.24399	0.107358	0.534971
CCCNNNNNNAAGWT_UNKNOWN	76	0.326435	1.24376	0.143223	0.531121
V$MEF2_03	194	0.288976	1.23985	0.0998902	0.544393
V$SRF_Q5_01	194	0.289436	1.23919	0.0795964	0.542497
V$GATA1_04	201	0.290097	1.23877	0.080663	0.539332
V$MYC_Q2	139	0.299442	1.2377	0.0906921	0.539728
YATGNWAAT_V$OCT_C	295	0.278139	1.23633	0.0627615	0.540858
TTCYNRGAA_V$STAT5B_01	260	0.281386	1.23474	0.0801734	0.542964
V$STAT6_02	204	0.287093	1.23415	0.089404	0.540818
V$CDC5_01	206	0.286068	1.23398	0.110011	0.537092
V$GR_Q6	215	0.283581	1.23373	0.0836956	0.533748
V$MSX1_01	146	0.29678	1.23155	0.110594	0.538802
V$AREB6_01	210	0.283159	1.23087	0.0781759	0.537399
AACWWCAANK_UNKNOWN	104	0.312339	1.22974	0.135366	0.537618
TCTCTCC,MIR-185	104	0.308872	1.2289	0.12154	0.536831
V$CEBPDELTA_Q6	187	0.286232	1.22881	0.108889	0.532919
V$AP4_Q6	172	0.28914	1.22647	0.0990991	0.538838
TGCGCANK_UNKNOWN	396	0.267675	1.22526	0.0599793	0.539893
V$AP4_01	198	0.283985	1.22476	0.113586	0.537848
RYAAAKNNNNNNTTGW_UNKNOWN	73	0.323037	1.22426	0.148338	0.535994
GTTGNYNNRGNAAC_UNKNOWN	70	0.324072	1.22383	0.163265	0.533883
V$TFIIA_Q6	209	0.282992	1.21955	0.0910112	0.548111
V$NKX25_01	101	0.306808	1.219	0.155875	0.54626
WTTGKCTG_UNKNOWN	403	0.267884	1.21757	0.0672878	0.548642
V$HNF1_01	189	0.283309	1.2169	0.117517	0.547626
V$FOXD3_01	164	0.289441	1.21473	0.108352	0.553569
TGACGTCA_V$ATF3_Q6	180	0.285371	1.21454	0.114548	0.550287
V$AP4_Q6_01	201	0.283797	1.21432	0.103333	0.547149
V$FOXJ2_02	189	0.285422	1.21329	0.130337	0.547582
V$STAT5A_01	199	0.280747	1.21204	0.0976163	0.549328
RGAGGAARY_V$PU1_Q6	389	0.268955	1.21095	0.0671488	0.550262
V$HOXA4_Q2	212	0.278156	1.21032	0.107961	0.549044
CTCTATG,MIR-368	37	0.355463	1.21022	0.19699	0.545543
V$AMEF2_Q6	208	0.28085	1.20854	0.104377	0.549039
V$GATA6_01	203	0.278633	1.20752	0.110989	0.549333
V$TCF4_Q5	197	0.281445	1.20743	0.111233	0.545943
V$SRF_Q6	212	0.278	1.20558	0.111842	0.55035
V$P300_01	189	0.280303	1.20307	0.128889	0.55765
MYAATNNNNNNNGGC_UNKNOWN	97	0.303352	1.203	0.167883	0.554103
V$AP4_Q5	208	0.276634	1.19767	0.120309	0.573461
V$OCT1_05	204	0.27706	1.19674	0.121012	0.573635
GGGYGTGNY_UNKNOWN	521	0.259305	1.19633	0.0722279	0.571533
V$MYB_Q5_01	198	0.278449	1.19602	0.126106	0.569251
V$PR_Q2	206	0.278215	1.19454	0.125277	0.572041
V$MYOD_Q6	195	0.279495	1.19275	0.132013	0.576698
V$AHR_Q5	161	0.283645	1.19163	0.159502	0.578158
V$MEF2_02	192	0.280968	1.19135	0.136364	0.575822
V$CREB_01	203	0.276732	1.19093	0.137969	0.573875
V$LEF1_Q2	167	0.280244	1.18954	0.171396	0.576754
V$CEBPGAMMA_Q6	207	0.274351	1.18918	0.120309	0.574563
V$RORA2_01	120	0.293207	1.18875	0.166274	0.572818
CGCTGCT,MIR-503	20	0.406328	1.18687	0.221885	0.577481
V$PXR_Q2	206	0.274039	1.18668	0.127494	0.574742
V$ER_Q6_02	213	0.272789	1.18598	0.133113	0.574237
V$MIF1_01	130	0.291236	1.18529	0.170388	0.57361
V$FREAC3_01	195	0.277116	1.18492	0.128889	0.571781
V$CDX2_Q5	201	0.275162	1.1819	0.14128	0.581332
RYTTCCTG_V$ETS2_B	839	0.25143	1.17457	0.0534813	0.610429
V$MYOGNF1_01	41	0.347331	1.17133	0.227951	0.621651
V$STAT4_01	205	0.269837	1.16843	0.173626	0.631408
V$AP1_Q4	223	0.270868	1.16782	0.158242	0.630537
V$ISRE_01	181	0.272556	1.16775	0.183973	0.627132
V$EGR3_01	61	0.319637	1.16456	0.21601	0.638192
V$PAX6_01	79	0.304774	1.16408	0.227913	0.636773
V$LHX3_01	191	0.270483	1.16276	0.195604	0.638938
V$MYB_Q6	193	0.270575	1.16188	0.177455	0.639365
YATTNATC_UNKNOWN	302	0.258582	1.16023	0.139875	0.643401
V$RORA1_01	197	0.270903	1.1601	0.183315	0.640315
V$COUP_DR1_Q6	191	0.270812	1.15969	0.174342	0.638465
CTTTGA_V$LEF1_Q2	950	0.248203	1.15913	0.0532663	0.63755
V$PAX_Q6	207	0.26888	1.15908	0.154775	0.634196
V$E47_02	196	0.268778	1.15886	0.173572	0.631714
V$ATF1_Q6	188	0.27274	1.15832	0.174201	0.630657
TNCATNTCCYR_UNKNOWN	95	0.292896	1.15758	0.210396	0.630573
V$GRE_C	101	0.293669	1.15644	0.213415	0.632116
GTGTGAG,MIR-342	67	0.310665	1.15305	0.241466	0.644474
GGARNTKYCCA_UNKNOWN	68	0.307391	1.15301	0.244415	0.641135
KRCTCNNNNMANAGC_UNKNOWN	58	0.322508	1.15295	0.245431	0.637935
V$GATA_Q6	164	0.27322	1.15292	0.2	0.634653
YCATTAA_UNKNOWN	446	0.253494	1.15286	0.125259	0.631522
V$GR_Q6_01	207	0.268607	1.1527	0.174586	0.629025
V$STAT_01	206	0.267882	1.15199	0.186047	0.628866
V$POU1F1_Q6	192	0.268042	1.14955	0.184855	0.636267
SCGGAAGY_V$ELK1_02	835	0.24637	1.14867	0.0742972	0.636681
V$PBX1_01	194	0.268417	1.14745	0.19582	0.638918
GGGGCCC,MIR-296	67	0.307887	1.14742	0.245592	0.635705
V$HMGIY_Q6	188	0.269612	1.1474	0.199559	0.632555
CAGGTA_V$AREB6_01	617	0.249517	1.14603	0.10999	0.635381
MGGAAGTG_V$GABP_B	545	0.248416	1.14144	0.139653	0.652328
V$DR1_Q3	193	0.262509	1.13816	0.211173	0.664205
GGGCGGR_V$SP1_Q6	2213	0.239752	1.13725	0.014	0.665252
CAGCTG_V$AP4_Q5	1163	0.241815	1.13618	0.0691383	0.666851
V$PU1_Q6	186	0.263187	1.13609	0.216336	0.66389
V$TATA_01	222	0.262678	1.13539	0.209482	0.663827
V$ATF_01	211	0.263899	1.13436	0.213203	0.665211
V$PR_02	113	0.282674	1.13415	0.252969	0.662845
V$P53_02	202	0.262386	1.13393	0.196507	0.660637
V$BACH2_01	223	0.260993	1.13393	0.196468	0.657446
V$ETS1_B	197	0.261356	1.13331	0.216908	0.65717
V$RP58_01	182	0.267612	1.13227	0.241808	0.658515
V$HNF6_Q6	197	0.263003	1.13167	0.238674	0.657978
RNGTGGGC_UNKNOWN	582	0.245145	1.13159	0.134888	0.655204
V$GATA1_02	195	0.263696	1.13059	0.212742	0.656559
V$CETS1P54_01	193	0.264237	1.12869	0.222958	0.661538
V$NRSF_01	80	0.295391	1.12828	0.263094	0.66027
V$OCT1_02	180	0.26385	1.12762	0.231964	0.660099
V$PEA3_Q6	183	0.264813	1.12758	0.201774	0.657206
V$CP2_02	186	0.265848	1.12607	0.239688	0.660849
V$GATA4_Q3	192	0.259897	1.1257	0.232506	0.659589
V$E2A_Q2	186	0.264473	1.12385	0.236324	0.664191
V$CREB_Q4_01	163	0.264552	1.12381	0.228211	0.661335
TTANTCA_UNKNOWN	733	0.242583	1.12361	0.121457	0.659208
V$MYOD_Q6_01	192	0.261282	1.12345	0.228285	0.656896
CYTAGCAAY_UNKNOWN	105	0.278798	1.12284	0.274155	0.656717
V$MTF1_Q4	200	0.259707	1.12175	0.243124	0.658624
V$FXR_Q3	87	0.287333	1.11941	0.274605	0.666093
GGAMTNNNNNTCCY_UNKNOWN	87	0.286681	1.11931	0.274876	0.663517
YGCGYRCGC_UNKNOWN	224	0.256412	1.1192	0.23693	0.661074
V$SMAD3_Q6	188	0.264341	1.11889	0.248344	0.65951
V$SPZ1_01	193	0.25853	1.11844	0.22949	0.658848
V$MZF1_02	187	0.262856	1.11824	0.246667	0.656829
V$PAX2_02	201	0.26016	1.11693	0.220358	0.659552
TGTTTGY_V$HNF3_Q6	588	0.240425	1.11642	0.169715	0.658992
V$AP1FJ_Q2	231	0.254809	1.11256	0.233189	0.672817
V$MAZR_01	180	0.262016	1.11174	0.251986	0.673441
WTGAAAT_UNKNOWN	480	0.243171	1.11135	0.21144	0.672276
V$AREB6_03	188	0.260301	1.11123	0.262222	0.669842
V$IK2_01	213	0.254644	1.10744	0.248337	0.683303
CCGNMNNTNACG_UNKNOWN	59	0.303057	1.1072	0.300518	0.681342
V$PTF1BETA_Q6	186	0.25972	1.10642	0.264214	0.681987
V$ELK1_02	176	0.25721	1.10623	0.257078	0.680029
V$CREBP1CJUN_01	205	0.257628	1.10614	0.256326	0.677574
V$MYOD_01	200	0.255505	1.10478	0.259096	0.680864
V$POU6F1_01	191	0.258438	1.10316	0.271823	0.68481
AGCYRWTTC_UNKNOWN	89	0.282988	1.10267	0.269184	0.684131
RGTTAMWNATT_V$HNF1_01	59	0.304728	1.10235	0.307692	0.682641
V$NFAT_Q6	189	0.257588	1.10217	0.263626	0.68062
GGCAGAC,MIR-346	35	0.337626	1.09971	0.333333	0.688569
V$HNF4_DR1_Q3	206	0.253794	1.09891	0.2949	0.689127
V$MZF1_01	191	0.255045	1.09814	0.297848	0.689813
V$IRF2_01	104	0.274204	1.09765	0.285881	0.68911
V$HEB_Q6	204	0.253061	1.09643	0.271091	0.691534
V$NF1_Q6	215	0.252744	1.0957	0.281737	0.692005
WCTCNATGGY_UNKNOWN	56	0.308538	1.09539	0.304516	0.690507
V$PAX4_02	196	0.255196	1.09453	0.274664	0.691458
RTTTNNNYTGGM_UNKNOWN	123	0.268099	1.09332	0.310427	0.693795
TATAAA_V$TATA_01	1053	0.234224	1.0933	0.156156	0.691165
GTTNYYNNGGTNA_UNKNOWN	60	0.298821	1.09176	0.328145	0.69512
V$MYCMAX_01	204	0.252412	1.09117	0.298687	0.694808
TTGGGAG,MIR-150	74	0.28696	1.09005	0.321472	0.696542
V$MEIS1_01	181	0.254862	1.08862	0.282536	0.699987
SNACANNNYSYAGA_UNKNOWN	57	0.301668	1.08714	0.323454	0.703836
V$NERF_Q2	192	0.253663	1.08641	0.303955	0.704185
YNGTTNNNATT_UNKNOWN	279	0.246466	1.08576	0.29594	0.704382
V$TST1_01	206	0.252165	1.08546	0.311602	0.702995
V$AP2REP_01	141	0.261349	1.08521	0.314879	0.701409
V$NRF2_01	184	0.252206	1.08503	0.321788	0.699544
V$BACH1_01	213	0.251134	1.08429	0.294633	0.699901
V$ATF6_01	95	0.273123	1.08409	0.309024	0.698138
V$STAT1_03	191	0.251973	1.08399	0.315496	0.695871
V$OSF2_Q6	205	0.251422	1.08381	0.298013	0.694055
STTTCRNTTT_V$IRF_Q6	153	0.259507	1.08378	0.324571	0.691644
V$AP1_01	215	0.250012	1.08342	0.298035	0.690757
V$ELK1_01	191	0.252822	1.08123	0.326233	0.697441
V$LMO2COM_01	199	0.25288	1.08015	0.29813	0.699445
V$AP1_Q4_01	214	0.24952	1.07851	0.299781	0.703544
V$HP1SITEFACTOR_Q6	188	0.250672	1.07772	0.314794	0.704155
CATRRAGC_UNKNOWN	106	0.271325	1.07709	0.330891	0.704124
GCANCTGNY_V$MYOD_Q6	698	0.23107	1.07691	0.251266	0.702336
V$AP1_Q6	212	0.249411	1.07618	0.311876	0.702856
TAATTA_V$CHX10_01	636	0.233696	1.07474	0.259334	0.70612
RRAGTTGT_UNKNOWN	192	0.251257	1.07357	0.328556	0.708525
V$MYCMAX_B	211	0.249069	1.07277	0.317582	0.709499
YTAAYNGCT_UNKNOWN	119	0.26197	1.07266	0.344301	0.707427
V$ATF4_Q2	195	0.249013	1.07255	0.312918	0.705366
TCTAGAG,MIR-517	40	0.316403	1.07165	0.340054	0.706609
GGGNRMNNYCAT_UNKNOWN	65	0.287653	1.07021	0.361893	0.709895
V$HNF4ALPHA_Q6	221	0.246646	1.06905	0.338411	0.712074
V$NKX62_Q2	194	0.246874	1.06788	0.334448	0.714213
V$AR_Q6	192	0.246574	1.06698	0.330752	0.715241
V$ZIC2_01	194	0.24865	1.06688	0.337403	0.71319
TGANTCA_V$AP1_C	897	0.227793	1.06673	0.241206	0.711333
V$SMAD4_Q6	190	0.248939	1.06502	0.34989	0.715839
V$CREB_02	192	0.247324	1.06488	0.322581	0.713953
V$USF2_Q6	190	0.247307	1.06402	0.340045	0.714921
V$TCF11_01	186	0.248836	1.06394	0.348758	0.712793
V$CEBP_C	162	0.253453	1.06224	0.352874	0.717338
V$ICSBP_Q6	192	0.245339	1.06142	0.345774	0.718205
V$SREBP1_Q6	201	0.247829	1.05886	0.350333	0.726248
V$ATF3_Q6	199	0.245267	1.05747	0.350993	0.72929
ACCTGTTG_UNKNOWN	121	0.258239	1.05699	0.36153	0.728685
V$AR_01	110	0.265136	1.05647	0.356213	0.728345
V$CACCCBINDINGFACTOR_Q6	215	0.245378	1.05646	0.366228	0.725959
V$TTF1_Q6	204	0.243809	1.05631	0.347582	0.724153
V$PAX3_B	68	0.285841	1.05506	0.383059	0.726717
TACGGGT,MIR-99A,MIR-100,MIR-99B	23	0.349721	1.05491	0.399713	0.724934
TGACCTY_V$ERR1_Q2	814	0.225894	1.05484	0.316901	0.722835
V$EGR2_01	153	0.252768	1.05193	0.373993	0.732059
V$SP1_Q4_01	190	0.243218	1.05187	0.361486	0.72992
CGGAARNGGCNG_UNKNOWN	35	0.322091	1.05168	0.388499	0.728374
TTGTTT_V$FOXO4_01	1565	0.223147	1.05037	0.252	0.731199
ACTWSNACTNY_UNKNOWN	62	0.282441	1.04993	0.38342	0.730657
V$NFE2_01	218	0.243473	1.0494	0.379888	0.730485
AACTGAC,MIR-223	89	0.267068	1.04888	0.389513	0.730161
V$VDR_Q3	178	0.247265	1.04607	0.379191	0.738806
V$ER_Q6	215	0.238796	1.04484	0.390817	0.741344
V$NFKB_Q6_01	178	0.246889	1.04435	0.375283	0.740974
V$FOX_Q2	174	0.245165	1.04379	0.401124	0.740689
V$RFX1_01	185	0.242963	1.04034	0.382908	0.751997
CAGGTG_V$E12_Q6	1911	0.219931	1.03976	0.283	0.751853
ATAAGCT,MIR-21	111	0.26033	1.03814	0.407767	0.756099
V$PR_01	113	0.25659	1.03789	0.401689	0.754673
V$CEBP_Q2_01	216	0.239524	1.0374	0.411892	0.754368
WCAANNNYCAG_UNKNOWN	188	0.242594	1.03736	0.382716	0.752133
V$ZIC3_01	212	0.241306	1.03615	0.398907	0.754498
TCTGATC,MIR-383	44	0.296393	1.03326	0.410569	0.763226
V$MEF2_Q6_01	199	0.242442	1.03325	0.400222	0.760945
GATAAGR_V$GATA_C	246	0.236217	1.03264	0.415054	0.760962
CCCAGAG,MIR-326	143	0.248469	1.03242	0.407151	0.759452
V$FOXO4_01	194	0.241297	1.03204	0.409404	0.758656
V$OCT_Q6	210	0.236799	1.03051	0.42146	0.762237
V$FOXM1_01	196	0.241225	1.03003	0.41676	0.761878
V$EVI1_03	49	0.298367	1.02999	0.42585	0.759717
TGACAGNY_V$MEIS1_01	632	0.222587	1.02871	0.389452	0.762566
V$FOXO4_02	201	0.239636	1.02865	0.408435	0.760486
RYCACNNRNNRNCAG_UNKNOWN	54	0.287255	1.02841	0.420213	0.759081
CAGCAGG,MIR-370	140	0.247996	1.02835	0.412042	0.757037
WGTTNNNNNAAA_UNKNOWN	438	0.223328	1.01955	0.437565	0.788566
V$STAT1_02	187	0.237332	1.01779	0.434831	0.792659
V$IRF1_01	196	0.237958	1.01666	0.436947	0.794811
SYATTGTG_UNKNOWN	174	0.242491	1.01582	0.440583	0.795787
V$CREB_Q4	197	0.235696	1.01532	0.436323	0.79531
V$TAL1BETAE47_01	197	0.236873	1.01495	0.43722	0.794461
V$GATA3_01	193	0.235971	1.01382	0.446569	0.796554
V$E2F_Q2	126	0.246972	1.01261	0.455504	0.798725
V$OCT1_Q5_01	214	0.234434	1.0124	0.445415	0.797234
V$NKX3A_01	186	0.235495	1.0121	0.448081	0.796048
V$TBP_01	201	0.231638	1.01209	0.440044	0.793777
YTATTTTNR_V$MEF2_02	549	0.21769	1.01195	0.460366	0.792052
CAGNYGKNAAA_UNKNOWN	55	0.279376	1.01186	0.441741	0.790131
V$PITX2_Q2	210	0.234526	1.01168	0.449402	0.788516
V$FOXO1_02	186	0.23725	1.01114	0.454144	0.788296
V$CHOP_01	189	0.237656	1.00948	0.47191	0.792369
V$ZF5_B	192	0.237626	1.00834	0.459309	0.794429
GCCNNNWTAAR_UNKNOWN	119	0.247575	1.00685	0.465962	0.79779
V$HNF1_C	184	0.235999	1.00562	0.455056	0.800223
V$FREAC2_01	208	0.230504	1.00445	0.467033	0.802327
TTCYRGAA_UNKNOWN	236	0.230452	1.00372	0.463862	0.802748
V$MAF_Q6	208	0.23178	1.00363	0.462719	0.800796
AAAYWAACM_V$HFH4_01	206	0.233321	1.00268	0.455866	0.802175
GAGCCTG,MIR-484	96	0.253917	1.00219	0.477053	0.801653
V$GCM_Q2	188	0.232001	1.002	0.451794	0.800095
V$USF_C	220	0.232031	1.00178	0.497821	0.798753
V$GATA_C	213	0.230191	1.00107	0.480263	0.799128
V$BRN2_01	197	0.230821	0.999031	0.477778	0.804447
YRCCAKNNGNCGC_UNKNOWN	55	0.280188	0.998902	0.461235	0.802716
SMTTTTGT_UNKNOWN	329	0.221047	0.998672	0.493063	0.801311
V$SP1_Q6	187	0.233966	0.997135	0.458007	0.804862
V$AP2GAMMA_01	190	0.234277	0.997094	0.498371	0.802806
TTGCWCAAY_V$CEBPB_02	52	0.282284	0.996329	0.464752	0.803429
V$CEBPB_02	209	0.233927	0.996111	0.502247	0.802084
GGGAGGRR_V$MAZ_Q6	1786	0.21076	0.995318	0.519	0.802845
V$SRY_01	153	0.239409	0.994061	0.496591	0.805237
GCAAGGA,MIR-502	65	0.269635	0.993873	0.477124	0.80375
V$LFA1_Q6	193	0.231004	0.993615	0.475556	0.802545
TGGAAA_V$NFAT_Q4_01	1456	0.211052	0.993418	0.554555	0.801074
V$CREB_Q2	202	0.22878	0.993395	0.497807	0.799035
V$IRF_Q6	183	0.234238	0.993159	0.491111	0.797766
CCAATNNSNNNGCG_UNKNOWN	48	0.280809	0.993053	0.455782	0.796044
CACGTG_V$MYC_Q2	781	0.212591	0.991555	0.529648	0.799364
V$HFH1_01	198	0.231625	0.990627	0.50275	0.800572
V$AFP1_Q6	205	0.230362	0.989955	0.492927	0.800822
V$AP1_C	236	0.227867	0.989895	0.49569	0.79896
V$IK1_01	210	0.228415	0.989597	0.502237	0.797974
V$FOXO3_01	185	0.230031	0.986694	0.513333	0.805802
V$EVI1_05	142	0.239262	0.985894	0.511628	0.806497
V$ERR1_Q2	206	0.22698	0.985488	0.504367	0.805837
V$HSF1_01	206	0.228808	0.984867	0.504405	0.80591
TAAWWATAG_V$RSRFC4_Q2	131	0.238753	0.984688	0.511876	0.804422
V$MAZ_Q6	141	0.237684	0.983306	0.510059	0.807165
V$AREB6_02	204	0.22731	0.98319	0.520263	0.80551
V$EGR1_01	196	0.229799	0.983106	0.514381	0.803772
V$OCT1_Q6	205	0.226835	0.981776	0.513935	0.806343
GGAANCGGAANY_UNKNOWN	82	0.256528	0.981491	0.496296	0.805253
TGCCAAR_V$NF1_Q6	552	0.21412	0.98101	0.550459	0.804919
AACTTT_UNKNOWN	1501	0.20815	0.980225	0.594	0.805528
GGGTGGRR_V$PAX4_03	1043	0.210541	0.979377	0.592593	0.80637
V$LYF1_01	217	0.227575	0.976556	0.547461	0.81388
V$CREBP1_01	131	0.234999	0.975001	0.513513	0.817056
RTAAACA_V$FREAC2_01	723	0.209825	0.974242	0.582495	0.817628
V$CP2_01	204	0.226049	0.972337	0.531148	0.821908
WGGAATGY_V$TEF1_Q6	293	0.219249	0.971317	0.565126	0.823201
V$SRY_02	192	0.22703	0.97082	0.54955	0.822834
V$HNF3_Q6	155	0.23095	0.970241	0.525773	0.822801
V$SRF_Q4	194	0.226255	0.96981	0.549944	0.822153
V$AREB6_04	206	0.227226	0.969548	0.534292	0.820993
V$GABP_B	174	0.227415	0.969458	0.546911	0.81926
V$SRF_C	180	0.226421	0.96845	0.566705	0.820622
V$TEF_Q6	201	0.225375	0.968399	0.526667	0.818771
V$MEF2_01	122	0.238452	0.966938	0.528302	0.821591
V$CEBP_01	213	0.223499	0.966849	0.555799	0.819876
V$CDPCR3HD_01	195	0.22563	0.965879	0.552486	0.821049
RYTGCNWTGGNR_UNKNOWN	88	0.246939	0.965857	0.531288	0.819134
V$CREB_Q3	197	0.224762	0.964486	0.553591	0.821527
V$CACBINDINGPROTEIN_Q6	189	0.222399	0.960742	0.558324	0.831528
CTGCAGY_UNKNOWN	591	0.208257	0.959049	0.634615	0.834929
V$SP1_Q6_01	172	0.223766	0.958324	0.556199	0.835237
CTTTAAR_UNKNOWN	776	0.206196	0.957343	0.662651	0.836394
V$OCT1_01	209	0.221547	0.957219	0.562637	0.834785
V$STAT5A_04	156	0.229193	0.957116	0.558857	0.833137
V$CEBPA_01	197	0.223054	0.955965	0.580288	0.834808
V$AP2_Q3	198	0.2221	0.955262	0.581633	0.835124
GGGCATT,MIR-365	103	0.239739	0.954994	0.521059	0.833897
AAGTCCA,MIR-422B,MIR-422A	61	0.260177	0.954734	0.545338	0.832833
TGCAAAC,MIR-452	99	0.239691	0.954661	0.54067	0.831101
V$PBX1_02	108	0.238883	0.953491	0.576414	0.832727
CTGRYYYNATT_UNKNOWN	54	0.261861	0.952507	0.535099	0.833891
V$HFH3_01	160	0.22548	0.950839	0.578231	0.837262
V$GFI1_01	207	0.220882	0.95072	0.601974	0.835657
CCCNNGGGAR_V$OLF1_01	253	0.216337	0.948737	0.621212	0.839762
V$PPARA_02	97	0.238767	0.944615	0.563397	0.850187
GGGATGC,MIR-324-5P	47	0.27147	0.944607	0.562842	0.848224
ACAWNRNSRCGG_UNKNOWN	53	0.265665	0.944356	0.56701	0.847049
AAAYRNCTG_UNKNOWN	305	0.212833	0.943837	0.644654	0.846657
GTGGGTGK_UNKNOWN	231	0.216666	0.943399	0.59846	0.846097
V$POU3F2_02	204	0.217876	0.943115	0.619625	0.84511
V$CEBP_Q3	199	0.217807	0.942391	0.60339	0.845333
V$HNF4_01	209	0.218407	0.941859	0.606593	0.845034
CTTTGT_V$LEF1_Q2	1514	0.199078	0.939233	0.791	0.850867
ARGGGTTAA_UNKNOWN	103	0.23604	0.935464	0.587455	0.860292
AATGTGA,MIR-23A,MIR-23B	383	0.205535	0.934404	0.683824	0.861472
TGACATY_UNKNOWN	527	0.202608	0.933791	0.694416	0.861279
TCCCCAC,MIR-491	55	0.258615	0.931436	0.577778	0.866187
V$TATA_C	242	0.213489	0.931415	0.647629	0.864296
V$ETS2_B	215	0.215517	0.931338	0.644592	0.862612
RNCTGNYNRNCTGNY_UNKNOWN	56	0.260222	0.929485	0.576671	0.866222
V$TCF1P_Q6	188	0.215312	0.928662	0.643897	0.866747
V$AP1_Q6_01	213	0.21537	0.927963	0.654906	0.866933
GCTNWTTGK_UNKNOWN	237	0.21327	0.9279	0.659737	0.8652
V$SOX9_B1	193	0.217699	0.926395	0.640798	0.867661
AGGGCAG,MIR-18A	127	0.228321	0.926183	0.62212	0.866373
V$OCT1_B	218	0.211217	0.925976	0.645626	0.86507
TGTGTGA,MIR-377	175	0.220128	0.925841	0.634444	0.863541
V$NFKB_Q6	205	0.212989	0.925505	0.637053	0.862668
V$NMYC_01	210	0.216826	0.925253	0.664798	0.861529
V$FOXO1_01	200	0.214582	0.925147	0.666667	0.859873
V$STAT_Q6	200	0.216339	0.924259	0.661504	0.860617
V$USF_02	204	0.212811	0.922445	0.647826	0.863961
CACCAGC,MIR-138	190	0.214463	0.922378	0.64214	0.86223
CTCAAGA,MIR-526B	67	0.246925	0.920434	0.6025	0.865605
V$HSF2_01	191	0.216321	0.919155	0.649123	0.867272
TCCCRNNRTGC_UNKNOWN	138	0.222437	0.917883	0.630485	0.869042
YKACATTT_UNKNOWN	224	0.210625	0.91622	0.669594	0.871689
V$LXR_Q3	58	0.250131	0.914334	0.628906	0.87484
GGTGTGT,MIR-329	102	0.231444	0.913767	0.647343	0.874509
TGANNYRGCA_V$TCF11MAFG_01	240	0.210044	0.91353	0.697354	0.873276
V$POU3F2_01	85	0.234903	0.912428	0.611794	0.874596
V$OCT_C	211	0.210746	0.911144	0.696409	0.876135
YAATNRNNNYNATT_UNKNOWN	87	0.234359	0.910835	0.642317	0.875063
V$USF_01	199	0.21047	0.908166	0.67247	0.880219
V$GATA1_01	188	0.211323	0.906698	0.667782	0.882428
V$EFC_Q6	209	0.209202	0.906479	0.684556	0.881105
V$MYOGENIN_Q6	191	0.210666	0.905921	0.692135	0.880764
TGCTGAY_UNKNOWN	432	0.199742	0.905123	0.749487	0.88098
TMTCGCGANR_UNKNOWN	104	0.227499	0.90318	0.65566	0.884237
V$SP3_Q3	189	0.210734	0.902044	0.69697	0.885365
V$HFH8_01	172	0.214548	0.901567	0.686073	0.884772
V$FREAC4_01	119	0.220717	0.900006	0.688862	0.886942
AGTTCTC,MIR-146A,MIR-146B	52	0.251547	0.899909	0.617414	0.885357
YTCCCRNNAGGY_UNKNOWN	58	0.248956	0.898554	0.633075	0.887067
TGGNNNNNNKCCAR_UNKNOWN	326	0.200159	0.894432	0.735949	0.895619
CTGAGCC,MIR-24	216	0.208295	0.894321	0.716009	0.894014
V$GR_01	159	0.21286	0.88877	0.723094	0.90644
V$ZIC1_01	210	0.205918	0.887558	0.729463	0.907587
V$NKX61_01	186	0.208743	0.887467	0.728188	0.905907
AGTCTAG,MIR-151	24	0.291316	0.886135	0.617977	0.907379
V$LEF1_Q6	217	0.203941	0.886094	0.739227	0.905607
V$CMYB_01	189	0.207763	0.886076	0.715859	0.903783
V$CREBP1_Q2	191	0.208566	0.885463	0.739374	0.903468
V$CART1_01	176	0.207042	0.881372	0.74115	0.91194
TAAYNRNNTCC_UNKNOWN	137	0.211628	0.88021	0.72235	0.912905
TTTNNANAGCYR_UNKNOWN	122	0.217003	0.878587	0.724621	0.915039
V$NF1_Q6_01	211	0.200387	0.875401	0.752212	0.920841
CTCCAAG,MIR-432	73	0.229774	0.874724	0.697436	0.92053
TGCTGCT,MIR-15A,MIR-16,MIR-15B,MIR-195,MIR-424,MIR-497	550	0.188819	0.873618	0.836216	0.921472
RRCCGTTA_UNKNOWN	57	0.242937	0.873342	0.665783	0.920235
TAANNYSGCG_UNKNOWN	61	0.239658	0.872291	0.675985	0.920812
V$GNCF_01	60	0.238693	0.872028	0.681347	0.919552
GTTTGTT,MIR-495	229	0.200198	0.871816	0.791574	0.918207
V$PAX8_01	29	0.272976	0.870687	0.656891	0.919014
GTGACTT,MIR-224	145	0.209143	0.868775	0.745995	0.921435
CAGGGTC,MIR-504	77	0.228973	0.867585	0.696139	0.922383
V$CEBPB_01	205	0.199767	0.867336	0.756608	0.921154
V$SP1_Q2_01	194	0.203445	0.866325	0.758659	0.92151
TATTATA,MIR-374	251	0.198827	0.864979	0.792812	0.922608
V$FAC1_01	162	0.205784	0.8638	0.760499	0.923448
V$TEF1_Q6	175	0.20256	0.863581	0.786517	0.922119
V$EVI1_04	193	0.201923	0.86177	0.768036	0.924347
V$AP2_Q6	194	0.201379	0.861753	0.764972	0.922557
V$HSF_Q6	148	0.206435	0.861246	0.740185	0.921847
GTGACGY_V$E4F1_Q6	484	0.187968	0.861016	0.867905	0.920549
V$AP2ALPHA_01	187	0.202373	0.859543	0.777162	0.922168
V$PAX8_B	83	0.221329	0.858735	0.733417	0.922153
V$NGFIC_01	193	0.19842	0.857401	0.780899	0.923335
TCATCTC,MIR-143	134	0.207593	0.856618	0.753157	0.923173
CACTTTG,MIR-520G,MIR-520H	213	0.198292	0.856355	0.786638	0.921858
V$NFAT_Q4_01	209	0.19847	0.855889	0.79	0.921076
ACAWYAAAG_UNKNOWN	78	0.224289	0.855346	0.726131	0.920505
V$OLF1_01	216	0.195367	0.853886	0.793598	0.921756
V$HFH4_01	166	0.202903	0.852795	0.78491	0.922231
GTTRYCATRR_UNKNOWN	127	0.207219	0.851737	0.753792	0.922741
AACTGGA,MIR-145	218	0.197472	0.850912	0.806277	0.922682
V$NFKB_C	219	0.196336	0.850581	0.805038	0.921587
V$AML1_Q6	189	0.197513	0.850528	0.802863	0.919949
V$MEF2_04	22	0.2893	0.850172	0.670996	0.918863
AGGTGCA,MIR-500	87	0.215304	0.84788	0.754342	0.921787
V$OCT1_06	225	0.19229	0.846914	0.824945	0.921914
TTTGTAG,MIR-520D	301	0.190073	0.846484	0.83778	0.921036
V$NCX_01	142	0.203134	0.846198	0.782407	0.919886
V$PAX4_01	209	0.195387	0.845422	0.810573	0.919738
V$ARNT_02	191	0.197516	0.844847	0.813616	0.919114
V$SP1_01	190	0.196908	0.842337	0.809313	0.922475
V$AML1_01	189	0.197513	0.842295	0.81888	0.920816
V$IPF1_Q4	197	0.194709	0.840773	0.823851	0.922139
V$PAX4_04	170	0.197963	0.838323	0.79349	0.925234
ACTGTAG,MIR-139	116	0.206477	0.83814	0.775414	0.923895
V$SREBP1_01	138	0.204313	0.837597	0.806452	0.923247
V$IK3_01	171	0.199418	0.836729	0.822799	0.923177
RGAANNTTC_V$HSF1_01	341	0.187185	0.836472	0.868922	0.921981
V$PIT1_Q6	196	0.195065	0.836046	0.841649	0.921115
YNTTTNNNANGCARM_UNKNOWN	55	0.23157	0.833289	0.748	0.924573
V$T3R_Q6	203	0.193438	0.833198	0.838043	0.923003
AACYNNNNTTCCS_UNKNOWN	67	0.221525	0.833186	0.760204	0.921322
GCTCTTG,MIR-335	77	0.217287	0.832592	0.729498	0.920661
V$TAXCREB_02	20	0.287228	0.829249	0.711538	0.925264
GAGCTGG,MIR-337	144	0.199285	0.826972	0.833906	0.927713
V$YY1_Q6	178	0.195012	0.826821	0.838496	0.926291
V$CDP_01	70	0.21934	0.826029	0.760951	0.92603
CCTNTMAGA_UNKNOWN	94	0.210525	0.824617	0.796856	0.926818
V$NKX22_01	146	0.198306	0.821081	0.837072	0.931296
V$NFMUE1_Q6	188	0.19219	0.81713	0.857469	0.936413
RACTNNRTTTNC_UNKNOWN	92	0.207935	0.816508	0.804668	0.935795
V$STAT1_01	53	0.226129	0.815761	0.762402	0.935401
V$MYCMAX_02	210	0.189142	0.815187	0.857459	0.934716
GGTGAAG,MIR-412	53	0.227055	0.813027	0.763908	0.936755
V$TCF11MAFG_01	170	0.192573	0.812204	0.850279	0.936443
CTCTAGA,MIR-526C,MIR-518F,MIR-526A	48	0.231473	0.810934	0.787413	0.93681
ACCAAAG,MIR-9	457	0.177037	0.810012	0.931606	0.93661
CTCTGGA,MIR-520A,MIR-525	142	0.197391	0.809875	0.842975	0.935151
ATGTCAC,MIR-489	85	0.206347	0.806276	0.849817	0.93944
V$MYCMAX_03	199	0.187917	0.805755	0.877939	0.938561
TGASTMAGC_V$NFE2_01	164	0.191414	0.805744	0.857464	0.936898
TTCNRGNNNNTTC_V$HSF_Q6	117	0.198524	0.803481	0.834341	0.938789
V$TITF1_Q3	188	0.186002	0.79864	0.883002	0.944646
V$LBP1_Q6	165	0.189166	0.795653	0.863844	0.947508
YGTCCTTGR_UNKNOWN	79	0.207276	0.794841	0.813602	0.947068
V$HNF1_Q6	208	0.182471	0.794625	0.897914	0.94574
GATGKMRGCG_UNKNOWN	48	0.224206	0.790864	0.807339	0.949585
YRTCANNRCGC_UNKNOWN	51	0.224994	0.789274	0.792277	0.950357
GTCNYYATGR_UNKNOWN	82	0.204999	0.783614	0.848101	0.956578
AGGAGTG,MIR-483	63	0.208211	0.776236	0.846253	0.965268
V$SREBP1_02	72	0.204823	0.773554	0.853316	0.967098
V$IRF1_Q6	211	0.178433	0.77079	0.923852	0.96898
V$PAX5_01	119	0.189603	0.770462	0.889417	0.967706
V$CDPCR1_01	107	0.1914	0.769912	0.880723	0.966747
V$STAT5A_03	201	0.180111	0.769887	0.935589	0.965099
ATGCTGG,MIR-338	104	0.191329	0.769749	0.877019	0.963572
V$CREL_01	207	0.178282	0.769478	0.917853	0.962258
V$OCT1_04	194	0.17886	0.765742	0.925424	0.964913
CTACCTC,LET-7A,LET-7B,LET-7C,LET-7D,LET-7E,LET-7F,MIR-98,LET-7G,LET-7I	351	0.170162	0.765737	0.957806	0.963248
TAGAACC,MIR-182	33	0.235131	0.763214	0.814077	0.964534
GGCNRNWCTTYS_UNKNOWN	60	0.209479	0.762044	0.849747	0.964257
RYTAAWNNNTGAY_UNKNOWN	55	0.20925	0.757923	0.871353	0.967323
RNTCANNRNNYNATTW_UNKNOWN	51	0.213993	0.756987	0.849741	0.966724
V$IRF7_01	205	0.173314	0.750174	0.943169	0.972522
V$OCT1_03	175	0.177478	0.748939	0.946667	0.972059
V$GATA2_01	86	0.192681	0.741145	0.907595	0.978227
V$GATA1_03	199	0.171841	0.740263	0.952116	0.977409
V$GATA1_05	221	0.170277	0.739575	0.96732	0.976393
CAAGGAT,MIR-362	57	0.205028	0.738395	0.87367	0.97581
V$NFKAPPAB_01	200	0.171767	0.734847	0.967379	0.977314
V$PAX4_03	205	0.168099	0.730056	0.970232	0.979785
GGGACCA,MIR-133A,MIR-133B	186	0.169782	0.728836	0.952273	0.979145
ACAACTT,MIR-382	67	0.194993	0.728124	0.905	0.978121
ATGTAGC,MIR-221,MIR-222	125	0.180242	0.726263	0.954333	0.978003
TTAYRTAA_V$E4BP4_01	197	0.169273	0.721677	0.972406	0.979966
V$AR_Q2	98	0.181799	0.71762	0.933824	0.98129
RYTGCNNRGNAAC_V$MIF1_01	61	0.19584	0.71513	0.920984	0.98138
V$CEBP_Q2	184	0.165681	0.713497	0.971207	0.980891
V$NRF2_Q4	202	0.164575	0.712862	0.973363	0.979685
V$XBP1_01	109	0.176331	0.704416	0.950472	0.983572
GCGNNANTTCC_UNKNOWN	92	0.177682	0.698801	0.958788	0.985332
V$OCT1_07	125	0.169895	0.693344	0.970964	0.986615
AGCTCCT,MIR-28	86	0.179455	0.68991	0.95875	0.986681
GGCKCATGS_UNKNOWN	45	0.199922	0.688873	0.914667	0.985607
AGCGCTT,MIR-518F,MIR-518E,MIR-518A	16	0.242209	0.678192	0.874419	0.988795
V$TFIII_Q6	166	0.157761	0.665647	0.990888	0.99193
GTTATAT,MIR-410	89	0.166521	0.647082	0.986111	0.995722
TGCACGA,MIR-517A,MIR-517C	15	0.231995	0.632278	0.912442	0.997277
YTTCCNNNGGAMR_UNKNOWN	37	0.189346	0.626173	0.956931	0.996777
CCATCCA,MIR-432	54	0.170952	0.616	0.980418	0.996659
GCGCTTT,MIR-518B,MIR-518C,MIR-518D	20	0.202151	0.582644	0.958333	0.998432
V$AR_02	31	0.163291	0.525088	0.991549	0.999099
