# Supplementary material for: HES6 drives a critical AR transcriptional programme to induce castration-resistant prostate cancer through activation of an E2F1-mediated cell cycle network
Source: EMBO Mol Med. 2014 Apr 14;6(5):651–61. doi: 10.1002/emmm.201303581 (PMC4023887; doi:10.1002/emmm.201303581)
Supplement: Supplementary file 16 [file emmm0006-0651-sd16.xls]

## Sheet: Hes6 signature
AATF
ACOT7
ANK2
ANLN
AP1S2
APOBEC3B
ASF1B
ASPM
ATAD2
AURKA
AURKB
BIRC5
BUB1
C16orf75
C17orf69
C3orf26
C7orf68
C9orf100
C9orf142
CA9
CABLES2
CARHSP1
CASC5
CASP2
CCDC21
CCDC88C
CCDC99
CCNA2
CCNB1
CCNB2
CCNE2
CCNF
CDK1
CDC20
CDC25B
CDC25C
CDCA3
CDCA4
CDCA5
CDCA7
CDCA8
CDK5RAP2
CDKAL1
CDKN2A
CDKN3
CDT1
CELSR3
CENPA
CENPE
CENPF
CENPK
CEP135
CEP55
CEP78
CHEK1
CNKSR3
CNTN4
CRIP2
CSE1L
CSTF2
DDX11
DEPDC1B
DLGAP5
DNMT1
DNMT3B
DYM
E2F2
E2F8
ECT2
EIF2C2
ENO1
ESPL1
EXO1
EXOSC10
EZH2
FAF1
FAM13A
FAM54A
FANCA
FANCB
FBXO5
FEN1
FLAD1
FOXM1
FSCN1
FXR1
GART
GAS2L3
GGH
GINS2
GMPS
GPI
GPR19
GTPBP2
GTSE1
HES6
HIST1H4C
HMGB2
HMMR
IL17RB
IRF2BP2
KIAA0101
KIF11
KIF14
KIF20A
KIF26A
KIF2C
KIF4A
KNTC1
KPNA2
KRT80
LIG1
LMNB1
LMNB2
LOC100128191
LOC399491
LZTFL1
MAD2L1
MAD2L2
MCM2
MCM4
MCM7
MELK
MEST
MLF1IP
MND1
MYO19
NAV1
NCAPG
NDE1
NDUFA4L2
NEK2
NR2C1
NTHL1
NUF2
NUP155
NUP210
NUP62CL
NUSAP1
OIP5
ONECUT2
PABPC1L
PARP2
PBK
PBRM1
PFKFB4
PLCXD1
PLK1
PLK4
PLOD2
POLA2
POLE2
POLQ
PPFIA4
PPM1G
PPP1R3E
PRC1
PRIM1
PROX1
PSMB7
PTTG1
PTTG3P
RAB40C
RACGAP1
RAD51AP1
RAD54L
RBL1
RCC2
RCCD1
RFC4
RFC5
RNASEH2A
RRM1
RRM2
RUVBL1
SCRIB
SGOL1
SGOL2
SHMT2
SKP2
SLBP
SLC25A19
SLC38A1
SMC4
SOX4
SPAG11B
SPAG5
SPC25
SPRR1A
SRGAP2
STAG1
STC2
STMN1
SUZ12
TACC3
TCERG1
TIMELESS
TJP2
TK1
TMEM48
TMPO
TOP2A
TPX2
TRIP13
TRIT1
TTK
TUBA1B
TUBA1C
TYMS
UBE2C
UBE2T
UBN1
UHRF1
USP22
WDR34
WDR54
WDR67
WDR8
YARS
YEATS2
YY1
ZNF367
